# Supplementary material for: Functional and regulatory diversification of Period genes responsible for circadian rhythm in vertebrates
Source: G3 (Bethesda). 2024 Jul 19;14(10):jkae162. doi: 10.1093/g3journal/jkae162 (PMC11457068; doi:10.1093/g3journal/jkae162)
Supplement: jkae162_Supplementary_Data [file jkae162_supplementary_data.zip]

Archive with 8 entries (8 files):
- File_S1_G3-2024-405148.r
- File_S2_G3-2024-405148.nwk
- File_S3_G3-2024-405148.svg
- File_S4_G3-2024-405148.svg
- File_S5_G3-2024-405148.svg
- File_S6_G3-2024-405148.unk
- Supplemental_Figures_and_Legends_G3-2024-405148.docx
- Supplemental_Tables_G3-2024-405148.xlsx
