# Supplementary material for: Functional and regulatory diversification of Period genes responsible for circadian rhythm in vertebrates
Source: G3 (Bethesda). 2024 Jul 19;14(10):jkae162. doi: 10.1093/g3journal/jkae162 (PMC11457068; doi:10.1093/g3journal/jkae162)
Supplement: jkae162_Supplementary_Data [file jkae162_supplementary_data.zip › File_S1_G3-2024-405148.r]

# Script to exclude Per genes with "N"------------------------

#load the needed libraries 
library(tidyverse)
library(Biostrings)

#start of with importing Per gene sequence files 
per1<-readDNAStringSet("Per1_ENSG00000179094.fa")
per2<-readDNAStringSet("Per2_ENSG00000132326.fa")
per3<-readDNAStringSet("Per3_ENSG00000049246.fa")

#look into the variables and check if the length (how many species/genes/etc are shown) corresponds to the file to check that everything is ok
per1
per2 
per3

#make a pattern that would show poor sequencing quality - the "%" part is a way to add several commands together :) 
per1.poor.base.content<-letterFrequency(per1, letters = "N", as.prob = FALSE) %>%   #count how many N are in each sequence
  as_tibble() %>%                                                                   #make the results into table
  mutate(gene="Per1", N= (N/nchar(per1))*100) %>%                                   #make a column to label wich gene this is and one to show as the N bases as percentage of total bases 
  cbind(.,name=names(per1))                                                         #finally attach the names of each one of the sequences to know which sequences are the poor quality ones

#repeat the same process for the other two files 
per2.poor.base.content<-letterFrequency(per2, letters = "N", as.prob = FALSE) %>% 
  as_tibble() %>% 
  mutate(gene="Per2", N=(N/nchar(per2))*100) %>% 
  cbind(.,name=names(per2)) 

per3.poor.base.content<-letterFrequency(per3, letters = "N", as.prob = FALSE) %>% 
  as_tibble() %>% 
  mutate(gene="Per3", N= (N/nchar(per3))*100) %>%  
  cbind(.,name=names(per3)) 

#combine all tables together 
per.quality<-rbind(per1.poor.base.content,per2.poor.base.content,per3.poor.base.content)

# make a histogram plot 
ggplot(per.quality,aes(N)) + 
  geom_histogram(bins=100) + 
  facet_grid(gene~.) +                                                      #separate each gene to show whch one is more problematic
  labs(x="Percentage of N bases per sequence",y="Number of sequences") +    #make axes look prettier
  theme(strip.text.y = element_text(size = 20))                             #make the gene names look bigger


#filter out the ones that have no "N" bases in their sequence ::: you can change the number and filter as strictly as you need/want ;) 

per.quality %>% group_by(gene) %>% summarise(total.seq=length(gene), poor.quality= sum(N > 0),qualified=sum(N==0))

#extract the sequences with the desired quality (here the ones having 0 N)
per1.keep<-per1[which(per1.poor.base.content$N==0)]
per2.keep<-per2[which(per2.poor.base.content$N==0)]
per3.keep<-per3[which(per3.poor.base.content$N==0)]

#finally export the files and you are done! change the names and directory to store them where you need
writeXStringSet(per1.keep, 'per1_good_quality.fa')
writeXStringSet(per2.keep, 'per2_good_quality.fa')
writeXStringSet(per3.keep, '/per3_good_quality.fa')


# Script for visualization

library(ggplot2)
library("ggrepel")

library(pheatmap)
library(reshape2)
library(dplyr)

library(tidyverse)
library(Biostrings)
library(patchwork)
library(corrplot)


data1<-read.csv("pgendata.csv")
data1$time<-as.factor(data1$time)
data2<-melt(data1)
subset <- subset(data2, condition=="LDM")

data2 %>%
  group_by(condition,day_time,variable) %>%
  dplyr::summarize(Mean = mean(value, na.rm=TRUE))   -> summary
#  dplyr::filter(condition=="LDM")


ggplot(summary, aes(y=Mean, x=day_time,color=(variable),group=(variable))) +  geom_point(size=3) + geom_line(linewidth = 1) +
  theme_bw()+ theme(strip.background = element_rect(fill = "white"))+labs( fill = "genes")+ 
  scale_color_manual(values=c("#D55E00","#D55E00","#D55E00","#009E73", "#009E73","#0072B2"))


data2 %>%
  group_by(condition,time,variable) %>%
  dplyr::summarize(Mean = mean(value, na.rm=TRUE)) %>%
  dplyr::filter(condition!="LDM")-> summary2


ggplot(summary2, aes(y=Mean, x=time,group=(variable),color=(variable))) +  geom_point(size=4)  +
  facet_grid(cols=vars(condition),rows=vars(variable),scales="free")+theme_bw()+ theme(strip.background = element_rect(fill = "white"))+labs(x = NULL, y = NULL,  fill = "genes")+ 
  scale_color_manual(values=c("#D55E00","#D55E00","#D55E00","#009E73", "#009E73","#0072B2"))


## GTEx
data1<-read.csv("PER_GTEx2.csv")
data1$Tissue <- factor(data1$Tissue, levels = c("Cerebellum","Lung","Heart","Pancreas","Small Intestine","Spleen","Liver","Kidney","Testis","Ovary","Muscle"))
gtex<-melt(data1)

p1 <- ggplot(gtex, aes(y=Tissue, x=value, fill = (variable))) + 
  geom_col()+ggtitle("Human PER expression")+ 
  facet_grid(cols = vars(variable))+theme_bw()+ 
  scale_fill_manual(values=c("#D55E00","#009E73", "#0072B2"))+   
  theme(strip.background = element_rect(fill = "white"))+
  theme(text = element_text(size = 16))+
  labs(
    x = NULL,
    y = NULL,
    fill = "genes"
  )+
  theme(legend.position="none")


data<-read_csv("mouse_rnaseq.csv")
data %>%
  group_by(Class, Age) %>%
  summarise_at(vars(Per1,Per2,Per3), list(name = mean)) %>%
  dplyr::filter(Class=="Adult")-> mouse_summary

mouse_summary$Age <- factor(mouse_summary$Age, levels = c("Cerebral Hemisphere","Lung","Heart","Spleen","Liver","Kidney","Testis","Ovary","Muscle"))
data1<-melt(mouse_summary)

p2<- ggplot(data1, aes(y=Age, x=value,group=(variable),fill=(variable))) +  geom_col()  +ggtitle("Mouse Per expression")+
  facet_grid(cols = vars(variable))+theme_bw()+theme(text = element_text(size = 16)) + scale_fill_manual(values=c("#D55E00","#009E73", "#0072B2"))+ theme(strip.background = element_rect(fill = "white"))+labs(x = NULL, y = NULL,  fill = "genes")+ theme(legend.position="none")


# write.csv(mouse_summary,"temp.csv")

data3<-read.csv("Per_frog.csv")
data3 %>%
  dplyr::filter(category=="tissue")-> frog_adult

frog_adult$Tissue <-factor(frog_adult$Tissue, levels = c("Brain","Lung","Heart","Spleen","Liver","Kidney","Testis","Ovary","Muscle"))
data3<-melt(frog_adult)
p3<-ggplot(data3, aes(y=Tissue, x=value,group=(variable), fill = (variable)))   +ggtitle("Frog Per expression")+
  geom_col() + facet_grid(cols = vars(variable))+theme_bw()+ 
  scale_fill_manual(values=c("#D55E00","#009E73", "#0072B2","#0072B2"))+ 
  theme(strip.background = element_rect(fill = "white"))+labs(x = NULL, y = NULL,  fill = "genes")+ theme(legend.position="none")+theme(text = element_text(size = 16))

(p1 | p2)


# correlation matrix
data<-read_csv("per_correl.csv")
res <- cor(data[,2:11],method = c("spearman"))

library("corrplot")

melted_cormat <- melt(res)
head(melted_cormat)

reorder_cormat <- function(cormat){
  # Use correlation between variables as distance
  dd <- as.dist((1-cormat)/2)
  hc <- hclust(dd)
  cormat <-cormat[hc$order, hc$order]
}

get_upper_tri <- function(cormat){
  cormat[lower.tri(cormat)]<- NA
  return(cormat)
}

cormat <- reorder_cormat(res1)
upper_tri <- get_upper_tri(cormat)
library(ggplot2)
res1<-round(res, 2)


upper_tri <- get_upper_tri(res1)
# Melt the correlation matrix
melted_cormat <- melt(upper_tri, na.rm = TRUE)
# Create a ggheatmap
ggheatmap <- ggplot(melted_cormat, aes(Var2, Var1, fill = value))+
  geom_tile(color = "white")+
  scale_fill_gradient2(low = "blue", high = "red", mid = "white", 
                       midpoint = 0, limit = c(-1,1), space = "Lab", 
                       name="Spearman\nCorrelation") +
  theme_minimal()+ # minimal theme
  theme(axis.text.x = element_text( vjust = 1, 
                                    hjust = 0.5))+
  coord_fixed()
# Print the heatmap
print(ggheatmap)


ggheatmap + 
  geom_text(aes(Var2, Var1, label = value), color = "black") +
  theme(
    axis.title.x = element_blank(),
    axis.title.y = element_blank(),
    panel.grid.major = element_blank(),
    panel.border = element_blank(),
    panel.background = element_blank(),
    axis.ticks = element_blank(),
    legend.justification = c(1, 0),
    legend.position = c(0.6, 0.7),
    legend.direction = "horizontal")+
  guides(fill = guide_colorbar(barwidth = 7, barheight = 1,
                               title.position = "top", title.hjust = 0.5))
### fig3 bottom

data4<-read.csv("Per_medaka_dev.csv")
medaka<-melt(data4)

p4 <- ggplot(medaka, aes(gene, value, group = (variable),color = (variable))) + geom_line(size = 1) + geom_point(size = 3)+ggtitle("Medaka per expression - TPM")+
  xlab("stage")+
  ylab("TPM") + facet_grid(rows = vars(variable))+theme_bw()+
  theme(axis.text.x = element_text(angle = 90, hjust = 1)) + scale_color_manual(values=c("#D55E00","#009E73","#009E73", "#0072B2"))+ theme(strip.background = element_rect(fill = "white"))+theme(text = element_text(size = 12))+  theme(legend.position="none")


data3<-read.csv("Per_frog.csv")
data3 %>%
  dplyr::filter(category=="development")-> frog_dev


data5<-melt(frog_dev)

p5<-ggplot(data5, aes(x=Tissue, y=value,group=(variable), color = (variable)))   +ggtitle("Frog per expression - TPM")+
  xlab("stage")+ geom_line(size = 1) + geom_point(size = 3)+
  ylab("TPM") + facet_grid(rows = vars(variable))+theme_bw()+
  theme(axis.text.x = element_text(angle = 90, hjust = 1))+
  scale_color_manual(values=c("#D55E00","#009E73","#0072B2", "#0072B2"))+ theme(strip.background = element_rect(fill = "white"))+theme(text = element_text(size = 12))+ scale_shape_manual(values=c(16,17,9,15))+
  theme(legend.position="none")


data<-read_csv("salmon_time.csv")
data1<-pivot_longer(data,!gene )
p6<-ggplot(data1, aes(y = gene, x = name)) +theme_bw()+ 
  geom_point(aes(size = -log10(value), fill = gene),  shape = 21)+
  scale_fill_manual(values=c("#D55E00","#D55E00","#D55E00","#009E73","#009E73", "#0072B2"))

(p1 | p2| p3) 

(p5 |  p4 ) 

(p4  |  p5 | p6) 
if (!require("BiocManager", quietly = TRUE))
  install.packages("BiocManager")
BiocManager::install("Biostrings")

# Per1 red Per2 green per3 blue
color<- c("#D55E00","#009E73", "#0072B2")


# Trying to get sequences upstream of a set of genes from multiple species

library(httr)
library(jsonlite)
library(xml2)
library(dplyr)
library(tidyr)
library(seqinr)
per1Seqs <- read.fasta("~/Downloads/per1_hqspecies.fa")
per2Seqs <- read.fasta("~/Downloads/per2_hqspecies.fa")
per3Seqs <- read.fasta("~/Downloads/per3_hqspecies.fa")


# This API call can fetch sequences for multiple genes, including 5' upstream sequences
getSequencesFromIDs <- function(ids, expand_5prime = 0){
  params=list()
  if(expand_5prime>0) params$expand_5prime=expand_5prime
  r <- POST(url = "https://rest.ensembl.org/sequence/id",
            content_type("application/json"), accept("application/json"),
            query = params,
            body = list(ids=ids), encode = "json")
  stop_for_status(r)
  fromJSON(toJSON(content(r))) # the toJSON fromJSON helps to simplify the R data structure
}


get5primeSeqs <- function(ids,N_expand_5prime=1000, chunk_length = 10){
  # limit number of sequences per request
  chunks <- split(ids, factor(rep(1:(ceiling(length(ids)/chunk_length)), each=chunk_length, length.out=length(ids))))
  
  # make sure the last chunk is not of length 1 (or everything fails)
  if(length(chunks[[length(chunks)]]) == 1){
    chunks[[length(chunks)-1]] <- c(chunks[[length(chunks)-1]],chunks[[length(chunks)]])
    chunks[[length(chunks)]] <- NULL
  }
  
  tbl<-NULL
  for (ids_chunk in chunks) {
    cat("fetching sequences for",ids_chunk,"\n")
    x <- getSequencesFromIDs(ids_chunk,expand_5prime=N_expand_5prime)
    tbl <- bind_rows(tbl, lapply(x,unlist) %>% as_tibble())
  }
  
  # Keep only the 5' sequence
  tbl %>% 
    mutate(seq = substr(seq,1,N_expand_5prime)) %>% 
    mutate(name=paste0(id,"_5prime_",N_expand_5prime)) %>% 
    # also edit the coordinates in the description
    separate(desc, into=c("asmType","asm","chr","start","end","strand"),sep = ":",convert = T) %>% 
    mutate( start=ifelse(strand==1, start, end-N_expand_5prime+1)) %>% 
    mutate( end=ifelse(strand==1, start+N_expand_5prime-1, end)) %>% 
    unite(desc, asmType:strand,sep = ":")  
}


id_lists = list(PER1=names(per1Seqs),PER2=names(per2Seqs),PER3=names(per3Seqs))

for( gene_family in names(id_lists)){
  cat("Getting 5' sequences for all",gene_family,"genes\n")
  tbl <- get5primeSeqs(ids = id_lists[[gene_family]], N_expand_5prime = 1000)
  outFile <- paste0("~/Downloads/",gene_family,"_5prime.fa")
  cat("saving to",outFile,"\n")
  with(tbl, writeLines(con = outFile, paste0(">",name," ",desc,"\n",seq)))
}


## per gene Ensembl ID and species name matching
library(tidyverse)
setwd("/Users/saitoumarie/Library/CloudStorage/Dropbox/Norway/Orion/salmoSV/gene-editing/period_Kwak_Leon_Tapia_2023/GBE/second/MEME")


fimo <- read_table("/Users/saitoumarie/Library/CloudStorage/Dropbox/Norway/Orion/salmoSV/gene-editing/period_Kwak_Leon_Tapia_2023/GBE/second/fimo_per1.tsv")


# https://www.ensembl.org/info/genome/stable_ids/prefixes.html
