# Supplementary material for: Functional and regulatory diversification of Period genes responsible for circadian rhythm in vertebrates
Source: G3 (Bethesda). 2024 Jul 19;14(10):jkae162. doi: 10.1093/g3journal/jkae162 (PMC11457068; doi:10.1093/g3journal/jkae162)
Supplement: jkae162_Supplementary_Data [file jkae162_supplementary_data.zip › File_S2_G3-2024-405148.nwk]

((Callorhinchus_milii:464.02000000,(((Lepisosteus_oculatus:321.58580000,(((((((Oncorhynchus_mykiss:15.06984000,(Oncorhynchus_tshawytscha:7.00000000,Oncorhynchus_kisutch:7.00000000)'16':8.06984000)'19':12.84482000,(Salmo_trutta:8.57200000,Salmo_salar:8.57200000)'15':19.34266000)'13':5.16422500,Hucho_hucho:33.07888500)'11':78.83986500,Esox_lucius:111.91875000)'9':97.33625000,((((((((Betta_splendens:65.12800000,Anabas_testudineus:65.12800000)'8':17.40889000,Mastacembelus_armatus:82.53689000)'7':8.33211000,((Lates_calcarifer:70.70200000,(Scophthalmus_maximus:57.02300000,Cynoglossus_semilaevis:57.02300000)'32':13.67900000)'31':5.15600000,(Seriola_dumerili:19.26400000,Seriola_lalandi:19.26400000)'29':56.59400000)'28':15.01100000)'27':18.88409000,((((Amphiprion_percula:3.03232000,Amphiprion_ocellaris:3.03232000)'40':30.69968000,Acanthochromis_polyacanthus:33.73200000)'38':8.13800000,Stegastes_partitus:41.87000000)'26':50.98800000,((Amphilophus_citrinellus:76.98200000,(((((Maylandia_zebra:6.08000000,Astatotilapia_calliptera:6.08000000)'24':0.00000000,Pundamilia_nyererei:6.08000000)'6':8.75000000,Haplochromis_burtoni:14.83000000)'48':0.00000000,Neolamprologus_brichardi:14.83000000)'53':7.61100000,Oreochromis_niloticus:22.44100000)'51':54.54100000)'47':15.87600000,(((Oryzias_javanicus:52.02400000,Oryzias_latipes:52.02400000)'46':23.06400000,Oryzias_sinensis:75.08800000)'45':10.65600000,(((Cyprinodon_variegatus:51.07400000,Fundulus_heteroclitus:51.07400000)'43':2.97500000,(Xiphophorus_maculatus:22.66000000,((Poecilia_reticulata:9.33600000,Poecilia_formosa:9.33600000)'5':13.18400000,Poecilia_latipinna:22.52000000)'4':0.14000000)'73':31.38900000)'72':22.50100000,(Kryptolebias_marmoratus:76.55000000,Nothobranchius_furzeri:76.55000000)'79':0.00000000)'77':9.19400000)'71':7.11400000)'98':0.00000000)'101':16.89509000)'97':2.33091000,((((Larimichthys_crocea:93.00000000,Sparus_aurata:93.00000000)'96':17.12820000,((((Cyclopterus_lumpus:47.71200000,Gasterosteus_aculeatus:47.71200000)'95':39.09054000,Sander_lucioperca:86.80254000)'94':0.00000000,Cottoperca:86.80254000)'108':23.32566000,(Takifugu_rubripes:30.22000000,Tetraodon_nigroviridis:30.22000000)'107':79.90820000)'93':0.00000000)'115':0.00000000,Dicentrarchus_labrax:110.12820000)'113':0.00000000,Labrus_bergylta:110.12820000)'118':1.95580000)'112':0.00000000,Hippocampus_comes:112.08400000)'92':13.76743000,Myripristis_murdjan:125.85143000)'91':18.18677000,Gadus_morhua:144.03820000)'89':65.21680000)'88':21.14500000,(((Ictalurus_punctatus:118.54592500,(Astyanax_mexicanus:118.54592500,Pygocentrus_nattereri:118.54592500)'123':0.00000000)'87':23.56568500,(Danio_rerio:86.91900000,((Cyprinus_carpio:20.41722000,Carassius_auratus:20.41722000)'86':12.89618500,Sinocyclocheilus_grahami:33.31340500)'85':53.60559500)'131':55.19261000)'130':67.51839000,(Clupea_harengus:153.96454000,Denticeps_clupeoides:153.96454000)'136':55.66546000)'135':20.77000000)'129':49.55000000,(Paramormyrops_gabonensis:171.55150000,Scleropages_formosus:171.55150000)'142':108.39850000)'141':41.63580000)'148':74.76420000,Erpetoichthys_calabaricus:396.35000000)'147':34.32500000,((Leptobrachium_leishanense:203.67815000,Xenopus_tropicalis:203.67815000)'146':149.02634000,(((((Sarcophilus_harrisii:62.20000000,((Phascolarctos_cinereus:32.94637000,Vombatus_ursinus:32.94637000)'140':18.43643000,Notamacropus_eugenii:51.38280000)'128':10.81720000)'84':15.90000000,Monodelphis_domestica:78.10000000)'153':81.90000000,(((Sorex_araneus:86.29608000,(((((Felis_catus:13.14907000,Panthera_leo:13.14907000)'83':42.21256500,((Canis_lupus:12.28400000,Vulpes_vulpes:12.28400000)'156':32.81600000,((Neogale_vison:6.81200000,Mustela_putorius:6.81200000)'82':33.30800000,Ailuropoda_melanoleuca:40.12000000)'70':4.98000000)'166':10.26163500)'179':18.88836500,(Equus_caballus:11.10000000,Equus_asinus:11.10000000)'178':63.15000000)'177':1.14824500,(Camelus_dromedarius:63.90000000,((((Physeter_catodon:32.70000000,((Delphinapterus_leucas:6.10000000,Monodon_monoceros:6.10000000)'176':7.00000000,Phocoena_sinus:13.10000000)'175':19.60000000)'174':1.60625000,Balaenoptera_musculus:34.30625000)'173':23.48185000,((Moschus_moschiferus:19.55616000,((((Bos_mutus:0.55000000,Bos_grunniens:0.55000000)'189':2.27000000,Bison_bison:2.82000000)'188':0.61200000,Bos_taurus:3.43200000)'172':12.49800000,(Capra_hircus:9.02245000,Ovis_aries:9.02245000)'195':6.90755000)'198':3.62616000)'194':3.37699000,Cervus_hanglu:22.93315000)'193':34.85495000)'171':4.05455000,(Sus_scrofa:36.35474000,Catagonus_wagneri:36.35474000)'202':25.48791000)'170':2.05735000)'169':11.49824500)'165':5.87092000,(Rhinolophus_ferrumequinum:62.00000000,Myotis_lucifugus:62.00000000)'164':19.26916500)'163':5.02691500)'213':7.70392000,((((Marmota_marmota:11.90000000,(Ictidomys_tridecemlineatus:8.77500000,Urocitellus_parryii:8.77500000)'212':3.12500000)'211':22.42800000,Sciurus_vulgaris:34.32800000)'210':35.21200000,((((((Microtus_ochrogaster:17.07100000,Cricetulus_griseus:17.07100000)'220':8.97900000,(Rattus_norvegicus:10.25000000,((((Mus_spicilegus:1.80000000,Mus_musculus:1.80000000)'219':0.50000000,Mus_spretus:2.30000000)'209':2.05971000,Mus_caroli:4.35971000)'208':2.16029000,Mus_pahari:6.52000000)'162':3.73000000)'161':15.80000000)'160':17.06196000,Nannospalax_galili:43.11196000)'232':8.78804000,Jaculus_jaculus:51.90000000)'237':17.18200000,Dipodomys_ordii:69.08200000)'240':0.00000000,((Octodon_degus:32.39651000,Chinchilla_lanigera:32.39651000)'236':9.20349000,Heterocephalus_glaber:41.60000000)'235':27.48200000)'231':0.45800000)'244':17.66000000,(((Otolemur_garnettii:59.30000000,(Prolemur_simus:35.57000000,(Propithecus_coquereli:35.57000000,Microcebus_murinus:35.57000000)'230':0.00000000)'229':23.73000000)'253':14.80984000,((((Callithrix_jacchus:17.65000000,Aotus_nancymaae:17.65000000)'252':0.65000000,Saimiri_boliviensis:18.30000000)'251':24.62000000,((Nomascus_leucogenys:19.62857000,((Gorilla_gorilla:8.60000000,(Homo_sapiens:6.40000000,(Pan_paniscus:2.39810000,Pan_troglodytes:2.39810000)'258':4.00190000)'250':2.20000000)'248':6.60000000,Pongo_abelii:15.20000000)'228':4.42857000)'267':9.22143000,((Chlorocebus_sabaeus:12.14500000,(((Mandrillus_leucophaeus:4.73370000,Cercocebus_atys:4.73370000)'270':2.67915000,Papio_anubis:7.41285000)'266':3.04115000,((Macaca_mulatta:3.44800000,Macaca_fascicularis:3.44800000)'277':1.04922000,Macaca_nemestrina:4.49722000)'280':5.95678000)'276':1.69100000)'275':5.79500000,(Rhinopithecus_roxellana:2.19000000,Rhinopithecus_bieti:2.19000000)'274':15.75000000)'273':10.91000000)'265':14.07000000)'264':26.23223000,Carlito_syrichta:69.15223000)'263':4.95761000)'290':10.62016000,Tupaia_belangeri:84.73000000)'289':2.47000000)'302':6.80000000)'301':4.90000000,(Loxodonta_africana:96.81920000,(Dasypus_novemcinctus:67.72860000,Choloepus_hoffmanni:67.72860000)'300':29.09060000)'299':2.08080000)'310':61.10000000)'309':20.06610000,Ornithorhynchus_anatinus:180.06610000)'308':138.93390000,(((((((Pseudonaja_textilis:24.82000000,Notechis:24.82000000)'298':4.40000000,Laticauda_laticaudata:29.22000000)'320':3.26064000,Naja_naja:32.48064000)'319':128.55477400,Anolis_carolinensis:161.03541400)'325':5.85831100,Podarcis_muralis:166.89372500)'324':77.00500000,Sphenodon_punctatus:243.89872500)'318':37.20127500,(Crocodylus_porosus:244.51813000,(Struthio_camelus:109.55000000,(((Strigops_habroptila:66.61200000,((Serinus_canaria:56.38808600,Ficedula_albicollis:56.38808600)'317':0.00000000,Parus_major:56.38808600)'330':10.22391401)'316':3.69590500,Aquila_chrysaetos:70.30790500)'315':21.34110000,((Anas_platyrhynchos:30.18500000,Anser_brachyrhynchus:30.18500000)'297':53.14600000,(((Gallus_gallus:34.30000000,Pavo_cristatus:34.30000000)'334':0.00000000,Meleagris_gallopavo:34.30000000)'296':4.92600000,Coturnix_japonica:39.22600000)'339':44.10500000)'338':8.31800500)'349':17.90099500)'348':134.96813000)'347':36.58187000)'354':37.90000000)'346':33.70449000)'358':77.97051000)'362':33.34500000)'361':121.90800000,Eptatretus_burgeri:585.92800000);
