# Supplementary material for: Functional and regulatory diversification of Period genes responsible for circadian rhythm in vertebrates
Source: G3 (Bethesda). 2024 Jul 19;14(10):jkae162. doi: 10.1093/g3journal/jkae162 (PMC11457068; doi:10.1093/g3journal/jkae162)
Supplement: jkae162_Supplementary_Data [file jkae162_supplementary_data.zip › File_S6_G3-2024-405148.unk]

>ENSMUSP00000066620_Mmus/1-1257
------------------------------------------------------------
--------------------------------------------------------MNGY
VDFSPSPTSPTKE----------PGAPQPTQAVLQEDVD-M-SSGS---SGNE-------
------NCSTGRDSQGSD----CDDN---GKELRMLVESSNTH-----------------
-------PSPDDAFRLMMTEA-------EH-NPSTSGCS---------SE---QSAKADA
HKE------LIRTLKELKVHLPADK--------KAKG-KASTLATLKYALRSVKQVKA--
---------------NEEYYQLLMSSESQPCSVDVP--SYSMEQVEGITSEYIVKNADMF
AVAVSLVSGKILYISNQVASIFHCKKDAFSDAKFVEFLAPHDVSVFHSYTTPYKLPPWSV
CSGL------------DSFTQECMEEKSFFCRVSVGK--------HHENEIRYQPFRMTP
YLVKVQEQQGA-------ESQLCCLLLAERVHSGYEAPR--IPPEKRIFTTTHTPNCLFQ
AVDERAVPLLGYLPQDLIETPVLVQLHPSDRPLMLAIHKKILQAG--G-QPFDYSPIRFR
TRNGEYITLDTSWSSFINPWSRKISFIIGRHKVRVGPLNEDVFAAS--PCPEEKT---PH
PSVQELTEQIHRLLMQPVPHSGSSGYGSLG-SNGS--------HEHLMSQTSS------S
DSNGQ-----------EESH----R-RRS-----GIFKTSGKI-QTKSH--------VSH
ES--GGQKEAS-V---------AEM---------QSSPPAQVKAV--TTIE------RDS
SGASLPK-----ASF-------PEELAYKN-QPPCSYQQISCLDSVIRYLESCSEAATLK
RKCE-FPANI-----PS-------RKA-TVSPGLHSG-----------------------
-----------------------EAARPS---KVTSHTEVS--A---------------H
LSSLT-LP-------------GKAESVVSLTSQCSYSSTIVHVGDKKPQPELETV--ED-
MASGPE----------------------SLDGA---------------------------
--------------AGGLSQEK----------------GPLQKLGLTKEVLAAHTQREEQ
GFLQRFREVSRLSALQAHCQ-NY-----LQERS-R---AQAS------------------
----------------DRGLR--------NT---------SGLE---SSWKKTGKNRKLK
SKRVK-----TR-DSSESTGS-----------------------GGP--VSHR-------
---PPLM-------GLNATAWSPSDTSQSSCPSA--PF--PTAVP---AYPLPVFQA---
---------PGI---VST----PGT---------VVAPPAATH-TGFTMPVVPMGT----
---------QPEF---------AVQPLPFA-------------APL-APVMAFMLPSY-P
FPPAT----P-----------------------NL--P--QAFLPSQP-------HF---
-PAHP-TLASEITPAS--------------------------------------------
-------QA-EFPSRT---------------STL--RQPCAC---------------P--
-----------VTPPAGTV----ALGRASPP----LFQSRGSSPLQLNLLQL-EEAPEGS
------------------TGAA-GTLGTTGTAASGLDCTSGTSRD-RQPKAP--------
--------------------------PTCNEPSDTQNS-DAISTSSDLLNLLL--GEDLC
SATGSALS-------------RSGASATSD-----------------------------S
LGSSSL-GFGTSQ-SGA-GSSDT-----------------SHT----SKYFGSID-SSEN
NHKAKM-------------------IPDTE---------ESEQFIKYVLQDPIWLLMANT
-DDSIMMTYQLPSRDLQAVLKEDQEKLKLLQRSQPRFTEGQRRELREVHPWVHTGGLPTA
IDVTGCVYCESEEKGNIC---LPYEEDSPSPGL----CDT-SEAKEEEGE----------
--------------QLTGPRIEAQT-----------------------------------
------------------------------------------------------------
-----
>ENSP00000254657_Hsap/1-1255
------------------------------------------------------------
--------------------------------------------------------MNGY
AEFPPSPSNPTKE----------PVEPQPSQVPLQEDVD-M-SSGS---SGHE-------
---TNENCSTGRDSQGSD----CDDS---GKELGMLVEPPDARQ----------------
---------SPDTFSLMMAKS-------EH-NPSTSGCS---------SD---QSSKVDT
HKE------LIKTLKELKVHLPADK--------KAKG-KASTLATLKYALRSVKQVKA--
---------------NEEYYQLLMSSEGHPCGADVP--SYTVEEMESVTSEHIVKNADMF
AVAVSLVSGKILYISDQVASIFHCKRDAFSDAKFVEFLAPHDVGVFHSFTSPYKLPLWSM
CSGA------------DSFTQECMEEKSFFCRVSVRK--------SHENEIRYHPFRMTP
YLVKVRDQQGA-------ESQLCCLLLAERVHSGYEAPR--IPPEKRIFTTTHTPNCLFQ
DVDERAVPLLGYLPQDLIETPVLVQLHPSDRPLMLAIHKKILQSG--G-QPFDYSPIRFR
ARNGEYITLDTSWSSFINPWSRKISFIIGRHKVRVGPLNEDVFAAH--PCTEEKA---LH
PSIQELTEQIHRLLLQPVPHSGSSGYGSLG-SNGS--------HEHLMSQTSS------S
DSNGH-----------EDSR----------RRRAEICKNGNKT-KNRSH--------YSH
ESG-EQKKKSV-----------TEM---------QTNPPAEKKAV--PAME------KDS
LGVSF-----------------PEELACKN-QPTCSYQQISCLDSVIRYLESCNEAATLK
RKCE-FPANV-----PALRS-SDKRKA-TVSPGPHAG-----------------------
-----------------------EAEPPS---RVNSRTGVG--T---------------H
LTSLA-LP-------------GKAESVASLTSQCSYSSTIVHVGDKKPQPELEMV--ED-
AASGPE----------------------SLDCL---------------------------
------AGPAL---ACGLSQEK----------------EPFKKLGLTKEVLAAHTQKEEQ
SFLQKFKEIRKLSIFQSHCH-YY-----LQERS-K---GQPS------------------
----------------ERTAP---GL-RNT----------SGID---SPWKKTGKNRKLK
SKRVK-----PR-DSSESTGS-----------------------GGP--VSAR-------
---PPLV-------GLNATAWSPSDTSQSSCPAV--PF--PAPVPA--AYSLPVFPA---
---------PGT---VA-------------------APPAPPH-ASFTVPAVPVDL----
---------QHQF---------AVQPPPFP-------------APL-APVMAFMLPSY-S
FPSGT----P-----------------------NL--P--QAFFPSQP-------QF---
-PSHP-TLTSEMASAS--------------------------------------------
-------QP-EFPSRT---------------SIP--RQPCAC------------------
-------PATRATPPSAMG-------RASPP----LFQSRSSSPLQLNLLQL-EEAPEGG
------------------TGAM-GTTGATETAAVGADCKPGTSRD-QQPKAP--------
--------------------------LTRDEPSDTQNS-DALSTSSGLLNLLL--NEDLC
SASGSAAS---------------------E-----------------------------S
LGSGSL-GCDASP-SGA-GSSDT-----------------SHT----SKYFGSID-SSEN
NHKAKM-------------------NTGME---------ESEHFIKCVLQDPIWLLMADA
-DSSVMMTYQLPSRNLEAVLKEDREKLKLLQKLQPRFTESQKQELREVHQWMQTGGLPAA
IDVAECVYCENKEKGNIC---IPYEEDIPSLGL----SEV-SDTKEDENG----------
--------------SPLNHRIEEQT-----------------------------------
------------------------------------------------------------
-----
>ENSOANP00000004842_Oana/1-1325
------------------------------------------------------------
--------------------------------------------------------MNGY
AELSHDPSNLAIDD---------QMKPRQNQDALQEDIE-M-SSGS---SGNDFSGNE--
---ANENYFSGRDSHGNE----SDEN---GKDSAMLVETLDSHK----------------
---------SSNAFTLMIANC-------DH-NLSTSGCS---------SE---QSAKAKT
QKE------LIKTLKELKVHLPPDK--------KTKG-KSSTLATLKYALRSIKQVKA--
---------------NEDYYQLLMSNENHPSTLEVS--SYTVDEVENITSEYIMKNVDMF
AVAVSLVTGKILYISDQAATVLHCKRDTFHNAKFVEFLAPHDVSVFYSSTTPSRLPSLSI
CRGV------------ESSSQECMEEKSFFCRVSGGK--------EHENEICYHPFRMTP
YLIKAQDKQAA-------EEQLCCVLLAEKVHSGYEAPR--IPPDKRIFTTTHTPSCLFQ
DVDERAVPLLGYLPQDLVGTPVLLHLHPSDRPLMLAIHKKILQYG--G-QPFDYSPIRFC
TRNGNYITMDTSWSSFINPWSRKVSFIIGRHKVRTGPLNEDVFAVH--NCTEEKT---LH
PSIQEITEQIYRLLLQPVYTSGSSGYGSLG-SNGS--------HEHLMSVTSS------S
DSNGN---------VTEDPQ----K-KKL-STLKGSCKDVQMT-PNRGQ--------VYI
ES--GAKQEHK--NKPP------EK---------QSNAISWTKDG--LVIG------KDS
LGNNLQK-----NLT-------AEDLAYKN-QPVCSYQQISCLDSVIRYLESCDVAGTMK
KKGE-SFPSA-----AILNSGAEKQKS-TVKAMRQSG----EETVLLKA-----------
-----------HLNPTL-------LK-PS---KAKGRPGVG--A---------------H
LTSLA-LP-------------GKAGSVASFTSQCSYSSTIVHVGDKKPQPELEMI--ED-
-TSGTE----------------------PLDGL---------------------------
------TAPPS---NCNGNQDK----------------EPFKKLGLTKEILAVHTQKEEQ
SFLHKFKEIKRFNIFQSRCN-YY-----LQERS-K---GRAS------------------
----------------ERVTR---VL-RNGA---------SGID---SSWKKNGKNRKQK
SKRMK-----PH-ESSDSSIS-----------------------STN--LPHR-------
---SPLI-------GLNTTAWSPSENSQASYPAI--PF--PSVMP---AYSLPVFSA---
---------AGN---VQGPEIMP-------------PAPSTSQ-TGFNEP---LCS----
---------QNNF---------PMQPPQFA-------------TP-VAPVLALVMPNY-T
YPQMN----P-----------------------NL--P--ESFYSSQP-------DF---
-SGQL-GFSSQMMFSA--------------------------------------------
-------QP-QFPVP--------TPFPSEA-VFP--PQPLQF-N-PAESEKPPGIES---
-----RDGLSRSTTPQSPV----QQGHVSLP----LFHSRCSSPLQLNLLQL-EETPRTT
-------EKGA-------AALS-GMLAGHRVLSEGPMNKIVKFVD-CKRKET--------
--------------------------PSVDTPMDTHNS-DALSMPSDFLDLLL--NEDVC
SGTGSAST-------------GSAVSAASE-----------------------------S
LGSGSN-VCDLSR-SGT-GSSET-----------------SHT----SKYFGSVD-SSEN
NHKVKM-------------------ITDKE---------EREHFIKYVLQDPIWLLMANA
-DETVMMTYQIPSRNLEAVLKEDREKLKRMQKFQPKFTEEQKRELNEVHSWIQKGGLPKA
VNVSECIYCEDTTKDKIF---APYDEEIHSMEP----NEV-IETDGEKNV----------
--------------NTLNRVNEEQT-----------------------------------
------------------------------------------------------------
-----
>ENSGALP00010037831_Ggal/1-1345
----MD----------CIEVRG-------------------FYSSTEEQNPEQQADISEN
ISSLFSL--------------------------------------------KEQQKMSEY
SGLASNHSQMIAEDSEI------QPKPEHSPEVLQEDME-M-SSGS---SGNDFSGNE--
---TNENYSSGHDSHGHE----SDEN---GKDSAMLMESSDCHKS---------------
--------SSSNAFSLMIANS-------EH-NQSSSGCS---------SE---QSTKAKT
QKE------LLKTLQELKAHLPAEK--------RIKG-KSSVLTTLKYALKSIKQVKA--
---------------NEEYYQLLMINESQPSGLNVS--SYTVEEVETITSEYIMKNADMF
AVAVSLITGKIVYISDQAAAILRCKRSYFKNAKFVELLAPQDVSVFYTSTTPYRLPSWNI
CSRA------------ESSTQDCMEEKSFFCRISAGK--------ERENEICYHPFRMTP
YLIKVQDPEVA-------EDQLCCVLLAEKVHSGYEAPR--IPPDKRIFTTTHTPTCLFQ
DVDERAVPLLGYLPQDLIGTPVLVHLHPNDRPLMLAIHKKILQYG--G-QPFDYSPIRFC
TRNGDYITMDTSWSSFINPWSRKVSFIIGRHKVRTGPLNEDVFAAP--NYTEDRI---LH
PSVQEITEQIYRLLLQPVHNSGSSGYGSLG-SNGS--------HEHLMSVASS------S
DSTGN---------NNDDTQ----K-DKT------ISQDARKV-KTKGQH-------IFT
EN--KGKLEYK--REPS----AAEK---------QNGPGGQVKD----VIG------KDT
TATAAPK-----NVA-------TEELAWKE-QPVYSYQQISCLDSVIRYLESCNVPGTAK
RKCE-PSSSV--------NSSVHEQKA-SVNAIQPLG-----DSTV--------------
------------------------LKSSG---KSSGPPVVG--A---------------H
LTSLA-LP-------------GKPESVVSLTSQCSYSSTIVHVGDKKPQPELEMI--ED-
GPSGAE----------------------VLDTQ---------------------------
----LPAPPPS---STHVNQEK----------------ESFKKLGLTKEVLAVHTQKEEQ
SFLNKFKEIKRFNIFQSHCN-YY-----LQDKP-K---GRPG------------------
----------------ERGGR---GQ-RNGT---------SGMD---QPWKKSGKNR--K
SKRIK-----PQ-ESSDSTTS-----------------------GTK--FPHR-------
---FPLQ-------GLNTTAWSPSDTSQASYSAM--SF--PTVMP---AYPLPVFPAA--
---------AGT---V------P-------------PAPETSV-SGFNQL---PDS----
---------GNTC---------SMQPSQFS-------------APLMTPVVALVLPNY-V
YPEMN----N-----------------------SL--P--QTLYHSQA-------NF---
-PTHP-AFSSQTVFPA--------------------------------------------
-------QP-PFTTP--------SPFPQQA-FFP--TQPFHY-NPPAEIEKVPVTET---
-----RNEPSRSCTPQSVG----PQDQASPP----LFQSRCSSP--LNLLQL-EENTKTV
-------ESGA------PAGLH-GALNEE-----GTIGKIMTTDA-GSGKGS--------
--------------------------LPAESPMDAQNS-DALSMSSVLLDILL--QEDAC
SGTGSASS-------------GSGVSAAAE-----------------------------S
LGSGSN-GCDMSG-SRT-GSSET-----------------SHT----SKYFGSID-SSEN
HHKTKM-------------------KAEIE---------ESEHFIKYVLQDPIWLLMANT
-DDTVMMTYQLPSRDLETVLKEDKLKLKQMQKLQPKFTEDQKRELIEVHPWIQQGGLPKT
VANSECIFCEDNIQSNFY---TSYDEEIHEMDL----NEM-IEDSGENNL----------
--------------VPLSQVNEEQT-----------------------------------
------------------------------------------------------------
-----
>ENSPMRP00000024828_Pmur/1-1265
------------------------------------------------------------
--------------------------------------------------------MSDY
LEMAN------AENMDI------QMKNEQNLEALQEDIE-M-NGGS---SAND-------
---ASENYSSGHDSHSNE----GEEN---GKEATMIMESLDCYK----------------
--------------------------------------S---------SE---LPSKSKT
QKE------LIKTLQELKGHLPPDK--------RIKD-KPSILATLKYALGSIKQVRA--
---------------NEEYYQLLMTNESYPCGLDVL--SYTVEDVENITTEYIMKNADMF
AVAVSLATGKILYISDQAASILHCKKDVFKNAKFVEFLAPQDVSVFYSSTTPYRLPSWTI
CNGV------------ESTTQECMEEKSFFCRISAGK-------EEHTSEICYHPFRMTP
YLIKVQDE----------DDQLCCVLLAEKVHSGYEAPR--IPSNKRIFTTTHTPSCLFQ
DVDERAVPLLGYLPQDLIGTPVLVHLHPSDRPLMIAIHKKILQCG--G-QPFDYSPIRFC
TRNGEYITLDTSWSSFINPWSRKISFIIGRHKVRTGPLNEDVFT-P--QCAEEKI---LH
PSIQEITEQIYRLLLQPVHNSGSSGYGSLG-SNGS--------HEHLMSVASS------S
DSNGN---------NNEDTQ----RIPKP-NSSQGICKDGREA-KNKEH--------VFV
NS--RSKLESE--KKYA------AK---------SSDHVESATQ----PAE------NDA
VGMACQR-----SLA-------AEELAWGE-QPVYSYQQISCLDSVIRYLESCSAGDAVK
-KSQ-PSSNA-----ASLNSDMLREKR---HDIKTPT-----ESVLSKS-----------
-----------HIGPTE-------LEIPE---KSNASAVVG--A---------------H
LTSLT-LP-------------GKPESVVSLTSQCSYSSTIVHVGDKKTQPELEII--ED-
GPSGTE----------------------PMESQ---------------------------
----LIAPQST---TTQKNQEK----------------ESFKKLGLTKEVLAVHTQKEEQ
SFLTKCKEIKRFHIFQYNCS-YY-----FQERP-K---GQPG------------------
----------------NRGVH---GP-RHG----------SGVD---QSWKKNWKNRKSK
PKRQK-----PH-NSSDSTTS-----------------------GTK--PPHR-------
---FPRL-------VPNSTAWSPSDTSQASYPGM--PF--PTVMS---TYPLPVFPP---
---------TGT---V------P-------------PGPEAPL-SAFSES---QDS----
---------GNPC---------HLPLSEFP-------------NPLMTPVVALVLPNY-M
YPPMN----N-----------------------GI--P--QALYPDPP-------SF---
-PAQP-SFSSQAVFTA--------------------------------------------
-------QP-PFTASN---------------TFP--PQPFHY-NPLAGSEKTTVVES---
-----RNEQSRSCTPQSPG----PQGQASPP----LFQSRCSSPLQLNLLQL-EEMPKVA
-------ESGA----AGTLGSH-GTLADG-----GVTSKPMSSED-CNRKAS--------
--------------------------SPVGSPMEIQNS-DAFSVSSDLLDILL--QEDAS
SGTGSALS-------------GSGVSAAAE-----------------------------S
LGSVSN-GCGMSG-SGT-GSSET-----------------SHT----SKYFGSID-SSEN
NQKTK--------------------ESELE---------ENEQFIKYVLQDPIWRLMANT
-DDTVMMTYQIPSRNRETVLEDDKLKLKQMQKFQPKFTEEQKRELLEVHPWIQKGGLPGA
VTNSECIYCEENVNSRLY---AQDEEEIHKMEL----NEM-NEAIGGE------------
------------------------------------------------------------
------------------------------------------------------------
-----
>ENSPTXP00000001754_Ptex/1-1225
AADPISQG---------------------------------ISASGEHHIPTGEIHIS--
LLTFHKV---------------------------L---------------KTWLCQMTNY
LKTASD--KIIIETMDI------QMENEQNLDILQKDIE-M--NGK--MSTND-------
---VNENYFSWHDSHNNE----GEEN---DKETAMIMESL--------------------
----------------------------DYYKRYYSDAK---------YD---QSSKSKT
RKE------LIKTLQDLKGYLPPHK--------KIKG-KSSILATLKYAVRSIKQIKA--
---------------NKEYYQLTMVNES--CGLDIL--SCSMEDVKNITSEYTMKNADMF
AVAVSLATGKILYISDQAACILHCKKDLFKNAKFVEFLAPQDVSVFYSSTIPYRLPSWSI
CNGV------------DSATQEFMEEKSFFCRFSAGK--------VNINENHYHPFRMTP
YLIKIQDI----------EDQLCCVLLAEKVHSGYEAPR--IPPNKRIFTTIHTPSCLFQ
EVDERAVPLLGYLPQDLIGTPVLLHLHPSDRALMLTIHKKILQYG--G-QPFDYSPIRFC
TRNGEYVTLDTSWSSFINPWSRKITFIIGRHKVRTSPLNEDVFV-P--QHTEEKM---QH
PNIEEITEQIHKLLLQPIYNSGSSGYGSLG-SNGS--------HEHLMSVASS------S
DSNGN----------NEDTQ----KIQKT-VSLALYSINIFNLMRKKVMV-------VFL
------------------------------------------------------------
-----------INVI-------AKESTWGE-QMTYSYQEINCLDNVIRYLESCCAVDTMQ
KMIH-PTPYT-----DVSKT----------------------------------------
-----------HIGPAV-------LETSD---TSNASALMD--A---------------H
LTSLT-FP-------------GQPESVISFVSQCSYSSTIVHVGDKKTQPELEII--ED-
NLSGIK----------------------STDNQ---------------------------
----TIFLQSN---SSEENKGK----------------VMFKKLGLTKDSLAIHTQKEEW
SFLNKCKEIKRFHIFKCACN-CY-----FQKKP-K---GYPE------------------
----------------EHGIK-------------------RQLN---LSWKKIGRIKKSK
QKRHK-----QH-DSSDSKTS-----------------------GSQ----PL-------
---HKFLRL-----IPNGADCSPSKNSQASHPTV--PV--STIMPT-------VFPS---
---------TGI---T------P-------------SGPEVSL-SYFNET---QDF----
---------KKHC---------PLPLTELV-------------PPLMTPVVALVLPNS-I
CPQTH----N-----------------------SI--P--QTSCLGPS-------GI---
-SVQP-SFSSQTLLTT--------------------------------------------
-------PP-SFATS--------NNVPPEA-HFS--TQPFCY-NSLAYSEKNPVVEC---
-----QNKLSHSCTPESLG----LQDQ-SST----LFQSRCSSPLQLNLLQL-EEMPKTL
-------TN--------------GSVAIEEKYETLTDGEIAN------------------
--------------------------KQLSSNDKRKNS-DAFSLSIDLLD-LL--QEDTN
SVTGSVSS-------------ASFALAAAE-----------------------------S
LDSGSS-GCDISI-CGA-GCSET-----------------NHV----SKYIGSIN-SSEN
NPKTKC---------------------SQM---------EDVQYTKSVLQDPLWLLMAKA
-DDTVMMTYQIPSRKLETVLKDDKLKLKQMQMFQPIFTEDQKRELLEVHPWIHKGELPQA
LANSLCVNCEENSGENSSLI-------LNQFNS----HNV--------------------
------------------------------------------------------------
------------------------------------------------------------
-----
>ENSXETP00000018104_Xtro/1-1420
----MPTQCRELQT-DCFSLQGHNSSTQHGHF---------GDPSLQSENPLMDKSCL-E
MTSAHEQSEPARHNAIFEMPSIDMDISVLFDPNDLSSKEIQESQRTN-PNSVQSVDSLPQ
VRSPSIGTFASGQIPKLI-QIEKPEELGDQRITLQEDVE-M-SNDS---MSNE-------
-------------------VTESDEN---GKELA---------EKSC--SDIC-------
-----SPSCSSNAFSLMMADT-------EH-NPSTSGYS---------SE---QPDKEKT
QKD------LLKMLKELRSHLPPDK--------RNRS-KSGTAAALKYALHCIQQVQA--
---------------NEEYYQLLMVNGEQPCGLEAS--CYSVQEIENITSEYTRNNTDMF
AVAVSLVTGRIVYISEQASVVLRCGPDMFSQIRFVELIAPQDVNVFYSSTTPYRLPSWNI
CCGA------------DSSYVDSMEEKSFYCRVSCGR--------ESRKEVVYHPFRMTP
YLIWVKTEETA-------KEQLCCVLFAERVHSGYEAPR--IPADKRIFTTTHTPSCLFQ
DIDERAVPLLGYLPQDLIGSSIMLHLHPKDRPLMLAVHKKILQYG--G-QPFDFSPIRFC
ARNGEYITIDTSWSSFINPWSRKVSFIIGRHKVRMGPVNEDVFAAP--PHTEDKS---LH
PGIQELTEQIYHLLMQPVHNSNSSGYGSLG-SNGS--------HENPMSAASS------S
DSNGN---------ANEDIK------DKN-VACQELLGEEHST-AFQDKEKQKLTKNVLI
GR--HTDNSPS-TRDYS------------------KDVIKASPDSGPCPIQ---------
----------------------SEDLPAK--QHPYSYQQISCLDSVIRYLESCGVPTSSK
SKWD-SSGYK-----ETSSSHTDHNPP-QHQKAKLNK----DNQAMLETLPKLPNCTMCP
SVKLMSQASSSGPCISPVTEVQSTLCSLQ---APRSLPAQG--SLPCTSLTSIAVAPCPA
LTPLS-LG-------------AKAESVVSFTSHCSYSSTIVHVGDKKLQPETE---MED-
CPSALG------------------------------------------------------
------DPTP----VSASVAEK----------------EPYRQMGLTKEVLAAHTQKEEN
DFLTGFMDIKKLSAFQARCN-SY-----LQERP-----GAPR------------------
----------------TRRAQ--------------------GPD---TSWKRTGKTRKPK
TKRVRP-------ESWDSSSS-----------------------GAH--DAPR-------
---HPLP-------GLNTTAWSQSDASHASYPPL--PY--P-VLP---AYPLPVFPS---
----------PQ---I------PV------------PNETAQI----------PSAN---
----------------------ASTPQPFP-------------APLLPPMVALVLPNY-M
YPASL--------------------------------P--TTLYPGPPSQ----PAF---
-PAQPNSYLPQSTFPA-----------------------AQPTFPVPGPAFSLQQPNF--
----TVAQP-VFPTPQNALSVLPPLYTPQPVQNPFPAQPVSF---PIPAPTLKTKE----
-------GISRSSTP---------QEPPSPP----LFQSRCSSPLQLNLLQL-EETQKVD
HPE--------------------GNSGCTDKGG-GNSSVLVKPSD-DSQLHL--------
--------------------------SRAASPVDAPNS-DAMSTCSDLMDLLL--RENAS
SGTCSASS-------------AISD----------------------------------S
MTSGSH-GNGTSG-SQT-GSSLT-----------------SRS----SKYFGSVD-SSEN
KEHGGQ-------------------ETGSS---------RSKSIMKYVLQDPVWLLMANA
-DENVMMTYQIPKRDIKAVLGEDRKKLKSLQKMQPRFTEEQKKELEETHTWMHKGGLPRV
MEVTDCVYCRNRG--------PEYGEAIQALEL----SGI-MESCD--------------
------------------------------------------------------------
------------------------------------------------------------
-----
>ENSORLP00000019352_Olat/1-1454
------------------------------------------------------------
MSQLQRM---------------------------------ASSYGNA-CGGQGGVELDPD
LGLASEGSDSSHENAALLGSPHDDRK--RQRPALHEDVE-MGGSGS-SGSGTE-------
---SHGNESHGNESHCNESVVSSNGN---GKDSA-LLESSGSNKSSN--SHSP-------
-----SPPSSSNAFSLV--SS-------EQDNPSTSGCS---------SE---QSAKAKT
QKE------LFKTLKELKMHLPSEK--------RNKG-KSSTVNTLKYALRCIKQVKA--
---------------NEEYYQMLMINDSQPPGFDVS--SYTIEEINTITSEYTLKNTDIF
AVAVSLITGKIVYISDQAASILNCKREVFKNAKFVEFLTPQDVSVFYSFTTPYRLPSWSM
CTGA------------ESSPTECMQEKSFFCRISGGK--------EREGDLQYYPFRMTP
YLMKVQDAELS-------EEQFCCLLLAERVHSGYEAPR--IPPDKRIFTTTHTPNCVFQ
DVDERAVPLLGYLPQDLIGTPVLLNLHPSDRPLMLAVHRKILQYA--G-QAFDHSSIRFC
ARNGEYITIDTSWSSFVNPWSRKVSFVIGRHKVRMGPVNEDVFAAP--AFHEGKM---MD
SDIQEISEQIHRLLLQPVHNMGSSGYGSLG-SNGS--------HEQQVSISSS------S
ESNGN----LPAANAAEETC----K-TKPSRTFQEICKGVHML-KNQDAQ-------VGL
HS--SSCSAWP---------SRHDQR---KAADTQKHCAVRTRDSS-PPVH---------
--VRDGP-----AAS-------MEDFACKD-QSVCSYQQISCLDSVIRYLESCNIPITVK
RKYQ-FSSNT-----TSSNSDDDKKG--SEDGMQGAH-----PDPLLDT-----------
-----------QSGLSN-------LKAPKK-PPSGAAPVVG--G---------------T
LAPLT-LP-------------SKAESVVSITSQCSYSSTIVHVGDKKPQPESEII--ED-
VAESPA----------------------P-------------------------------
----PAAPVSV---VSPPSQEK----------------EAYKRLGLTKQVLAAHTQKEEQ
AFLNRCRELRSARSLQREGS-SH-----LHRQR-SPA-NAAE------------------
----------------TSGFR---GAAKQSI---------TKPETATTTKKGNYRNRKSK
KPRMK-----HP-DSSDSAVS-----------------------NRR----PR-------
---PPLQ-------GLNQTSWSPSEASQSAF-SV--SY--PTMVP---AYPL--YPP---
---------TPA---A------PT----------QAPRPDPSLPAGFGEV---PNT----
---------QV-----------PAPAAPFP-------------TPIVTPVVALVLPNY-L
FPQIG----QLGQMGSAPRPAFFTE--QTQPAYSA--P--QPFPASQP-------AYAL-
-QTQP-PFSSQEPYPVQ--------TAFSP-----PPFTAQQPFQGPQAAYTTQQP----
----FAPQP-SFAVQ--------TQFVAQA-PFP--PQPFPY-AMAPELPKAPAVEPR--
-----EGAASRSSTPASGA----REPTTSPP----LFESRCSSPLQLNLLIM-EEGQRSV
-------ERQDNT--APPAGGQAGTAA-----GASYMGKNGGA---AKADDP--------
--------------------------QQVESPCDGAHS-DDKSSSCDLLDLLLQKQEDSH
SGTGSATS-------------GSMGSGSGS------------------------------
-------GCQTSA-SEA-SASQTG---------------SSNT----SKYFGSVD-SLEH
DPNGKA--KMRG-EGASGCTKSQVKAAAHE---------EGEHFIKCVLQEPLWLLMANA
-DEKVMMTYQMPSRDIQRVLREDKEQLRQMQKSQPHFTSDQRRELVEEHPWMRRGGLPAA
INVKECVYCEDVAA-------APLEEDLPDMDM----GEL-TEDLSREGR----------
--------------SSHSQSADRSEQEDSVIKEL--------------------------
-------------------------------L-----LGLCCTQ---------GRF----
-----
>ENSHCOP00000013583_Hcom/1-1487
----MSEKSDPQHY--RY-------STLDGR-------ERSRERVILQVEEGEVSPCS-T
ISQLHRM---------------------------------ASSYSEG-CGRRDGGDMEPE
LGLASEGSDSSQEHPASPGSPHDERK----RTRLHEDVE-M--AGS-SGSGTE-------
---SHGNESHGNESHGNESVGSSNGN---GKDSA-LHESSGSNKSSN--SHSP-------
-----SPPSSSNAFSLV--SS-------EQDNPSTSGCS---------SE---QSAKAKT
QKE------LFKTLKELKMHLPMEK--------RSKG-KSTTVNTLKYALRCVKQVKA--
---------------NEEYYQMLMINDSQPPGFEVS--SYTIEEINSITSEYTLRNTDIF
AVAVSLITGKIVYISDQAATILNCKREVFHNAKFVEFLTPQDVSVFYSFTTPYRLPSWSM
CTGA------------ESSPTECMQEKSFFCRISGGK--------EHYGDMQYYPFRMTP
YLMKVQDAELS-------EEQFCCLLLAERVHSGYEAPR--IPPDKRIFTTTHTPNCVFQ
DVDERAVPLLGYLPQDLIGTPVLLNLHPSDRPIMLAVHRKILKYA--G-QPFDHSSIRFC
ARNGEYITIDTSWSSFVNPWSRKVSFVIGRHKVRMGPVNEDVFAAL--AFSEGKM---MD
SDIQEISEQIHRLLLQPVHNMGSSGYGSHG-SNGS--------HEQQVSNGSS------S
ESNGN----VIAGNTAEETS----K-AKPTRTFQEICKGVHML-KNQDSQ-------LCL
RSPPPSPAPYP---------SKPEKK---NSDVSQKSPVVRLKDSA--------------
--PRDSN-----AAS-------MDEFTFKD-QTVCSYQQISCLDSVIRYLESCNIPITVK
RKYQ-FSSNT-----TSSNSDDDKKC--PEGTVQAPGG-SNTDSLMLEA-----------
-----------QPGLSN-------MKVL----KKSEAAVVG--A---------------P
MGALP-LP-------------SKAESVVSITSQCSYSSTIVHVGDKKPQPESEII--ED-
VAESPA----------------------P-------------------------------
----LAPPVSV---VSPLSQEK----------------EAYKRLGLTKQVLAAHTQKEEQ
AFLNRCRELSKARTFQKDYS-TH-----LHRQK-GPV-NPEE------------------
----------------PSGLR---GAAKQGA---------TRPE---TTAKRGNRNRKSK
KPRMK-----HP-ESSDSAVS-----------------------NRK----PR-------
---PPLQ-------GLNQTSWSPSEASLSAF-SV--SY--PAMVP---AYQL--YPP---
---------TPA---A------PA----------QVPRPDPSLSTGFVEG---QSS----
---------QV-----------PPTATPFP-------------APIVTPVVAFVLPNY-V
FPQMG----PLSQMGPAPRPAFFPEQTQTQPQFNG--Q--QPFQTPQP-------AYTL-
-QTQP-PFTSQQIFPVP--------TAF----------PSQQPFQGRPATYTAQQP----
----FTPQP-TFSVP--------TPFVAQA-PYP--AQPFPY-SLSTQAPKGLGLEPR--
-----EGAASRSSTPASGA----RERTTSPT----LFESRCSSPLQLNLLSM-EEGQRSV
-------ERQDST--VPSAGPL-GTSTAACSASAGPVGEKSTTAS-AKAENL--------
--------------------------QLVNSPEDGAHS-DGHSSSCDLLDILLQEQEDSH
SGTGSATS-------------GSMGSGSGSG-------------------------SGSG
SGSGCN-GCGTSA-SGA-SGSRTG---------------SSNT----SKYFGSID-SLEH
DPKTKTKAKTRG-EGDSDGGQSQATTSAKG---------EGKHFIKYVLQEPLWLLMANA
-DDKVMMTYQMPCRDIQKILREDKERLRQMQKSQPHFSSDQRRELLEEHPWMRRGGLPAA
INVKECLYCKDAAE-------DHIEENLPEMDI----GEM-GEELSQECE----------
--------------NAKSQSEEPQPKLDSGS-----------------------------
------------------------------------------------------------
-----
>ENSELUP00000044728_Eluc/1-1420
----MSEASAKQYF------------TVEGS-------EMDRERNLFQIEENGGSPCE-P
VSQLHCM--------------------------------------SG-FGEDGGAEVEPE
LGLASEGSDSSQDQPASPSLPHDDRK--RPHPALHEDVE-MTGCGS--GSGTE-------
---SHGNESHGNESHGNVSLGSFNGNSCSAKDSA-LLESSGSNKSSN--THSP-------
-----SPPSSSIAFSLV--SS-------EQDNPSTSGCS---------SE---QSAKAKT
QKE------LCKTLKELKMHPPSDK--------RCKG-KASTLHTLTYALRCVKQVQA--
---------------SEEYYRMLMIKDRQPPGLEMS--SYTVEEISSITSEYTNKNTDMF
AVTVSLITGRIVYISDQATTILHCHRDRFSNAKFVEFLTPQDVSVFYSFTAPYRLPSWSM
CTGS------------ESSPSECMQEKSFFCRISGGK--------EREGSLQYYPFRMTP
YLMKVQGAELS-------EEQFCCLLLAERVHSGYDAPR--IPSDKRIFTTTHTPSCLFQ
EVDERAVPLLGYLPQDLMGTPVLLHLHPSDRPLMLAVHRKILQSV--G-QPFDHS-IRFC
ARNGEYITIDTSWSSFVNPWSRKVSFVIGRHKVRMGPVNEDVFAVP--AFTNEKL---VD
PDIQEITEQIHRTLLQPVHNTGSSGYGSHG-SNAS--------HEPLRSVASP------S
ESNSN--GN-----VAEESG----K-SKP-RTFQEICKGVHML-KNQEQQ-------VYQ
LL--SSKLEST--RTTE---SES-----------QESLAVRVKESAVPPL----------
-SVKDSAAP---GDV-------IEELICKD-QTVYSYQQISCLDGVVRYLESCNVPITVK
RRYQ-LSSNT-----TSSNSDEDKKG--SERSLQVSQ-----GKTMSPH-----------
-----------PPGLP--------MKALKK-RPSGAAPVVG--G---------------H
MSPLA-PP-------------NKADSVVSITSQCSYSSTIVHVGDKKPQPDSEIT--ED-
VAESPA----------------------P-------------------------------
----PMLPVCV---VSPPSQEK----------------EAYKRLGLTKHVLAAHTQKEEQ
AFLTLCKDLKNARTFQKHCS-NY-----LHRQR-VSS-NTLD------------------
----------------TLGVT------EQNV---------ARPEISTAAAKKGSRNKKSK
KPRMK-----RP-DSSDSAVS---------------------------HRMPL-------
---PPLQ-------GLNQTSWSPSEASQSQAFPV--PY--PAIVP---GYPLPVYPA---
---------GPA---A------PD----------QPTCPDPSLSAGFGEG---QSS----
---------LA-----------PPTAAPYP-------------ASLMTPVVALVVPNY-L
FPQIG----PIGQIATAPGPSFFPEQ-----------P--QPFQTQPSQT-----TYTTQ
QPSQT-TYTTQQPSQTTYTTQQPSQTTYTTQQPSQTTYTTQQPFPAQ-TAYTAQPV----
----FPSQP-SFPVQ--------AQFVPQV-SYP--TQAFPF-GLPSESPKSPAPS----
-------PASHCSTPASTA----REPASSPP----LFESRCSSPLQLNLLQL-DDSRSAV
--------GQDSV--APPSGAP------------GSSTAADKSLA-AQSEED--------
--------------------------LLQVERPGDAHS-DGHSSSSDLLDMVL--HDETD
STFGSG-S-------------GSG----------------------------------CK
SGSGSN-GTGTSS-GASGSRNGS-----------------YNT----SRYFGSVD-SLEK
VPKATK-------------------PRQNQ---------GDGEHLGYVPQEPFWMPVANA
SDNNIMMNYEVPSRDIQNVLRQDKERLRQMQKCQPHFSSVQRRELVEVHPWMKRGILPKT
INVKVLQTSCFIHTH------LPLTQTCIRLSR---------------------------
------------------------------------------------------------
------------------------------------------------------------
-----
>ENSORLP00000031701_Olat/1-1475
----MSEDSDSKLY--CF-------SVQEDHDE---ASECRASTSGTTSISRGASGCN-S
VAQLHRL--------------------------------------------SAYGQARPS
LGLSSEGSDSSGQDPQS--SPCNIRKNAHSRLLPEEDME-IKSSGS-SGSGTESHGNE--
---SHGNDSNGNESHSHESLGSSNGN---SKDSA-LLESSGSHKSSN--SHSP-------
-----SPPSSSNAFSLL--SS-------EQDNPSTSGCS---------SQ---ESAKAKT
QKE------VIKTLKELKRHLPEEK--------RHNN-KSTTLNTLKYALRCVKQVEA--
---------------NEEYYQLLMINDSQPSGLDVS--SYTIEEIDSITSEYTLKNNDIF
AVVVSLITGRIIYISDQAASILNCKRDVFTDSKFVEFLTPQDVSVFYSFTTPYRLPSWSM
CTGA------------ESSPPDCIQEKSFFCRISVGK--------ENEGDLRYYPFRMTP
YLMKVQDTRHS-------EDQFCCLLLAERVHSGYDAPR--IPTDKRIFTTTHTPTCVFQ
DVDERAVPLLGYLPQDLIGTQILLHLHPNDRPMMLAIHRKIVQHA--G-QPFDHSSLRFC
AQNGEYIILDTSWSSFVNPWSRKVSFVIGKHKVRMGPVNEDVFMSPVCADGHMKT---MD
SDVQELTEQIHRLLLQSVHNSGSSGYSSLN-SN-----------DHLLSLTCS------S
ESLSNDNGSKLQPEEGEASG----K-TRL-RSFQEICKGIHRQ-KSQEQQ-------SAK
SD--CNKLNKGPVEKSQ--------------------PVVRVKDSA-PSIN------RRG
AKMEDGR-----DPF-------QDELAFNY-QGVYSYQQISCLDSVIRYLESCNIPVTMK
RKCQ-SSSNT-----TSSNSDEDRQK--GPTSMQVSR-----EPVLLKD-----------
-----------QSALSARDD----PDKKS---TNATTAVVG--T---------------Q
L-PLS-VP-------------NKPESVVSITSQCSYSSTIVHVGDKKPQPESEIT--ED-
VPGAGE----------------------VLEYC---------------------------
--KNPGAPPCV---VSPPSQGK----------------ESYRKLGLTKEVLAAHTQKEEQ
LFLCRFKDHCGLDALKPKCS-QC-----LEPQG-GEI-----------------------
----------------RSNARRVTQPGRQER---------PPAE---LPPRRGPRKKKSK
SKRAK-----RI-TSTENKAVK--------------------------QALPQ-------
---PPQPKQ-----VPKHPAGPPHDASQS-IPPT--VH--PSMLQ---GMPLQLYPTV--
---------------S------PSS-----------PPTEATQ-QGFMGA---QNS----
---------------------------PF--------------APMMAPVVAFLMPNY-L
YPAMA----S-----------------------GHLLPF-QPVVHAGDTPT---------
-HMQP---------------------------------AGQAAFLGQCNPTP--------
-QSVPGNQN-QLNSS--------NSFAPLA-GYI--TPSFYF-PSPSETPKPQAE-----
-------MLSRSSTPESGE----AGSEASPP----LFQSRCSSP--LNLLEL-ELSV---
-------DRQDNP--GLTSG---GHMTERERGG-SICQAKERD---LKQPSLSLLGPPGP
LYFEGTSSVYERLSWDKVWSRLWAWSDERSSRGNDVNS-DANSSSSDMLEILL--QEDSC
SAT----S-------------GSM------------------------------------
-GSGSN-GCGTSA-SGT-SQSRTSASGASASGVSDSRSGSNNS----SNYFGSVD-SSQR
SQKPKS-----------TLSKSEGMPVEME---------QSEQVIKCVLQDPLWRLMANT
-DEKTMLTYQLPSRNLQNVLAEDKEKLRLLQKCQPRFSEEQRKELVDVHPWMKKGGLPKA
IDIKGCSCCDNTSE-------AAQEVGLPELDL----SDA-ETRELS-------------
--------------CLQMSVEDPLNSSDKSF----------------------QSPQIQV
TRQQ-------TDAEEPVVT----------------------------------------
-----
>ENSHCOP00000004018_Hcom/1-1238
------------------------------------------------------------
------------------------------------------------------------
------------------------------------------------------------
---------------------------------------------SN--SHSP-------
-----SPPSSSNAFSLL--SS-------EQDNPSTSGCRYANPRTVNHSQ---ESAKAKT
QKE------VLKTLKELKLYLPAEK--------RQGS-NSSTLNTLKYALRCVKQVEA--
---------------NEEYYQLLMTNDSQPSGLDVS--SYTIDEIDSIMSEYTLKNNDIF
AVAVSLITGKIVYISDQAASILNCKRDVFNNSKFVEFLIPQDVSMFYSFTTPYRLPSWSM
CSGA------------ESLPPDCMPEKSFFCRISGRK--------ECKGDLQYYPFRMTP
YLMKVQVAAHA-------EDQFCCLLLAERVHSGYDAPR--IPTDKRVFTTTHSPSCVFQ
DVDERAVPLLGYLPQDLIGTSVLLHLHPNDRPVMLAIHRKILQYA--G-QPFDHSSIRFC
ARNGEYVMLDTSWSSYVNPWSRKVSFVIGRHKVRMGPVNEDVFMAPLSAGAESKT---MD
SDIQEITEQIHRLLLQPVHNSGSSGYRSLN-ST-----------DHLLGMTSS------S
ESLNN--GTKFHQEDDEEEE----S-RIP---TCSIWTDPALR-SPLNSL-------TLV
ES--AQKNPAV----------------------------VRPKDLS-ALLSW----KESA
PPMEENR-----SSS-------HEEMPLND-QTVYSYQQISCLDGVIRYLENCNVPFALK
RKCQ-SSCNT-----TS--SDEDKHKV---------------------------------
-------------GATS---------------SDAARAVVG--T---------------S
L-PLP-LP-------------NKPESVVSITSQCSYSSTIVHVGDKKPQQESEIT--ED-
VSGAGE----------------------VAECSHN-------------------------
--PAQAPPSWG---VSPRGQER----------------ESYRKLGLTKQVLAAHTQKEEQ
SFLIRFKELRRLTALKANCS-QY-----LERSK-KKL-DGLL-----IS-----------
---------------FLPGAQ-AAQHRKQNG--------LGSEH---NAARRSARNRKTK
SKRAK-----QT-ESSDSTAS-----------------------YPR-HQQPR-------
--GPPLNQ------ALNPTSWSVSDTSQSML---------PVAYP---GYPLQVFPR---
---------DAS---V------A-------------PHVNTPL-QCFGDK---QGA----
------PPCPP-----------GVPHSPYT-------------APMVAPIMALVLPNY-L
YPALG----P-----------------------GP--P--QPAYQLGTD------AF---
-PIQAQPY----------------------------------------------------
----------------------AHPFTPQM-GYV--APSFYFPPATSEVPKVPVVA----
-------GQSRASTPQS----------ASPP----LFQSRCSSP--LNLLEL-ELSG---
-------DRQDGTT-LPSAGQG-GNVAEREKGAAGTPQAKELNQV-CKETAE--------
--------------------------LCPPSRGDCNNS-DNNSSSSDMLDIIL--QEDSC
SGSGSATS-------------GSV------------------------------------
-RSRSN-GCGTSA-SGT---SNS-----------------SNS----SKYFGSVD-SSQK
SQNVKG--HSS--------------GSEME---------PSERFVNYILQDPVWLLMAKA
-DDKVMMTYQLPSRDIQKVLKEDREKLRLMQKSQPSFTEEQKKELMQVHPWMKKGGLPKV
LEVCSC--CDGAIH-------APSTDDLPDLDL----VEQ-EALVEGGC-----------
--------------QRTPPPEDPSDIIDTSA----------------------CSQTETN
SRLN-------AHAHKRKIK-----TF---------------------------------
-----
>ENSELUP00000029545_Eluc/1-1580
----MSGDTDSKPY--LY-------SNMESPDEAPGCSSMPRVTSASSSIPRGATGCS-S
MPQLHCM--------------------------------------------SGYRQGGQD
LGLVSEGSDSSGQDPSA--SPHSRRK-GTRSRPLHEDVE-MKSSGS---SGSESHGNE--
---SHGNDSHGDGSHGNGSAGSSNGN---SKDSA-LLESSGSNKSSN--SHSP-------
-----SPPSSSNAFSLL--SS-------EHDNPSTSGCS---------SE---ESAKAKT
QKE------LLRTLKELKRHLPTDK--------RNKGNKSTSLNTLKYALRCVKQVEA--
---------------NEEYYQLLMTNDSQPSGLEVS--SYTIEEIDRITSEYTLKNNDIF
AVAVSLITGKIIYISEQAASILNCKRGVFKDTKFVEFLTPQDVSVFYSFTTPYRLPSWSM
CTGA------------ESSPSDCMQEKSFFCRISGGK--------ECEGDLQYLPFRMTP
YLMKVQDKVQS-------EDQFCCLLLAERVHSGYEAPR--IPTDKRIFTTTHTPSCVFQ
DVDERAVPLLGYLPQDLIGTQVLLLMHPSDRPVMLAIHRKIIQFA--G-QPFDHSSIRFC
ARNGEYVIVDTSWSSFVNPWSHKVSFVIGRHKVRMGPVNEDVFAVQLPALVDTKT---VD
SEVQEITEQIHRLLLQPVHNTGSSGYGSTG-SNDH--------IAASLVMNGENNARSSS
DNNFNSSGNSPKWTHTEEGG----SWAKP-RSFQEICKGIHLQ-KSQSQEQ-----PSYQ
PSQPSTKQPET--RKNP---GKFLQ---------RSPPVVRPKDSA-VFAP--------P
LSRRDSEVSA--APVEEHSSRPEELLIFNN-QAVYSYQQISCLDSVIRYLEGCNVPVTMK
RKCH-SSDNT-----TS--SDEDRQNG-GDSHMLTSE-----DSAQLKA-----------
-----------KPGQTPLDDFAADKKTQA---ATSAAEAVG--S---------------S
LAPLG-VP-----------PCSKAESVVSVTSQCSYSSTIVHVGDKKPQPESEII--ED-
VSGAGE----------------------TVEGS---------------------------
-SQTHGPPPGA---VSPPSLER----------------EPFKKMGLTKQVLAAHTQKEEQ
AFLCRFR---GVQSFQASCS-QY-----LELQK-EQG-TSDA------------------
----------------LPAVR-----------------LCKPAE---PSARRSGRNKKTR
SKRVK-----QN-ESSDSSVS-----------------------HDRIQQQYR-------
---APLLNQ-----GLNHTCWSTSNTSQSTCPSL--AY--PTVLP---AFPLQVYPRASA
M--------AAA---M------P-------------TQPENSM-AGFVDSQCNQDP----
------QCPLT-----------NIQPSLFP-------------TPMVTPMVALVLPNY-V
FPQMG----A-----------------------GA--PGQQPFYQAESA------GY---
-PPQLQPFPVQTPAAF----------------------TSQGPFPPQGQPFSLQTTLPMP
TQGPFPAHA-SFTVQAHGNATGPSPFFPQA-GYPIPTQPF---SVSMEPPKPSGET----
-------AQSRSSTPRSTG---GRDQVSSPP----LFQSRCSSPLQLNLLQL-EETRGSL
-------ERQDSMVVAPPAGTQ-GNNNAAEKGGCLVGQAMEKIKE-LQQPTFSLTGPMGP
L-CSNKLCVCKRMSWDRVGTRLRCCSDEVNSPGDSNQS-DANSSSSDLLDILL--HSDSH
SGTSSATS-------------GSMGSRSNG-----CGISARTSN------------SRTS
NNSGTS-GCRTAA-SGT-SASGGSGSGTGSS--------SLNS----SNYFGSVD-SSLN
SSQKGK-GHS----SGSNRSISEVLPMEL----------EPSQHDKYVLQEPPWLATANA
-DEKIMLTYQMPSRDIESVLREDRERLHMMQKSQPCFTGEQKNELVDVHPWMRKGGLPKV
IDITSCVCCCEGAPE------VPASEEQPDLDM----GDI-ETETGEVC-----------
--------------PSRMPSKKPFITEICPSP------------------CSSSGLGSS-
------------------------------------------------------------
-----
>ENSSSAP00000003539_Ssal/1-1486
----MSDDSDPGCS-----------SMARGAS---GCSSMARGASGCRSMPRGASGCS-S
IAQLRCR--------------------------------------------SSYSQVGPG
LGLASESSSSCQ-DPWA--SPHSGRR-SACSRSFHDDVD-MKSSGS---SWTESHGNE--
---SH--RSHGNESHGNESTGSSNGN---SRDSA-LLESSGSNKRSN--SNSP-------
-----SPPSSSNSFSLL--SS-------EQDNPSTSGCS---------SE---ESAKAKT
QKE------LLRTLKELKRHLPADK--------RNKGNKSSSLNTLKYALRCVKQVEA--
---------------NEEYYQLLMTNNSQPSGLDVS--SYTIKEIDSITSEYTLKNNDNF
AVAISLITGKIVYISDQAASILNCKRGVFKDAKFVEFLTPQDVSVFYSFTTPYRLQSWSM
CTGA------------ESSPSDCMQEKSFFCRICGGK--------ECEGDLQYYPFRMTP
FLIKVQDKVHF-------EDQLCCLLLAERLHSGYEAPR--IPSDKRVFTTTHTPSCVFQ
DVDERAVPLLGYLPQDLIGTPVLLLMHPNDRQIMLAIHKKILQYA--G-QPFDHSSIRFC
TRNGEYAIIDSSWSSFVNPWSRKVSFIIGRHTVRMGPVNEDVFEAPLPALMETKI---MD
SEVQEITEQIHRLLLQPVHSTSSSGY--VG-SNDH--------LAASQGMTSESNTRSSR
DININSNGSSPSRTRIEEEG--ESSWAKPQRSFQGICKGIHLQ-NSQEQQ-------IYK
AS--SSARPET--KKNA---GKFLQ---------KSPAVVRLKDTA-APVAPLSWRESGA
TPLENCR----PAVQ-------EEQLAFND-QAVSSYQQISCLDNVIRYLEGCNVPIARK
RKWH-SSDNT-----TS--SDEDKQKG-GDNRMQISE-----DPALFKA-----------
-----------QPGLTPVDDIIAYKKTEA---TTTASGVVG-SS---------------S
LAALA-VP-----------PCSKTESVVSITSQCSYSSTIVHVGDKKLQPESEII--ED-
VSGGGE----------------------TVERV---------------------------
-SQTPGPPPSA---VSPPSFQR----------------EPYKKLGLTKQVLATHTQREEQ
AFLCRFRELRGVQAFQANCS-QY-----LEHQK-GKG-ATDA------------------
----------------VPTVR-----------------PCRQAE---PAARRSGRNKKTK
SKRVK-----QN-ESSDSSLS-----------------------HRKRQQQPR-------
---PHLLNQ-----GLNQTSWSHSNSSQSTLPPL--AY--PNIVP---AFPLQVYPGVGT
M--------AGT---M------P-------------TSPENSM-PGFGDSQCNQDP----
------QCPPP-----------NIQPSPFS-------------TPMVNPVVALVLPNY-M
FPQMG----S-----------------------GA--PGLQPFYQVKTA------GY---
-SSQPQPFLPQTSLTF----------------------PAQGPFLAQPQPFPLQTSLPFP
PQSSSTIQT-QFPDQ--------DPFAPQT-GFPIPTQLFS--SMAMEPPKPSGET----
-------TQSRGSTPGSMG---GRDHVPSPP----VFQSRCSSPLQLNVLQL-EETPCSL
-------ERQDSMVVAPSSGDPPGNNAFRNKGRSVVCQAMEKITL---------------
--------------------------QQVSSPGDGN--------PSNMLDILL--HSDSH
SAT----S-------------GSMGSRSND-----CGTSAR------------------T
SNSGRS-GCRTSA-SGT-STSGVSGNGTVCS---------SHTSRKIRNHFGSVD-SSQN
SRQKVK-GHSTGCDSGSSRSVMDV--------------------------RPMEMEQGQH
-D-----------KGIERLLREDRERLRGMQKSQPCFTGEQQRELVEVHPWMRSGGLPKV
MDIKACVCCEEGAPK------AVMSEEQSDLDM----GDT-ETETGEVS-----------
--------------PSRKPSEEPLNTDTCPS----------------------SGLGSS-
------------------------------------------------------------
-----
>ENSSSAP00000107694_Ssal/1-1426
----MSEDSDP------------------------GCSSMPRGASSCSSMPRGASSCS-S
MAQLHRM--------------------------------------------SSYGQGGPD
LGLASEGSDRIG------------RK-NVRSRYRHDDVE-MKSSGS---SETESHGNESH
G--SHGSESHGNESHGNESTGSSNGN---SKDSA-LLESSGSNK-------SP-------
-----SPPSSSNAFSLL--SS-------EQDNPSTSGCS---------SE---ESAKTKT
QKE------LLRTAKQLRHLLPADK--------RNKGNKSSSLNTLKYALRCIKQVEA--
---------------NEEYYQLLMTNDSQPSGLDVS--SYTIEKIDSITSEYTLKNNDIF
AVAVSLITGNIVYISDQAASILNCKRGIFKDAKFVEFLTPQDVSVFYSFTTRYRLPSWSM
CTGA------------ESSRSDCMQEKSFFCRISGGK--------KCEGDLQYYPFRMTP
YLMKVQDKVHS-------EDQFCCLLLAEKVHSGYEAPR--IPSDKRIFTTTHTPSCVFQ
DVDERAVPLLGYFPQDLIGTPVLLLMHPDDRPVMLAIHKKILQYA--G-QPFDHSSIRFC
TRNGGYVIVDTSWSSFVNPWSRKVSFVIGRHKVRIGPVNEDVFVAP--LPALMET---MD
SEVQEITEQIHRLLLQPVHNTSASGYGSVE-SNGR--------LAASQVMTSE-------
--------GSPSRTRVEEEG--DSSWAKPQRSFQEICKGIHLQ-KSQEQQ-------IYQ
AS--SSARPET--NKSP---GSKSN-----------------KQTS-TEIF------TIC
RNLEDSSSRT--AVQ-------EEQLAFND-QTVYSYQQISCLDSVIRYLEGCNVPITMK
RRCH-SSDNT-----MS--SDEDKQKG-GDNPMQLSEGTFYHYPALFKH-----------
-----------QPGLTPVDGVIADKKTDA---TTSATGAVG--S---------------S
LAALA-VP-----------PCGKAESVVSVASQCSYSSTVVHVGDRKLQPESGIH-YGD-
IDMGGS------------------------------------------------------
--QTPHSPPNA---VSPPSLER----------------EPYKKLGLTKQVLVAHTQKEEQ
TFLCRFREQRGVQAFQANCS-QY-----LERQK-GQA-----------------------
----------------LTAVR-----------------PCKQTE---PAARRSGRNKKTK
SKRVK-----QN-ESSDSSVS-----------------------HRRRQPQPR-------
---PHLLNQ-----GLNQTSWSPSNTSQSTLPPL--AY--PTVVP---VYPLQVYPG---
---------AGT---M------P-------------THPENSL-AGFGDS---QDP----
------QCPPP-----------NIQPSPFS-------------TPMVTPVVALVLPSC-M
FPQMG----S-----------------------EA--PGQQPFYQAEKA------GF---
-PSQSQPFHPQTSL------------------------PAQGPFPAQPQAFPLLT-----
-------------------------------AFPIPAQPFSF-SMPMEAPKPPGET----
-------TQSRCSPHGTMG---GIDQASSPP----LFQSWCSSPLQHNQLQL-EEMRCSL
-------ERRDGMVVVPSVGTQ-GNNTVNMKGGSVVCQAMEKVKE---------------
-------------------------LQQVGLPGNGNHS-DVNSSSSDLLDILL--HSESR
SGTSSGTS-------------GYMGFSSNG-----CGTSARTSN------------SGMS
NNSGTL-GCRTSA-SGV-SGSGTG----------------------LSNYFGTVD-SSQN
SYQQVK-VHSG---GGSGGSVSEGRPMEV----------EQSQYDKYVLQDPPWLVTANA
-DDKVMLTYQMPSRGFESVLREDREKLHVMQKSQPCFTGEQQRELVEVHPWMRRGGLPKV
MDVKVSSLSLSS---------LVLTITLSSFSL----SYT--------------------
----------------------------------------------------SHSLSYSV
STTQFMFYQL---------------FFHLLQL-----IGFF-------------TY----
-----
>ENSCMIP00000039738_Cmil/1-1247
----MNY-----------------------------------------------------
------------------------------------------------------------
-------SESRRQQAEL--PLHSD---DNQDPRPDDDVE-MTSNGS---SGNEFLGSS--
-------------------SSSGSQN---GNDSA-LLLESLENNKCN--A----------
-----------------------------------------------------QSGKVRT
QKE------LMKAVNELKMHLPIE---------RIRG-KSNTLSTLKYALRCVKQVRA--
---------------NEEYYKLLMKDDSPPSRLNMSMNSYTVEEMESITSEYTLINADIF
AVAISLITGRIVYISDQAASVLNCKKNVFKNAKFIEFLAPQDAGVFYTFTSPSQLPLWSV
CTAA------------GSPPPDCVLEKSFFCRMSGGW--------ERDGSIQYYPFRMTP
YLTNVQRSEDV-------EDELCCLLIAERVHSGYEAPR--IPLDKRIFTTTHTPSCIFQ
DIDERAVPLLGYLPQDLIGTAVLMHLHPGDRSLMLGIHKKILKHA--G-QPFDHSPLRFC
THNGEYITIDTSWSSFVNPWSRKVSFIIGRHKVRTGPLNEDIFATPSPGLTEVKM---TD
SEIQTITEQIHKLLLQPVYKKGSSGYGSLG-SNGS--------YGQFMSIASS------S
DSNGN-----------EECS----R-VSP-MTFQKLCKDVHLI-KNQGQA-------VFI
ES--RAKRRHK--SGAQ-----------------QKGINVQTKDLK-GSAT------KNA
VNSNVLR-----STF-------FEDLRCKE-SSVYSYQQINCLESVIRYLDSCNVPSNVK
SKSE-PSSNS-----------EDKQKRIPDESMQVS------EAELLSH-----------
-----------QTVQT----------------PLNPTKEIP--A---------------P
LTHLP-LP-------------RKAESIVSFTSQCSYRSTIVHVGDKKPQADPEIL-MEDG
LAMADS------------------------------------------------------
-AAIPTAPLVS---VS-VNQEK----------------EQYKKRGLTKEVLAAHTQNEEQ
VFLRKFKELSKLKAFESPCK-SY-----LQERH-KGFTGEYG------------------
----------------THGYK---TG-------------WNSAE---PLYKRGGKNKKLK
LKRMK-----QQ-ESSESTFS-----------------------GTN--QHRR-------
---IP--------------SWLPTDISQPRY---------SALLP---TYPLPLFPT---
---------HGS---M------P-------------SVTDSSL-HSFV-----ENA----
------QDVHR-----------TMQPTPFS-------------APFVAPMVAYVLPNY-M
FPQMN----Y-----------------------SV--H--QPFFAGNS-------AF---
-PSQP-AFPPR-------------------------------------------------
-----------------------TVFSPPS-SFQCPPQFTARPDPPADTQKTP-------
-------APSCCSTPLSVE----PQVQGSPP----LFQSRCSSPLQLNLLQL-EETPMVL
-------EQPETTAFVEEN---------------RLCGRVATTNI-TNTDII--------
-----------------------ATKENVGFADLPENS-DTHSTSTNLLALLL---EDSH
SCTGSADS-------------VSVGSTSS-------------------------------
-GSPSN-RCGMSG-TDTVGSSQL-----------------SNT----SNYFGSID-SSEN
DHKSKV-------------------RTNSA---------KNKQFMKCVLQGPFWLTMSNT
-DEEVMMSYQLPSRDMESILKEDREKLKMMQKNQPRFTEQQKKEISEVHPWIKTGELPKA
INLAAPFCCGRNVSGNNS---NPLESEVGSVEL----SEV-VESNRGDCHQR--------
--L-----------IFSAKEQKPTEMMN--------------------------------
------------------------------------------------------------
-----
>ENSMUSP00000021271_Mmus/1-1291
----MS------------------------------------------------------
------------------------------------------GPLEG---ADGGGDPRPG
EPFCPGGVPSPGA----------PQHRPCPGPSLADDTD-ANSNGS---SGNE-------
---SNGPESRGASQRSSH--SSSSGN---GKDSA-LLETTESSKSTN--SQSP-------
-----SPPSSSIAYSLLSASS-------EQDNPSTSGCS---------SE---QSARART
QKE------LMTALRELKLRLPPER--------RGKG-RSGTLATLQYALACVKQVQA--
---------------NQEYYQQWSLEEGEPCAMDMS--TYTLEELEHITSEYTLRNQDTF
SVAVSFLTGRIVYISEQAGVLLRCKRDVFRGARFSELLAPQDVGVFYGSTTPSRLPTWGT
GTSA------------GSGLKDFTQEKSVFCRIRGGP--------DRDPGPRYQPFRLTP
YVTKIRVSDGA-------PAQPCCLLIAERIHSGYEAPR--IPPDKRIFTTRHTPSCLFQ
DVDERAAPLLGYLPQDLLGAPVLLFLHPEDRPLMLAIHKKILQLA--G-QPFDHSPIRFC
ARNGEYVTMDTSWAGFVHPWSRKVAFVLGRHKVRTAPLNEDVFTPP--APSPAPS---LD
SDIQELSEQIHRLLLQPVHSSSPTGLCGVG-PLMS--------PGPLHSPGSS------S
DSNGG---------DAEGPG----P-PAP-VTFQQICKDVHLV-KHQGQQ-------LFI
ES--RAKPPPR--PRLLA--TGTFKA---KVL------PCQSPNPE------------LE
VAPVPDQASL--ALA-------PEEPERKE-TSGCSYQQINCLDSILRYLESCNIPSTTK
RKCASSSSYT-----ASSASDDDKQRA-GPVPVGAKK-----DP----------------
------------SSAML-------SGEGA---TPRKEPVVG--G---------------T
LSPLA-LA-------------NKAESVVSVTSQCSFSSTIVHVGDKKP-PESDIIMMED-
LPGLAP------------------------------------------------------
----GPAPSPAPSPTVAPDPTP----------------DAYRPVGLTKAVLSLHTQKEEQ
AFLNRFRDLGRLRGLDTSSV-AP-----------SAP-----------------------
------------------GCH---HGP--------------------IPPGRR-HHCRSK
AKRSRHH---HH-QTPRPETP-----------------------CYV-S-----------
---HPSP-------VPSSGPWPP---PPATT-----PF--PAMVQ---PYPLPVFSP---
---------RGG---P-----QPL-----------PPAPT--------------------
----------------------SVSPATFP-------------SPLVTPMVALVLPNY-L
FPT----------------------------------P--PSYPYGVS-------QAPVE
GPPTP-------------------------------------------------------
-------AS---------------------------------------------------
------HSPSPSLPPPPLS----PPHRPDSP----LFNSRCSSPLQLNLLQL-EESPRTE
--------------GGAAAGGP------------GSSAGPLPPSE-ETAEPE--------
--------------------------ARLVEVTESSNQ-DALSGSSDLLELLL--QEDSR
SGTGSAAS-------------GSLGSGLGS-----------------------------G
SGSGSHEGGSTSA-SIT-RSSQS-----------------SHT----SKYFGSID-SSEA
EAGAAR--------------------ARTE---------PGDQVIKCVLQDPIWLLMANA
-DQRVMMTYQVPSRDAASVLKQDRERLRAMQKQQPRFSEDQRRELGAVHSWVRKGQLPRA
LDVTACVDCGSSVQD------PGHSDDPLFSEL----DGLGLEPMEEGGGEGGGCGVGGG
GG-DGGEEAQTQIGAKGSSSQDSAMEEEEQG-----------------------GGSSS-
-------------PALPAEENSTS------------------------------------
-----
>ENSP00000314420_Hsap/1-1290
----MS------------------------------------------------------
------------------------------------------GPLEG---ADGGGDPRPG
ESFCPGGVPSPGP----------PQHRPCPGPSLADDTD-ANSNGS---SGNE-------
---SNGHESRGASQRSSH--SSSSGN---GKDSA-LLETTESSKSTN--SQSP-------
-----SPPSSSIAYSLLSASS-------EQDNPSTSGCS---------SE---QSARART
QKE------LMTALRELKLRLPPER--------RGKG-RSGTLATLQYALACVKQVQA--
---------------NQEYYQQWSLEEGEPCSMDMS--TYTLEELEHITSEYTLQNQDTF
SVAVSFLTGRIVYISEQAAVLLRCKRDVFRGTRFSELLAPQDVGVFYGSTAPSRLPTWGT
GASA------------GSGLRDFTQEKSVFCRIRGGP--------DRDPGPRYQPFRLTP
YVTKIRVSDGA-------PAQPCCLLIAERIHSGYEAPR--IPPDKRIFTTRHTPSCLFQ
DVDERAAPLLGYLPQDLLGAPVLLFLHPEDRPLMLAIHKKILQLA--G-QPFDHSPIRFC
ARNGEYVTMDTSWAGFVHPWSRKVAFVLGRHKVRTAPLNEDVFTPP--APSPAPS---LD
TDIQELSEQIHRLLLQPVHSPSPTGLCGVG-AVTS--------PGPLHSPGSS------S
DSNGG---------DAEGPG----P-PAP-VTFQQICKDVHLV-KHQGQQ-------LFI
ES--RARPQSR--PRLPA--TGTFKA---KAL------PCQSPDPE------------LE
AGSAPVQAPL--ALV-------PEEAERKE-ASSCSYQQINCLDSILRYLESCNLPSTTK
RKCASSSSYT-----TSSASDDDRQRT-GPVSVGTKK-----DP----------------
------------PSAAL-------SGEGA---TPRKEPVVG--G---------------T
LSPLA-LA-------------NKAESVVSVTSQCSFSSTIVHVGDKKP-PESDIIMMED-
LPGLAP------------------------------------------------------
----GPAPSPAPSPTVAPDPAP----------------DAYRPVGLTKAVLSLHTQKEEQ
AFLSRFRDLGRLRGLDSSST-AP-----------SAL---------------------G-
----------------ERGCH---HGP--------------------APPSRR-HHCRSK
AKRSR-----HH-QNPRAEAP-----------------------CYV-S-----------
---HPSP-------VPPSTPWPT---PPATT-----PF--PAVVQ---PYPLPVFSP---
---------RGG---P-----QPL-----------PPAPT--------------------
----------------------SVPPAAFP-------------APLVTPMVALVLPNY-L
FPT----------------------------------P--SSYPYGAL-------QTPAE
GPPTP-------------------------------------------------------
-------AS---------------------------------------------------
------HSPSPSLPALAPS----PPHRPDSP----LFNSRCSSPLQLNLLQL-EELPRAE
--------------GAAVAGGP------------GSSAGPPPPSA-EAAEPE--------
--------------------------ARLAEVTESSNQ-DALSGSSDLLELLL--QEDSR
SGTGSAAS-------------GSLGSGLGS-----------------------------G
SGSGSHEGGSTSA-SIT-RSSQS-----------------SHT----SKYFGSID-SSEA
EAGAAR--------------------GGAE---------PGDQVIKYVLQDPIWLLMANA
-DQRVMMTYQVPSRDMTSVLKQDRERLRAMQKQQPRFSEDQRRELGAVHSWVRKGQLPRA
LDVMACVDCGSSTQD------PGHPDDPLFSEL----DGLGLEPMEEGGGEQGSSGGGSG
EG-EGCEEAQG--GAKASSSQDLAMEEEEEG-----------------------RSSSS-
-------------PALPTAGNCTS------------------------------------
-----
>ENSOANP00000041683_Oana/1-1251
----MS------------------------------------------------------
-----------------------------------------GGALAG---GPAGPGPGPG
ERFEGV---------------------RPPGPGSADDTD-ANSNGS---SGNE-------
---SNGRESRGASQRSSH--SSSSGH---GKDSA-LLRSTGSSKSTN--SQSP-------
-----SPPSSSAAYSLLSASS-------EQDNPSTSGCS---------SE---QSARVKT
QKE------LMKALKELKQRLPGER--------RGTG-RSGTLATLQYALSCVKQVQA--
---------------NQDYYQQWSLEEGPPGASDLS--CYTLEELESISSEYTLSNQDTF
SAAVSFLTGRILYASDQAAPLLRCRPERLRGTRFSELLAPQDVAVFYGSTAPSRLPRWGA
AATP------------ASGPLNYAQEKAIYCRIRGGP---------PDQAPHYQPFRLTP
YAMKLRPTDGV-------PGQPCCLLIAERVHSGYEAPR--IPPDKRIFTTRHTTGCVFQ
DVDERAAPLLGYLPQDLVGAPVLLFLHPDDRPLMLAIHKKILQLA--G-QPFDHSPIRFC
ARNGDYLTLDTSWAGFVHPWSRKVTFVLGRHKVRTGPLNEDVFAPP--PA--GRA---PD
PGVQELSERIHRLLLQPVHGTSPTGPCGVGVAAAS--------PGASCSPGSS------S
DSNGG---------EVDGPR----T-PAP-LTFQQICKDVHLV-KHQGQQ-------LFI
ES--RARRARP-PRHRPRPVPEAIKP---SSL------SDHPPGSA------------AG
PGRTPSP-PTVVTPG-------PEDSGRKE-PSNCSYQQINCLDGIIRYLESCSVPSTVK
RKCG-SSSYT-----ASSASDDDKQKA-AEDQAVGPR----KDP----------------
-------------SDEP-----SRPRAGVPRPPLRKEPVVG--G---------------P
LTPLA-LP-------------NKAESVVSITSQCSFSSTIVHVGDKKP-PESDIVMLEE-
AASSGP------------------------------------------------------
------APEPG------PALTA----------------DPYRSVGLTKEVLSLHTQQEEQ
AFLTRFRDLSRLRVLDRESG-LP-----------SPP-GQPG------------------
----------------RRGCR---LGPHHHPGR---------------------RQGRSK
AKRPRPL---HT-AGPDPAAP---------------------------------------
---RPSP-------PSPASPWPTSPGPPA--PAL--PF--PALLP---TYPLPVYHP---
---------RAG---G------P-------------PPP---------------------
------------------------APQPFP-------------SPLVTPMVALVLPNY-L
LPPPP----P---------------------------PV-PGYPFGAP-------LT---
-PPAP-------------------------------------------------------
--------------------------APGS-GSP--------------------------
-------SPPPPAASPSLA-------RPTSP----LFDSRCSSPLQLNLLQL-EEPPRAD
---------------GGPGGPG-GGAGD--------TPRRGADEE-EEEEEEEEDGE---
-----------------------ECGAGMAEVNESSNQ-DALSGSSDLLELLL--QEDSH
SGSGSAAS-------------GSLGSGSR-------------------------------
--SGSR-GRSTSA-SGT-RGSES-----------------SHT----SKYFGSID-SSEA
EPAGG--------------------PAGAE---------PGEQVIKYVLQDPIWLLMANA
-DHKVMMTYQIPARDAESVLQRDLERLRSMQKQQPRFSEDQRRELGAVHPWVRGGLLPRA
IDITACVDCGSSGPG------PPYTEEEEGALL----EGL-LEPMEEGGA----------
------------------TAPETAMEEEEGA-----------------------GPGAA-
-----------PET-----------------------AG---------------------
-----
>ENSPMRP00000032984_Pmur/1-1331
----MSAGCEP-----------------------------------------GQSPFE--
----------------------------------------GGGSSSG-GGSGGGGAGAPR
RARAQRG--------------------GEAQGQTSDDMD-VNSNGS---SGNE-------
---SHGD---------SHSSSHSSGN---GKDSA-LLETTESNKSSN--SQSP-------
-----SPPSSSVAYSLLSASS-------EQDNPSTSGCS---------SE---QSARVKT
QKE------LMKALKEMKIRLPSEK--------RSKG-KSGTLATLQYALSCVKQVQA--
---------------SQDYYQQWTIDDHQPCNLDMS--TYTIEELESITSEYTLKNPDTF
SVAVSFTTGKIVYISDQAAFILRCKKDVFKGAKFAEFLAPQDVSIFYGSTAPYHLPSWSA
CTSA------------TAAAMDYTKEKSVFCRISGGY--------ESGRGLRYYPFRLTP
YLTKVQDSDSA-------EGQPCCLLIAERIHSGYEAPR--IPPDKRIFTTRHTPSCLFQ
DVDERAAPLLGYLPQDLIGSPVLFYLHPEDRPLMLAIHKKILQYG--G-QPFDHSPIRFC
TRNGEYVTIDTSWSSFVNPWSRKVSFIMGRHKVRTGPLNEDVFTAP--KTQKVKP---VE
LDIQELSEQIHRLLLQPVHSNGSMGLCSMG-SNAS--------HEQFLSIASS------S
DSNGI---------PNEEAQ----A-VRP-MTFQEICKDVHMV-KNQGQQ-------VFI
ES--RVKPQPA--KHSQ---PALKAP---VSC------NRQPLETL------------RD
LERRPAK-----AAT-------SEESVRKE-PSNYSYQQINCLDGIIRYLESCSIPSRVK
RKCG-SSSYT-----TSSNSDDDKQKA-GEELASLSK-----DAPEEIL-----------
------------PTPES-------QSKSLEEPGTAAAAVVG--G---------------P
LTPLA-LP-------------SKAESVVSVTSQCSFSSTIVHVGDKKP-PESDIVMMEE-
AAPSAT------------------------------------------------------
------PPAPT---PSVTPDRE----------------AQYRKVGLTKEVLSIHTQKEEQ
AFLTHFKDLSQLHVFNSHSG-LS-----WQELR-QAG-PHAN------------------
----------------ERGHK----GPRQAS----------------RGPGCRGRSRKSK
AKRVK-----QN-RLAESTSS-----------------------PQS--SVS--------
---PPQPPC-----APSSSSWPHSGNSQASLSAM--PY--PAVMP---TYPIPVFPP---
---------RPA---A------P-------------PVTEPSQ-----------------
---------------------STLAAPQFP-------------TPLVTPMMALVLPNY-V
FPQMH----G-----------------------PMP-P--QPYFAAPP-------VF---
-PFTP-------------------------------------------------------
-------QP---GSM--------PVVVPEA-GTQ--------------------------
-------APSRSSTPHSLS----QPERPESP----LFESRCSSPLQLNLLQM-EEMPKLC
-------DRQEAAG-GNQTGPA-GATTDWA----VVTGGQSLAKE-LSTQKE--------
--------------------------ACMAEAHDSSNN-DALSSSSDLLDLLL--QEDSR
SGTGSAAS-------------GSGSASG-------------------------------S
MGSGSN-RGSTSA-SGT-TSSKS-----------------SGT----SKYFGSID-SSEN
DLRGKK-------------------RAEVE---------DNEHFIKYVLQDPIWLLMANT
-DDKVMMTYQLPARDLETVLKEDREKLKQMQKRQPRFTEEQKKELAEVHSWVQKGNLPKA
INITACMDCGSNPSSKVA---PLYDVEIQDMDL----NGM-LEPMEEGSSAGQV------
--------------CLPSLPPEMAMDEEEAG--------------------AERGQQQQQ
QQQQ-------QQPPTPAVEVVQDS-------------G---------------------
-----
>ENSPTXP00000027014_Ptex/1-1195
------------------------------------------------------------
------------------------------------------------------------
------------------------------------------------------------
------------------------------------------------------------
-------------------SA-------EQNSALATG------------K---QSARVKT
QKE------LMKALKEMKIRLPSEK--------RSKG-KSGTLATLQYALSCVKQVQA--
---------------SQDYYQQWSIDDSQTCSLDMS--TYTIEELENITSEYTLKNPDTF
TVAVSFTTGKILYISDQAAFILRCKREVFKGAKFAEFLAPQDVSIFYGSTAPYHLPSWGA
CPSA------------TS--MDYTQEKSVFCRISGGH--------AGGRELRYYPFRLTP
YLTKVRDSDSA-------EGQPCCLLIAERIHSGYEAPR--IPPDKRIFTTRHTPSCLFQ
DVDERAAPLLGYLPQDLVGTPVLFYLHPEDRPLMLAIHKKILQYA--G-QPFDHSPIRFC
ARNGEYVTIDTSWSSFVNPWSRKVSFIMGRHKVRTGPLNEDVFTAP--KVLKSKA---LE
VDIQELSEQIHRLLLQPVHSSGALGLCS---NSAS--------HEQFLSIASS------S
DSNGF---------PHEEAQ----A-LRP-MTFQEICKDVHMV-KNQGQQ-------VFI
ES--RREPLLL--LLFL---LPLDPP---VSH------AGQSRETL-----------RRG
VEKWSGK-----AAT-------SEDSVRKE-PSNYSYQQINCLDGIIRYLESCNIPSRVK
RKCG-SSSYT-----TSSNSDDDKQKV-RQQVAAQNK-----DVPEERL-----------
------------PATES-----QREETGA---AAAAAAVVG--S---------------P
LTPLA-LP------------TSKAESVVSVTSQCSFSSTIVHVGDKKP-PESDIVMMEE-
TVPSTT------------------------------------------------------
------PPAPA---PSATPDRE----------------PQYRRVGLTKEVLSIHTQKEEH
SFLTRFKDLSQLHVFNSPSR-HS-----WQELL-NYG-HWTK-----VY-----------
---------------WSSGHN---LGLCQGP----------------RGSGGRGRSRKSK
AKRIR-----QN-KSSDSTSS-----------------------PQN--SVGS-------
---PPQLPC-----PPAASSWAPSGPSPPTLPNM--SY--PTVMP---TYPIPVFPP---
---------RPT---A------P-------------PATEPSH-----------------
---------------------NPLPVPQFP-------------APLVAPMVALVLPNY-V
FPQMN----N-----------------------PL--P--QTYFPGSP-------VF---
-PFGP-------------------------------------------------------
-------PP-PVGST--------LAPGPEA-GLQ--------------------------
-------VPSRSSTPHSMS----QPERAESP----LFESRCSSPLQLNLLQM-EELPKLS
-------DRQEAAL-SGQAGPA-GTSADWV----GVTGGQGLGNE-LGPPKE--------
--------------------------ACMVEAHDSSNN-DALSSSSDLLDLLL--QEDSR
SGTGSAAS-------------GSM------------------------------------
-GSGSN-GESTSA-SGT-TSSKS-----------------SNT----SKYFGSVD-SSEN
DLRAKK-------------------RSEAQ---------DNEHFMKYVLQDPIWLLMANT
-DDKVMMTYQLPTRDMETVLQEDREKLKQLQKQQPRFTEEQKKELAEVHSWVQKGILPKA
INVTVRRVCALGRDGCLL-----------------------LHPAGQNGAWGK-------
--------------LCTAPPPTP------------------------------RGHCWSK
MDYV-------------------------------ARFGSIFRP----VFWLFSAYS---
--PLR
>ENSPTXP00000018781_Ptex/1-1226
M--GMSTGCES-------------------------------------------------
------------------------------------------SQKSR-GGSSSDSSSAPR
RIWAPCG--------------------RDAHGQATDDMD-VNSNGS---SGNE-------
---SHGD-------------LHSSAN---GKDSA-LLETSESNKSSN--SQSP-------
-----SLPSSSIAYSLLSASS-------EQDNPSTSGCS---------SE---QSARVKT
QKE------LMKALKEMKIRLPSEK--------RSKG-KSGTLATLQYALSCVKQVQA--
---------------SQHYYQQWSIDDSQICSLDMS--TYTIKELENITTEYTLKNPDTF
MVAVSFTTGKILYISDQVAFILCCKREVFKGAKFAEFLAPQDVSIFYGSTAPYHLPSWGA
CPSA--------------TAMDYTQEKSVFCRIR-GH--------AGGWELRYYPFRLTP
YLTKVRDLDSS-------EGHPCCLLIAERIHSGYEAPR--IPPNKRIFTTRHTPSCLFQ
DVDERAAPLLGYLPQDLVGSPVLFYLHPEDRPLMLAIHKKILQYA--G-QPFDHSPIRFC
ARNGEYITIDTSWSSFVNPWSRKVSFIMGRHKVRTGPLNEDVFTAP--KVLKSKA---LE
VDIQELSEQIHRLLLQPVHSSGALGHCS---NSAS--------HEQFLSITSS------S
NSNGF---------PPEEAQ----A-LWP-MTFQEICKDVHMV-KNQGQQ-------VFI
ES--RVKPLPI-------------------------------------------------
---------------------KPSQTGRGG--------ALIFLLLLFLYLESYNISSWVK
RKCG-SSSYT-----TSSSSDDDKQKR-LPATERQPN-----------------------
-----------------------REETGA---AVAATAMVG--S---------------P
LTPLA-LP------------TSKAESVVSVNSQCSFSSTIVHVGDKKP-PESDIVMMEE-
TA----------------------------------------------------------
--------------PSVNPDQE----------------PQYRRVGLTKEVLSIHTQKEEH
SFLTRFKDLSQLHIINSPSR-LN-----WQEQH-HPQ-AQDQ------------------
--------------------------------------------------------RGEK
AERRHG-------NSLGS------------------------------------------
---PPQLPC-----PPAAASWAPFGPSLPTLPNM--SY--PTIMP---TYPIPVFPPC--
----------------------P-------------------------------------
------------------------TVLPFS-------------APLVAPMVAVVLPNY-V
FPQMS----N-----------------------PL--P--QTYFPRSP-------VF---
-PFGP-------------------------------------------------------
--------PLLGGST--------LASGPEA-GLQ--------------------------
-------VPSRSSTPHSS-----QAEQAESP----LFESRCSSPLQLNLLQM-EELPKLS
-------DWQETVL-SSQVGPA-GTSAD--------------------------------
--------------------------WFGVEAQDSSNN-DTLSSSSDLLDLLL--QEDSR
SGRGSAAS-------------GSNGESTS-------------------------------
-ASGTSKSTSLLS-SPA-ASSKS-----------------SNT----SKYFGSVD-SSEN
DLQAKK-------------------RSKAE---------DNEHFMKYVLQDPIWLLMANI
-DNKVMMTYQLPTRDMETVLQEDREKLKQLQKQQPRFTEEQKKELAEVHSWVQKGILPRL
RTTVPVQPPAQAGDYILGASLRAVIDQHCSFPL--------WWVAGEGGAGGRGLPVELG
GG--------G--FKLKARRPDLACDMVRSGLRIHPGNCKGPTHITLAHAILSRGTRMCA
QEAG-------THAHWNGVG------------------GAC-------------EYL---
--GPQ
>ENSXETP00000104177_Xtro/1-1236
----MNGGCEP----P--------------------------------------------
----------------------------------------------------------PP
LGERVRRTRGP----------------REMEGTQQDETD-TNSHGS---SGNE-------
---SNGNESR--QSRSSH--SSTSGN---GKDSA-MLEATESSKSTN--SHSP-------
-----SPPSSSIAYSLLSASS-------EQDNPSTSGCS---------SD---QSAREKS
QKE------LMKALKELKIRLPSEK--------RLKG-KSGTLATLQYALSCVKQVRA--
---------------NQEYYQQWTIDDSQPCCLDMS--SYTIEEVESVTSEYTLKNPDTF
SVAVSFISGRIVYISDQASLILHCKKEVFKGATFAEFLAPQDVSVFYGSTAPYHLPSWSS
CTSG------------DTASMDYTQEKSVFCRISGGR--------ERDMNIRYHPFRLTP
YLMKVRDTDNA-------EGQPCCLLIAEKIHSGYEAPR--IPPDKRIFTTRHTPSCVFQ
EVDERAVPLLGYLPQDLIGMPVLLFIHPEDRPLMLAIHKKVLQQA--G-QPFDHSPIRLC
ARSGEYVTIDTSWSSFVNPWSRKVSFILGRHKVRTSPLSEDVFTAP--KGAELKP---LD
FDTQELSEQIHRILLQPVHST-AGGNGSGG-SNIS--------QEPFHCNASS------S
DSNAM---------VTEEGA----D-RKP-MTFQEFCQNVNMV-KNQGQQ-------VFL
GS--RSMRTPQ--RGPF---QALPPP---RPV------APQGTDST-PSE----------
-PLPPRI-----PCL-------GDELGRKE-STNYSYQQINCLDSIVRYLESCNLPSTVK
RKCG-SSSYT------SSTSEEEKQRT-GEMDKEDTT-----------------------
-------------GGRV-----HQQELPP---PPTPTAVGA--A---------------P
LAPLPPLP------------PSKAESVVSITSQGSFSSTIVHVGDKKP-PDSEMVLMED-
------------------------------------------------------------
---SPCPAAPA---------------------------PPPRPLGLTKEVLSAHTQREEQ
AFLTRVHNLSQLRVFDPPPA-GA-----WEEHN-QRP-----------------------
----------------HRGAKPPRAPQHHHAASSNPLSPSKGES---RAGGGRGKSGKSK
AKRPK-----QG-KSPSSSSM-----------------------QTH--NLLD-------
---ANLLP----------------------------PP--PPVIP---GYPLPMYPPR--
---------------A--------------------PDPTPAV-----------------
-----------------------------P------------RYPLVTPIVALVLPNY-L
FQPP-----------------------------PV--A--PPFYPGVN-------GFP--
-PFAP-------------------------------------------------------
-----STET--------------PPAAPEA-PP------------PAPPPPAPAAPCA--
-------PPSRSSSP---------------P--HRLFPSRCSSPLQLDLLQM-EELPQPG
AGGGGEWELEEEVK-GGKGGAAPGTSVGGG----GTNTGTGNAEE--NSPAE--------
--------------------------NCMGDPHESSSHNDALSSSSDLLDLLL--QEDSC
SGTGSAAS-------------GSM------------------------------------
---GSN-GGSTSA-CGT-RSSES-----------------SNT----SKYFGSID-SSEG
DLRGKK-------------------SERDE---------AERKVIRYVMQDPLWLLMANA
-DHDVMMSYQLPPRDMERVLQEDREKLRQLQRHQPKFSEEQKRELGEVHSWVRRGRLPHV
INITSCTGCSPDG--------PPYDE---DLDL----SIM-MEEGGDCAAVG--------
---------------------------EEGG-----------------------GEATS-
--------------------------------------G---------------------
-----
>ENSXLAG00005001642:ENSXLAT00005004987.1/1-1233 peptide: ENSXLAP00005004881 pep:protein_coding
----MNGGCEP----P--------------------------------------------
----------------------------------------------------------PP
LGERARRTRAP----------------REMEGTQQDETD-TNSHGS---SGNE-------
---SNGNESR--QSRSSH--SSTSGN---GKDSA-MLEATESSKSTN--SHSP-------
-----SPPSSSIAYSLLSGSS-------EQDNPSTSGCS---------SE---QSAREKN
QKE------LMKALKELKIRLPSEK--------RLKG-KSGTLASLQYALSCVKQVRA--
---------------NQEYYQQWPIDDSQPCCLDMS--SYTIAEVESVTSEYTLKNPDTF
SVAVSFISGRIVYISDQASLILHCKKEVFKGATFAEFLAPQDVSVFYGSTAPYHLPSWSN
CTSG------------DPALMDYTQEKSVFCRISGGR--------ERDMNIRYHPFRLTP
YLMKVRDSDTA-------EGQPCCLMVAEKIHSGYEAPR--IPPDKRTFTTRHTPSCMFQ
EVDERAVPLLGYLPQDLIGMPVLLFIHPDDRPLMLAIHKKVLQQA--G-QPFDHSPIRLC
ARSGEYVTIDTSWTSFVNPWSRKVSFILGRHKVRTSPLNEDVFTAP--KGAELKP---LD
FDTQELSEQIHRILLQPVHSTTSGGNGSGG-SNMS--------QEPFHCNASS------S
DSNAM---------VTEEGA----D-HKP-MTFQEFCQNVNMV-KNQGQQ-------GYL
GS--RGIRTSQ--RAPF---QA--PP---RPV------APQVTDST-TSE----------
-PPPPRI-----PCI-------GDELGRKE-STNYSYQQINCLDSIIRYLESCNLPSTVK
RKCR-SSSFT------SSTSEEEKQRT-GESDKEDPS-----------------------
-------------GGTP-----QQQELPP------ATAVAS--A---------------P
LAPLPPLP------------PSKAESVVSITSQGSFSSTIVHVGDKKP-PDSEMVLMEE-
------------------------------------------------------------
---SSCPAAPA---------------------------PPPRPLGLTKEVLSAHTQREEQ
AFLTRVHGLSRLRVFDPLPA-GA-----WEEHN-QHP-----------------------
----------------QRGSKPSRASQHHHASSCNPPSPSKGES---NAGRRRGKSGKSK
AKRPK-----QG-KSPSLSSM-----------------------QTP--NLLD-------
---VNLLP----------------------------PP--PPVIP---GYPLPIYPTL--
---------------A--------------------PDPTPPV-----------------
-----------------------------P------------RYPLVTPIVALVMPNY-L
FQPP-----------------------------PV--A--PSFFPGVN-------GFQ--
-NFVP-------------------------------------------------------
-----STEP--------------PPTAPEA-PPA----------APAPPPPASAASCP--
-------PPSRSSTP---------------P--QRLFPSRCSSPLQLDLLQM-EELPQPG
AGGGGEWELEEEIK-GGKGGAAPGTSGGGG----GTNTETGNGEE--NSQPE--------
--------------------------NCMGDPNDSSSHNDALSSSSDLLDLLL--QEDSF
SGTGSAAS-------------GSM------------------------------------
---GSN-GGSTSA-CGT-RSSES-----------------SNT----SKYFGSID-SSET
DLRVKK-------------------AERD----------AERKVIRYVMQDPLWLLMANT
-DHDVMMSYQIPPRDIERVLQEDREKLRQLQRHQPKFSEEQKRELGEVHSWARRGRIPHV
INITSCTGCSPDG--------PPYDE---DLDL----SIM-MEEGGDCTVVG--------
---------------------------EEGG-----------------------GDVTS-
--------------------------------------G---------------------
-----
>ENSHCOP00000013791_Hcom/1-1439
----MSYD---------------------------------ITQSAASSNARGRAPRA-A
EKD-----------------------------------TGQEAD-------SKQPKAGAN
VSAPEHGNRAGGV-----SSPSEGSGAGDQRGPNSDDMDGGLSSGN--DSGERDMG----
--------SRGRQST---RSSHGSSN---GKDSGMMLETTESHKSSN--SQSL-------
-----SPPSGSLAYSLLSTSS-------EHDPPSTSGCS---------SN---QSARVQT
QKE------LMKAIKELKLRLPAER--------KSKG-HSSTLNALKYALQCVRQVRA--
---------------NKEYYHQWSVEECHGCSLDLS--AFTIEELDNITSEYTLKNTDTF
SMAVSFLSGKVVYVSPQGSSVLRCKPECLQGTMFSELLAPQDISTFYSGTAPCRLPLWAS
CIGS------------ASPAMDCTQEKSMFCRISADR--------TQGGEMRYYPFRLTP
YQLTIRDSDTA-------EPQPCCLLIAERVHSGYEAPR--IPPDKRIFTTSHTPSCLFQ
EVDERAVPLLGYLPQDLVGTPTLLYIHPEDRPTMVAIHEKIFQFA--G-QPFEYSPLRMC
ARSGEYLTIDTSWSSFVNPWSRKVAFIVGRHKVRTSPLNEDVFTAP---GCEGRA---TT
PDIVQLSEQIHRLLVQPVHSGGSQGYSSLG-SSGSRGSRHSQPQHLGASAASS------S
DSNGP---------AMDDAA-AAVALHKP-MTFQQICKDVHMV-KTNGQQ-------VFI
ES--RNRPPAR--KNTS---TVATSSLRDINS---------------DPIR-----GLIA
DMTKPLK-----DLV-------PAPLVQKESPPGYSYQQINCLDSIIRYLESCNIPNTIK
RKCG-SSSCT-------SASDEDKQE--AGGNAKG-------------------------
----------------------------------ASVSLVGEAP---------------P
LPPLT-LA-------------MKAESVASVTSQCSFSSTIVHVGDKKP-PESDIV-MEE-
APSTPTHAPPTLIPTALSSGPPTIYIPPPPPPPPPP------P-----------------
--PPPIAPLPQA--TPPTQPERD----SRHGGGGAALAGGGGRLGLTKEVLSAHTQQEEQ
AFLDRFKDLSKLRVFDQTAS-ST-----V-RCH-TPA-GNPL------------------
----------------ARGVR---CS-RDYP----------------AAGGGSSHRCGRG
GKRLK-----HQ-ESSDRHSS-----LGLTGM--------HQDLRTRAAAGPL-------
--NVPLG------APTNSSSW-PSVCSQPSHPSA--PFA-PGMVP---IYPV--YPP---
---------LSQ----------PLA-----------------------------------
----------------------VPDASRFP-----P-------TPMVPPMMALVLPNY-M
FPPMG----A-----------------------PM--P--QQGA----------------
-TPMP-FFGQNLNYPS--------------------------------------------
--------------------------APQA-PVP-----AAV-CNPASIPG---------
-----MGAPSRSSTPQSCTQTPADREGAESP----LFQSRCSSP--LNLLQL-EESPSNR
-------LESATVLAAAQQAPPTVQGG--------PAGVQSSANQ-RNSDDN--------
------------------------TKENENGEANESNN-DAMSTSSDLLDLLL--QEDSR
SGTGSAAS-------------GSGSSGTRS----------------------------SG
SGSGSN-GCCSSGTSGT-SSSQG-----------------SHT----SKYFGSID-SLEN
DHARKQ-------------------PAGGSGT---GGDSGEEQFIKCVLQDPIWLLMANT
-DDKVMMTYQLPIRDVEAVLREDREALRSMQKHQPRFTEEQKRELSQVHPWVRTGRLPRA
INISGCAGCKSPASVRHAA--APFDVEINEMEL----CSI-LKTPKEGATKVKKSS----
--------------SEAAMDEQPPDEDDDDDEEDEGEEEE--------GKTQESGQAVTA
DELRATSGAA-EDTARPPQSDMNH------------------------------------
-----
>ENSORLP00000008703_Olat/1-1406
----MSYD---------------------------------GCTSTPSSSTQGRVSGA-H
LKD-------------------------------------QDGDPQG-LSRQKADQPGPH
GSPQERGHADDGV-----SSMEGGSRSGDQRGPSSDEME-GMSSGN--DSGERESH----
------PRSCGHQSS---RSSHSSSN---GKDSGLML---ESNKSSN--SQSL-------
-----SPPGGSLAYSLLSTSS-------EHDPPSTSGCS---------SD---QSARLQT
QKE------LMKAIKELKLRLPAER--------KGKG-HSSTLSALKYALQCVRQVRA--
---------------NKEYYHQWSVEECHGCSLDLS--AFTVEELDNITSEYTLKNTDTF
TMAVSFLSGRVVYVSPQGSSLLRCKPECLQGTIFSELLAPQDVSTFYSSTAPCRLPPWAS
CIGS------------ASPPADCTQEKSMFCRISADR--------VQGGEMRYYSFRLTP
YQLTLRDSDAA-------EPQPCCLLIAERVHSGYEAPR--IPPDKRIFTTSHTPSCLFQ
EVDERAVPLLGYLPQDLVGTPILLYIHPEDRPTMVAIHEKIFQFA--G-QPFDYSPLRMC
ARNGEYLTIDTSWSSFVNPWSRKVAFVIGRHKVRTSPLNEDVFTPQ--PGYETQV---TT
PDIVQLSEQIHRVLVQPVHSSSSQGYSSLG-SSGSRGSRRSQQHHHSASATSS------S
DSNGP---------AMEEAA---AASYKP-MTFQQICKDVHMV-KTNGQQ-------VFI
ES--RNRPPPR--KHAS---TGATKA---ANS---------------DPIR-----DLIA
DVTQPSK-----ALV-------PAQLVQKDATTGYSYQQINCLDSIVRYLESCNIPNTVK
RKCG-SSSCT-----ASSTSDDDKQPD-AGCSNKG-------------------------
----------------------------------GSVNLVGEPP---------------T
LPPLT-MA-------------AKAESVASVTSQCSFSSTIVHVGDKKP-PESDIV-MEE-
APVVLA---------------------PPPPPPPPPTARVLTPSAVTASTSTVGSIPPAN
AAVTPSVPASL---PQTGQPERE----SWRG------GGGGGRLGLTKEVLSAHTQQEEQ
AFLDRFKDLSKLRVFDQTAS-LA-----A-RCH-VPA-AP--------------------
----------------PRGVR---CS-RDYP----------------AAGGASAHRRGRG
AKRLK-----HQ-ESSEQHAP-----LGVRGN--------RQDSRAGAAPMPL-------
--SMPMG------AAANSSSW-PSAGSQASMPPA--AFA-PGMFP---FYPI--YPP---
------------------------------------------------------------
----------------------LQDLSRFP-----P-------TPTVPPMMALVVPNY-M
FPQMG----A-----------------------PI--S--QPGF----------------
-PPGQ-FYNPNYTYFS--------------------------------------------
--------------------------PPPA-PVS------TV-FNPMPTQG---------
-----NYPPSQSSTAESCTPA--DREGADSP----LFHSRCSSP--LNLLQL-EESPINR
-------LEVATALAASQQATPSAQGS-------VPAGGQNSANP-RSSTDA--------
--------------------------SKENGEANESNQ-DAMSTSSDLLDLLL--QEDSR
SGTGSAAS-------------GSGSSGTRS----------------------------SG
SGSGSN-GCSLSGTSGT-SSSQG-----------------SHT----SKYFGSID-SSEN
DHSRKQ-------------------PPGGGGSSSAGGDGGEEQFIKCVLQDPIWLLMANT
-DDKVMMTYQLPVRDMETVLREDREALRNLQKHQPRFTDEQKKELSQVHPWVRTGRLPRA
INISGCAGCKCPPAMPPD---APFDVEIHEMEL----CTV-LKAQEESFKKNR-------
-----------------AADAHPEEEDDDEAEEKEA----------------EAHQAAVA
EAQSLRSGTL-ERQGQT-------------------------------------------
-----
>ENSELUP00000032560_Eluc/1-1396
----MSYD---------------------------------NSSSAPGSDPRGRAGST-N
EED-----------------------------------EATGGSSPG-NNSRGSRSGTSD
STNRERGSSPAG-------SGSGGSSGGDRRGPTSDDGD-ALSSGN--DSGGRE------
------GGSRGRQS----RSSHCSSS---QKDSGMMLENTESNKSSNSQSQSP-------
-----SPPSSSLAYSLLSAGS-------EQDPPSTSGCS---------STEQHRTARVQT
QKE------MLKALKELKIRLPAER--------RGKC-RSTTLDALKYALNCVKQVRA--
---------------NQEYYHQWSVEECHGCSLDLS--AYTTEELDNITSEYTLKNTDTF
SMAVSFLTGQVVYVSPQGSALLRCKPERLQGAVFSELLAPQDVSTFYSGTAPCRLPPWAS
YVGF------------GSPPTDCTQEKSMFCRISADR--------AQGGEMKYHPFRVTP
YQLTLRDVDAS-------DPQPCCLLIVERVHSGYEAPR--IPADKRIFTTSHTPSCLFQ
EVDERAVPLLGHLPQDLVGTPVLLYLHPEDRPVMVAIHKKILQLA--G-HPFDSSPLRMC
ARSGEYVTIDTSWSSFVNPWSRKVAFIVGRHKVRASPLNEDVFTPA--LGCEVRP---VT
PEVVRLSEQIHRLLVQPVHGTGSQGYGSLG-SNGSRS------HEQQNLSAAS------S
ASDGR------STNAMEAMEAAVVALHKP-TTFQQMCKDVHTV-KTSGQQ-------VFI
DS--RNRAPAR--RHAA---PHAT-----GGP---------------DPVV-----CLTV
EGATPTR-----TMVV-----DAQPADAKEPPSAYSYQQINCLDSIIRYLDGFNVPNTVK
RKLG-SSSGT-------STSDDDKQPRETSGSAKGC------------------------
--------------------------------PATSVTLVGESS---------------P
LPPLA-LP------------GHKAESVASVTSQCSFSSTIVHVGDKKP-PESDIV-MEE-
APPT------------------------PATPS---------------------------
--TIKSPPAGI---APPPPPPKVGSPPCRRG------GSLTRAPGLTKEVLSAHTQQEEQ
AFLCRFSDLSQLRVFDPASA---------LRSP-LPA-NSPL------------------
----------------PRGAR---CS-RDYP----------------AAGGSSSRRRGRG
AKRLK-----QQ-ESGQRGPM----AMGFAGPLGGPDVSPMNSAPTSTYPLPM-------
---MSLG------PPTTSSSWPPSVGSQASLPSV--PYA-PGVLP---LYHL--YPP---
---------IPQ------------------------------------------------
----------------------ALGVPPLQ-------------NHMVPPMMTLLLPNY-M
FPQMG----PV-------------------LGSPM--P--QPGVPLLNP-----------
-GPQP-FFNPTVGFPF--------------------------------------------
---------------------------PAA------------NAGPCPMPAMPSLP-SAT
-QAPAPRPGSRSSTPQSCSPV--PADGAESP----LFQSRCSSP--LNLLQLVEESPGGR
-------LEVATAL-AAQQATPPAQGPH------------------GRSVDN--------
--------------------------SKETENANNSNQ-DAESTSSDLLDLLM--QEDSR
SGTGSAAS-------------GSGSSGSGS----------------------------GL
SGSGSN-GCSSSG-SGT-SRSQS-----------------SNT----SKYFGSVD-SSEN
DRSRQQ-------------------PAGG----------GEEQFIKCVLQDPIWLLMANT
-DDKVMMTYQLPGKDLEAVLRDDREALRAMQKHQPRFTEDQKRELSQVHPWIRTGRLPRA
INVSACTGCKSPPPV------APFDLEIHEMEL----CSV-LDTLKEKA-----------
--------------------ASPETSMEQGG---EALREEELA------KTQGNDQEMTT
EEQEVTSPKE-SEKVRAADTEMTH------------------------------------
-----
>ENSSSAP00000005612_Ssal/1-1369
----MSYD---------------------------------NSNSAPGDDTWGRVGSA-N
EEEEEEEEE-----------------------------AGTGVSSPGSNNNHGSQSGTSN
LANRVRGSSPSG-------SGSGGSSGGDQRGPGSDDGD-ALSSGN--DSGERESS----
---EGGSGSRGHQS----RSSHCSSS---QKDSGMMLENTESNKSSNSQSQSP-------
-----SPPSSSLAYSLLSASS-------EQDPPSTSGCS---------SNEQHQTARVQT
QKE------MLKALKELKVRLPAEC--------KGKG-RSSTLDALRYALNCVKQVRA--
---------------NQEYYHQWSVEECHGCSLDLS--AYTIEELDNIASEYTLKNTDTF
SMAVSFLTGKVVYISPQGSSLLRCKPERLQGAIFSELLAPQDVSTFYSSTAPCRLPAWAT
CMGS------------VSPPTDCTQEKSMFCRISADR--------AQGGEIKYFPFRMTP
YQLTLRDLDTS-------DPQPCCLLIAERVQSGYEAPR--IPADKRIFSTSHTPSCLFQ
EVDERAVPLLGYLPQDLVGSPVLLYLHPEDRPIMVAIHRKILQSA--G-QPFDSSPMRMC
ARSGEYVTIDTSWSSFINPWSRKVAFIVGRHKVRTSPLNEDVFTPL--RGCEGRP---MA
PEIVQLSEQIHRLLVQPVHSGGSQGYSSLA-SNGSCS------LEQQYRRTAS------S
DSKST--------NAMEAMEAAVVALHKP-MTFQQICKDVHMV-KASGQQ-------VFI
DS--RNRALSR--RHAV---TALRAI---GEV---------------EPIK-----SLIP
EVVCPPK-----TPVL-----NTQQLMMEEPPSAYSYQQINCLDSIIRFLDGCNVPNKVK
RKFG-SSSGT-------STSDEDKQQQETAGSAKGG------------------------
--------------------------------PATTVTLVGDSA---------------G
VPPLA-MH------------SHKAKSVASFTSQCSFSSTIVHVGDKKP-PESDVV-MED-
APPTPM----------------------PATPT---------------------------
--TTKSPPTAI---IA-PPPPKTTSPPSRRG------GGLTKGLGLTKEVLSAHTQQEEQ
AFLCRFSDLSQLRVIEPASS---------LRCP-LPN-SNPR------------------
----------------RRGA----CS-PDYP----------------AAGGSS------G
AKRLK-----QQ-ESSEQRGP---LALGLTGPLGGPNVVPMNSPNTSTYTLPM-------
---MPLG-------PPTTSSWPPSVGSQASLPSV--PYP-SGTLP---LYPI--YPP---
---------LSQ------------------------------------------------
---------------------------PIQ-------------NQMVPPMMALVLPNY-M
FPQLN----P-----------------------NL--P--QMATQ---------------
------FFNPNAGFPF--------------------------------------------
---------------------------PGS------------NVTPCPMPTMPSLMQTAM
-PIQTQRPASGSSTPQSCSQVPVDQEGAESP----LFHSRCSSP--LNLLQLVEESPSNR
-------LEVATAL-AASN----TQGTR------------------GRSADD--------
--------------------------SK--ENANDSNQ-DGESTPSDLLDLLL--QEDSR
S-SGSGSS-------------GSGSSGSGS----------------------------VS
LGTVSN------------GRSRS-----------------SHT----SKYFGSID-SSEN
DHSRKQ-------------------PAGGSRA---RGD-GEEQLIKCVLQDPIWLLMANT
-DHKVMMTYQLPTKDRETVLRQDREALRAMHKHQPRFTEDQKRELSQVHPWIRTGRLPRA
INVSVSTPHNN---------YVPFHTNLTLFVL----CEH--------------------
---------------------RPTSTMDQGG---EACREEGHA---AHSETQGNDQEMTT
EEQEVTWPTE-EEQARAADTDMTH------------------------------------
-----
>ENSSSAP00000144743_Ssal/1-1526
----MSDE---------------------------------NAYTTSGNDTSG-------
----------------------------------------IGVEENM-V-GLKAGCQSPE
SGLSQTGSSGSS--NGK--RTRSGGK-SSPKSSNSDDTD-AHSSEN--DSAEREV-----
------EGHMGRET----STCSSSHN---GKDSA-M--ETTESKSAN--SHSP-------
-----SPPNSSIVYSLLSGSS-------EQDHPSTSGCS---------SD---QPARLQT
QRE------LLKALKELKIRMPADH--------RAKG-RSSTLASLQYALNCVKQVRA--
---------------NQEYYHQWSVEESHGCSLDLS--AFTTEELDNITSEYTLQNTDTF
SVGVSFLSGKLVYISPQASPMLRTKPNRLQGTLFSELLAPQDVSTFYSSTAPCRLPPWAS
CTGS------------MTSPVDCTQEKSMFCRISSGR--------DSEGEVRYYPFRMTP
YQLTLRDSDMS-------QPQPCCLLIAEKVHSGYEAPR--IPADKRIFNTSHTPGCLFQ
EVDERAVPLLGYLPQDLVGTPVLMYLHPDDRPVMVAIHKKILQSA--G-QPFEHSPLRMC
ARNGEYLTIDTSWSSFVNPWSRKVAFIVGRHKVRTSPLNEDVFTPS--MEVEVRA---MS
PEIPRLSEQIHRVLVQPVHSGASQDYSS---SHGS--------QPHRPCPG-S------S
GSSSP---------STKGIIQMTIQRPQQ-MTFQQMCKDVHMV-KTNGQQ-------VFI
ES--RNRPPLR--KHASA--GDLVTP---ENL---------NKDL--GPIG---------
-TLGPTK-----TLA-------SVQ-SRKDPSANYSYQQINCLDSIVRYLESCNVPNTVK
RKCG-SSSCT-----TSS-SDDDKQRE-LSGTAKDLE-----------------------
-------------GS-----------------QGKEGSKGG--P---------------Q
MSPLA-LH-------------CKAESVVSLTSQCSFSSTIVHVGDKKP-PESDIIMMEE-
TPPT------------------------TAPAINNAITTAVTP-----------------
-HPSTFPSPAT---PSPAQPERD----SRRS------AGCSGSLGLTKEVLSAHTQQEEQ
VFLSRFRDLGQLRMLDPGPP--L-----RGHTT-TPKGKMDTSSGDLVSMSVKDDVDENP
LFLHAAHPLCVCVCVCVSGVH---TS-KDYP------------------AGGNGRRRGRG
AKRLK-----HQ-QEGSQHGGCPKTGLGMNRS------SRREGQGHQGPMFPM-------
--GQPLMMQG---PLTSSSSWPTSV---ASLPPAVSQYP-PGVLP---FFPL--YPN---
---------VQQQLLAHTG-VNPNAMQ------MGYPSPQSGF-----------------
---------QY-----------PLHANQIP-------------MSM-APPMLVVLPNY-M
FPQLN----G-----GVPQ--------LNQLNTAM--P--Q-YNTAMPHLNPSIPGMAQL
NQALP-QFNQAIPLPQLN----PVLAQFNP---------AVTQMNGMPLAQHNPSQV---
------NPALQVNPA--------LSMIPQH-FHN-PNPTLPF-PNPIPVPGLPCFALPRI
DPTFVPRGNSRSSTPQSTCQS--PLEGTNSP----LFQSRCSSP--LNLLQL-EELPGNR
-------QEGMSTG-AQQTPPPPGSSSQ--------VGGQGSVNCNSNMKGD--------
--------------------------AKEYDNADVDNQ-DAMSTSSDLLDLLL--QEDAC
SGTGSAAS-------------GSGSSGSG-------------------------------
-SSGSN-GCSTSG-SGT----RS-----------------SNT----SKYFGSID-SSEN
D--HKQ-------------------AAGGV---------EEAQLMKYVLQDPIWLLMANT
-DDKVMMTYQMPTRDRETVLRQDRMVLRAVQKQQPHFTEEQKRELIQVHPWMGTGRLPKA
INNPTCTGCGSPPATAAP---RPFDVELQDMDL----TGV-LQLQKEATARTETHVTMAT
DT-------------SISPPQAPQTETKGGEAERQG-------------EQEGDSKDTRV
KELEVTSSSSVTEKGDS--------------------------------VAVNGN-----
-----
>ENSSSAP00000110036_Ssal/1-1519
----MSDE---------------------------------NAYTTSGNDTSG-------
----------------------------------------VSLAEDA-VAGQEAGPQSPE
SGLSQTGSSGSSNGNGK--RTRSGGK-SSPKSSNSDDTD-AHLSGN--DSAEREV-----
------EGHMGHET----STCSSSHN---GKDSA-M--ETTESKSSN--SQST-------
-----SPPNSSMVYSLLSGSS-------ELDHPSTSGCS---------SG---QPARLQT
QRE------LLKALKELKIRMPADH--------RTKG-RSSTLASLQYALNCVKQVRA--
---------------NQEYYHQWSVEESHGCSLDLS--AFTTEELDNITSEYTLQNTDTF
SVGVSFLSGKVVYISPQASPMLRTKPERLQGALFSELLAPQDVSTFYSSTAPCRLPPWAS
CTGS------------MTSPVDCTQEKSMFCRISGGR--------DSEGEVRYYPFRMTP
YQLTLRDSDMS-------QPQPCCLLIAEKVHSGYEAPR--IPADKRIFTTSHTPSCLFQ
EVDERAVPLLGYLPQDLVGTPVLMYLHPDDRPVMVAIHKKILQSA--G-QPFEHSPLRMC
ARNGEYLTIDTSWSSFVNPWSRKVAFIVGRHKVRTSPLNEDVFTPT--VEVEART---MS
PEIPRLSEQIHRVLVQPVHSGGSQGYCS---SHGS--------HPQRPSPGSS------S
GSNSP---------SIKELILKTIQRPPQ-MTFQQMCKDVHMV-KTNGQQ-------VFT
KS--RNRPALR--KHAST--GALVVP---ENL---------NKDL--GPIG---------
-ALEPTK-----TLA-------SVQ-SRKDLSANYSYQQINCLDSIVRYLESCNVPNTVK
RKCG-SSSCT-----TSSTSDDDKQRE-LPGTAKDLE-----------------------
-------------GP-----------------QGNEGSKGG--P---------------Q
MSPLA-LH-------------CKAESVVSVTSQCSFSSTIVHVGDKKP-PESDIVMMEE-
TPATPTLTVT-----------------SPATATNNAITMAVTP-----------------
-RPLALPSPAP---PSPAQPERD----GRRS------AGCSGRLGLTKEVLSAHTQQEEQ
VFLSRFRDLGQLCVLDPGPP-SL-----RGHTI-TPK-----------------------
------------------GVR---SS-KDYP------------------AGGHGRRRGRG
GKRLK-----HQ-QEGSQRRM--------NGS------FRREGQGRQGLTFPM-------
--GQPLMMQG---PLTSSSSWPTSVASEASLPPAVAQYP-PGVLP---FFPL--YPS---
---------MQQQVLAHTG-VNPNAMQ------MGYPSPQPGL-----------------
---------QY-----------PMHANQMP-------------MPM-APPMMVVLPNY-M
FPQLN----G-----GVP-----------QLHTAM--P--Q-YNTTIPHLCPGIPAMAQL
NHALP-QFKQTFPLPQLN----PGLAQFNP---------ALTQMNGIPRVSPTLAQL---
------NPS-QVKPT--------LSMIPQY-CYD-PSPALPF-PNPIPIPGLPGFALPEM
DPTFVQRGNSRSSTPQSTCQA--PLEGTDSP----LFQSRCSSP--LNLLQL-EELPGNR
-------QEGMSTG-AQQTLPPPGSLSQ--------FGGQGSVK--RSMKGD--------
--------------------------AREDDNDDADDQ-DAMSTSSDLLDLLL--QEDAC
SGTGSAAS-------------GSS------------------------------------
-GSGSN-GCSTSG-SGT----RS-----------------SNT----SKYFGSVD-SSEN
DHSHKQ-------------------APGGA---------EEAQLMKYVLQDPIWLLMANT
-DDKVMMTYQMPTRDKETVLREDGMILRAVQKQQPRFTEAQKRELIQVHPWMGTGRLPQA
INSPTCTGCGSPPTTSGP---RPFNVELQDMDL----TGV-LQLQEE------TPVNMAT
ET------------HDTSIPQAPQTETKGGEGERQR-------------EQEGDGKDTRV
KELEVTSSSG-TEKGDSGCKRQPRSSIWPMTL-KHNALGQPGAKHTVNVLCLNKEVNMDK
ESKNT
>ENSELUP00000014381_Eluc/1-1406
----MSDG---------------------------------NAYTICGNDTSG-------
----------------------------------------VGEADEA-AVEQEVDSQSRL
KGLCQTGSSS---GNGK--RTWSGVK-PSPKSSNSDDTD-A-------------------
--------------------CSSSHN---GKDSA-M--ETTESKSSN--SHSP-------
-----SPPNSSMAYSLLSGSS-------EQDNPSTSGCS---------SD---QPARLQT
QRE------LLKALKELKIRMPADQ--------RSKG-RSSTLASLQYALNCVKQVRA--
---------------NQEYYHQWSVEESHGCSLDLS--AFTTEELDNITSEYTLQNTDTF
SVGVSFLSGKVVYISPQASPMLRTKPERLQGALFSELLAPQDVSTFYSSTAPCRLPPWSS
CTGS-----------SLNSPVDCTQEKSMFCRISGGR--------DSEGEVRYYPFRMTP
YQLTLGDSE---------EFQPCCLLIAERVHSGYEAPR--IPADKRIFTTSHTPSCVFQ
EVDERAVPLLGYLPQDLVGTPVLMYLHPDDRPVMVAIHKKILQSA--G-QPFEHSPLRMC
ARNGEYLTIDTSWSSFVNPWSRKVAFIVGRHKVRTSPLNEDVFTPS--VEVEARA---MS
PEVPRLSEQIHRVLVQPVHRGGSQGYCS---SHGF--------HRQRPGPGSS------S
GSNSP---------TAKDITLMTTQRSQQ-MTFQQMCKDVHMV-KTNGQQ-------VFI
ES--RNRPPLR--RH-----GALVGQ---NNL---------NK----GPTR---------
-ALGPIK-----TLA-------SVH-SRKEPSASYSYQQINCLDSIVRYLESCNVPNTVK
RKCG-SSSCT-----TSSTSDDDKQRE-LPGTAKELE-----------------------
-------------GP-----------------RGNDASKGG--P---------------H
MSPLA-LH-------------CKAESVVSVTSQCSFSSTIVHVGDKKP-PESDIVMMEE-
NPTTST---------------------PTSPATPNTVTTAVTP-----------------
-QPTVLTNAAT---RSHAQPEKD----DRRS------AGCSGRLGLTKEVLSAHTQQEEQ
VFLSRFQDLGELCMLDPGSP-SQ-----RGHTA-TPK-----------------------
------------------GVR---SS-QDYP------------------AGANGRRRGRG
GKRLK-----HH-QEGSQHGQ---SGSGVNSR------SRRE--RHQGLTLPT-------
--GQPLMMQG---PQTSSSSWPTSVASQASLPPAVPQYP-PGVLP---FFPL--YP----
-----------QQLLGHTG-VNPN-MQ------LGYPSPQPGF-----------------
---------QF-----------PLHSSQIP-------------MAM-APPMMVVLPNF-M
FPQLN----G-----GVPQ--------LGQLNAAL--P--TAYNTAIPHLSPPMPGMTQL
NPAIP--------LAHLN----PGLAQFSP---------AMAPMNGVPQLNPALTQL---
------GQS-QLNPA--------LSIIPQR-FYN-PCPTLPF-PNPAPVPRLHGAALPGM
DPAFVRRSHSRSSTPQSTGQA--PLEGTDSP----LFQSRCSSP--LNLLQL-EELPGSR
-------PEAASAG-PRQTPPPPGSASQ--------VGGQGSVNC-CGMKED--------
--------------------------AKEDYNADADDQ-DAMSTSSELLDLLL--QEDAC
SGTGSAAS-------------GSGSS----------------------------------
-GSGSN-GCSTSG-SGT----RS-----------------SNT----SKYFGSID-SSEN
DHSHKQ-------------------TAGGA---------EEAQLLKYVLQDPIWLLMANT
-DDKVMMTYQMPTRDRETVLREDRMVLRAVQKKQPHFTEEQKRELIQVHPWMGTGRLPQA
IHCPTCTGCGSPPTASAP---RTFEVDLQDM------TEV-LQLQEEGGAPPERPVTMAT
DT--------G--NTAVAATQGPQTDA---------------------------------
------------------------------------------------------------
-----
>ENSMUSP00000099493_Mmus/1-1113
------------------------------------------------------------
------------------------------------------------------------
----------------------------------------MDPCGDPAVPGGD-------
---------------CPQTRGPGLQG---ASGQ---------------------------
------------EGPLQGTCV--------------DSSH---------SE---HEDRNRM
SEE------LIMVVQEMKKYFPAER--------H--T-KPSTLDALNYALRCVHSVQA--
---------------NSDFFQSL--GPRGAHQADVT--VYSLEDLTALASEHTSKNTDTF
AAVFSFLSGRLVHISEQAALILNSKRGFLKSVHFVDLLAPQDVRAFYAHTAPTQLPFWNN
WTQR-------------ASQYECAPAKPFFCRICGGG--------DRE-KRHYSPFRILP
YLVHVHSSAQP-------EPEPCCLTLVEKIHSGYEAPR--IPVDKRIFTTTHTPGCVFL
EVDERAVPLLGYLPQDLIGTSILTYLHPEDRPLMVAIHQKVLKYA--GHPPFEHSPVRFC
TQNGEYVILDSSWSSFVNPWSRKVSFIIGRHKVRTSPLNEDVFATR--IK-KAAS---ND
KDIAELQEQIHKLLLQPVHASASSGYGSLG-SSGS--------QEQHVSITSS------S
ESSGH---------CPEEGQ------HEQ-MTLQQVYASVNKI-KNVGQQ-------LYI
ES--MARSSVK--PVAE---TCVEPQ---GGDE-Q--------KDF-SSSQ------TLK
NKSTTDT--------------GSGGNLQQE-QPSSSYQQMNCIDSVIRYLTSYSLP-ALK
RKCI-SCTNT------SSSSEEAKPIP-EVDSSQ-------RDTEQLLD-----------
---------------IR-----KQE--TT---GPSTDIEGG--A----------------
--ART-LS-------------TAALSVASGISQCSCSSTSGHA----PPLQSES------
VAVACK------------------------------------P-----------------
-WALRTKASHL---AA----------------------GGFKHVGLTAAVLSAHTQKEEQ
NYVDRFRE----KILTSPYG-CY-----LQQES-RNRAQYSC------------------
----------------VQAGS---TA-KHSRC---------------AGSERQ------K
HKRKK-----LP-APVDTSSP-----------------------GAH-------------
--LCPHVTG----LLPDEQHWGPSASPSPLGAGL--AFPSALVVPSQTPYLLPSFPL---
----------QD---M-----ASQGVGVSAAW----GAAAGCP-----------------
-------PLSAG----------PQAVAAFP-------------SAYVDTLMTIFLHNAPL
FPLWP--------------------------------P----------------------
------SFSP---YPSLG------------------------------------------
----------AAGSSE------LAPLVPAM--------------APNPEP----------
-------TTSGHSQRRVEENW--EAHSEELP----FISSRSSSPLQLNLLQ--EEMPAPS
-------ESADAVR--------------------------------RGAGPD--------
-------------------------AKHHCVTGPSGSR-SRHCTSGELATATA--QQESA
------------------------------------------------------------
------------------AASGS-----------------SAS----SIYFSSTDYASEV
SENRQR-------------------PQDR----------QRDEALPGAAEESIWRMIERT
-PECVLMTYQVPERGREEVLKQDLEKLQSMEQQQPLFSPAQREELAKVRSWIHSHTAPQE
GHLQSCVACEDRGSVGDT-------------------AEV-LEQHPAEDT----------
------------------------------------------------------------
------------------------------------------------------------
----S
>ENSP00000366755_Hsap/1-1210
----M-------------------------------------------------------
------------------------------------------------------------
------------------------------------------PRGE--------------
------------------APGPGRRG---AKDEA-LGEESGE-------RWSP-------
------------EFHLQRKLA--------------DSSH---------SE---QQDRNRV
SEE------LIMVVQEMKKYFPSER--------R--N-KPSTLDALNYALRCVHSVQA--
---------------NSEFFQIL--SQNGAPQADVS--MYSLEELATIASEHTSKNTDTF
VAVFSFLSGRLVHISEQAALILNRKKDVLASSHFVDLLAPQDMRVFYAHTARAQLPFWNN
WTQR------------AAARYECAPVKPFFCRIRGGE--------DRKQEKCHSPFRIIP
YLIHVHHPAQP-----ELESEPCCLTVVEKIHSGYEAPR--IPVNKRIFTTTHTPGCVFL
EVDEKAVPLLGYLPQDLIGTSILSYLHPEDRSLMVAIHQKVLKYA--GHPPFEHSPIRFC
TQNGDYIILDSSWSSFVNPWSRKISFIIGRHKVRTSPLNEDVFATK--IK-KMND---ND
KDITELQEQIYKLLLQPVHVSVSSGYGSLG-SSGS--------QEQLVSIASS------S
EASGH---------RVEETK------AEQ-MTLQQVYASVNKI-KNLGQQ-------LYI
ES--MTKSSFK--PVTG---TRTEPN---GGGE-SANGGG-ECKTFTSFHQ------TLK
NNSVYTE---------------PCEDLRND-EHSPSYQQINCIDSVIRYLKSYNIP-ALK
RKCI-SCTNT-----TSSSSEEDKQNH-KADDVQALQ-----AGLQIPA-----------
---------------IP-----KSEMPTN---GRSIDTGGG--A----------------
--PQI-LS-------------TAMLSLGSGISQCGYSSTIVHV----PPPETA----RD-
ATLFCE------------------------------------P-----------------
-WTLNMQPAPL---TS----------------------EEFKHVGLTAAVLSAHTQKEEQ
NYVDKFRE----KILSSPYS-SY-----LQQES-RSKAKYSY------------------
----------------FQGDS---TS-KQTRS---------------AGCRKG------K
HKRKK-----LP-EPPDSSSS-----------------------NTG-------------
--SGPRRGA-----HQNAQPCCPSAASSPHTSSP--TFPPAAMVPSQAPYLVPAFPL---
----------PA---A-----TSPGREYAAPG----TAPEGLH-----------------
-----GLPLSEG----------LQPYPAFP-------------FPYLDTFMTVFLPDPPV
CPLLS--------------------------------P----------------------
------SFLP---CPFLG------------------------------------------
----------ATASSA------ISPSMSSA-------------MSPTLDP----------
-------PPSVTSQRREEEKW--EAQSEGHP----FITSRSSSPLQLNLLQ--EEMPRPS
-------ESPDQMR--------------------------------RNTCPQ--------
-------------------------TEYQCVTGNNGSE-SSPATTGALSTGSPP-RENPS
HPTASALSTGSPPMKNPSHPTASALSTGSPPMKNPSHPTASTLSMGLPPSRTPSHPTATV
LSTGSP-PSESPSRTGS-AASGS-----------------SDS----SIYLTSSVYSSKI
SQNGQQ-------------------SQDV----------QKKETFPNVAEEPIWRMIRQT
-PERILMTYQVPERVKEVVLKEDLEKLESMRQQQPQFSHGQKEELAKVYNWIQSQTVTQE
IDIQACVTCENEDSADGA-------------------ATS-CGQVLVEDS----------
------------------------------------------------------------
------------------------------------------------------------
----C
>ENSGALP00010027092_Ggal/1-1182
----M-------------------------------------------------------
------------------------------------------------------------
-------------------------------------------DGS---GAGL-------
---SAGSGSDG-------------------------------------------------
----------------------------DRRDGTECGGF---------SD---QLDWSQS
HKD------LMVMIQEIKKCLPEEK--------RSSS-KPSTISALNYALRCVQQVRA--
---------------NNEFFQAL--NDRRMFQTDVM--TYSTEELVTLASERTPKNNDTF
VAVFSLLSGRIVHISEQAASILNYKKQVLESSRFVELLAPQDASVFYAHTDQSHLPLWNT
ESQT-------------ASLYEYAQVKSFFCRIRGGK--------DQEQEMHWYPFRITP
YLVHVCTSVHV-------DAESCCLALAEKIHSGYEAPR--IPMDKRIFTTTHTPGCVFL
EIDDRAVPLLGYLPQDLIGTSILMYLHPEDRPLMIAIHRKILKFA--GQPPFEYLPIRFC
TQNGDYVILDTSWSSFVNPWSRKVAFIIGRHKVRTSPLNEDVFATR--SQ-EASS---VE
KEIKELQGQIYKLLLQPVHSNVSSGYGSLG-SSGS--------YEHYISVASS------S
DSNGN---------CAEETQ-------EP-MTLQQVCADVNRI-KNLGQQ-------LYI
AS--RSKPQNG--NDQP---MSSEML---EGKR--------HNASCFLPTL--------G
SDSTEEL-----GHA-------LYDDLKKT-PHVPSYQQINCVDSIIRYLESCSIP-LLK
RKCK-SSTNT-----SSSSSEGDKKNQQRLQEIKALGG-NGKDPGNYTADPS--------
-------SVNSRTPVFA-----DQEEVLK---KQTNEGIVG--A---------------P
LPDLT-LS-------------NRSPSVVSATSQCSYSSTIVHV----PHPESEVTTVEN-
TPVGNE----------------------HIELP---------------------------
--PPNAQNLVA---VT----------------------EGLKPVGLTKETLSAHTQKEEQ
NYVDKFRR----RILLSPLR-TY-----LQQDG-RSNIGRFC------------------
----------------DQGSS---PS-KEMAQ---------------ASCKNG---KKGK
FKHQK-----PQRRSSDRRSC---------------------SKNRN-------------
--GLPCEKR-----RIQKQSLSPSEVSHLSSSSM--NFFPPVGYPVY-SDALSSFPA---
---------------------SSVGEELAICS----SKPEPTS-----------------
-----LSQLCCG----------APSFPGLS-------------SPNIGMFMAVFFHSFPI
YTQV---------------------------------P--QYAFL---------------
-PSTQNVYLP--------------------------------------------------
----------SYPCTA------VPPAPPPP--------------APSPIAPNS-------
-----VDQSCPASSATSTEEQLEGQHGRALQ----LSSSRSSSPLQLNLLQ--EELPESA
-------EPSLSTD--------------------------------VKACAE--------
-------------------------ANCDNSLEDSGNSASSHCASSECTDRLL--HEDSQ
SGTGSAAS-------------GSGLALSS-------------------------------
-SLGSH-SCETSG-GGT---ADS-----------------GKN----SNCFASND-SSET
SK-AET-------------------DQEA----------KEKETPHKSKYESAWVMMDHT
-PEQVLMTYQMPNRVKEEVLKEDMEKLIVMRKQQPWFSDRQKRELAEVHTWIRTQTVPLQ
INTQGCVTCDIREATCES---AMADDNMENK------GKP-LPVLEH-------------
------------------------------------------------------------
------------------------------------------------------------
-----
>ENSXETP00000079025_Xtro/1-1269
----MSVEPQDNTL----------------------------------------------
---------------------------------------------------IQNEDWSAA
TRTESEKPLE---------KTFDCEALEDQNSQHHEDME-MHSNGS---NGND-------
---SSGNDCNGHESS--------------GTDSH----GNEPSRRAN-------------
-----------CAFR-------------RPSKSTGSSNN---------SD---QMDRTRS
HKE------LMSMVQEMKRRLPHEK--------FNRN-KPSTVDALNYALKCVRQVQA--
---------------NSAFFQVL--SDSGTCRMDSA--VHTIEDLETITSEHPPKNTDTF
VIVFSLTSGKMVYISEQAAYILNCKKKLLDSSRFVELLAPQDVSVFYKHTTQSHLLPWNI
GAET-------------ASLYEYTQVKSFFCRIRGGK--------DREHEIRYNPYRMTP
YSVKVRSSDNA-------EPEPCCLALVEKIHSGYEAPR--IPLDKRIFTTTHTPGCVFL
EVDDRAAPLLGYLPQDLVGTSVLMYLHPEDRPLMLAMHKKVLKYA--GQPPFEHSPIRFC
TQNGDYITLDTSWSSFVNPWSRKVAFIIGRHKVRTGPLNEDVFSAP--SR-EILS---TD
KEIKELQGQIYKVLLQPVHNNGSSGYGSLG-SNGS--------YEHYISIASS------S
DSNGN---------CVDETQ------KEP-MTLKQVCTDINRI-KNIGQQ-------VYI
DT--RSKPQPK--KRDP---PRKELH---RGKP--------NTNTFVKPQL--------E
N-TMEGQ-----TTS-------TCDTSRKG-QHIPSYQQINCVDSIIRYLESYNIP-ALK
RKCE-SSTNT-----TSSSSEDDRQVLQGPIELEVLK-----DVRELTV-PI--------
----------DTSQLSA-----ESMVTTD---AQTTAAVVG--A---------------P
LTDLT-LS-------------IKAMSVVSVTSQCSYSSTIVHV----PQPESEVTAIED-
AAGGSE----------------------QIEIK---------------------------
--SSQAPGSAV---AP----------------------EEFKQIGLTKEVLSAHTQKEEQ
EYVDRFRQ----RILQSPYS-SY-----LQQDS-RSK-GCSH------------------
----------------EQGEH---SS-QPTTP---------------AAFKKG--KKQGK
HKRQK-----PM-ESSDSNGS-----------------------HPN-------------
--LPPRPRR----PGAPPQSWPPSEVSHPSPSSM--GFPPPVMIPIQPAYHMPGFPL---
----------PQ---M-----PPVTGNNAASAIASESSPQQSN-----------------
--------MSYN----------LPAFPGFA-------------SPYMGTFMAVLLPNYNM
YPQMN----P-----------------------QI--P--PPFFPTQF------------
-PLSS-------------------------------------------------------
----------SYPYAG-------MSSAPQS--------------MPSQVPTDF-------
-----VDPTSRASSPMSADGL--EVQSEDPQ---MFSNSRSSSPLQLVLLQ--EELPKAM
-------EQAEGTN--------------------------------EESQ----------
-------------------------VDIKCAAEDSGNN-DSHSASSELFDLLL--QEDSQ
SGTGSAAS-------------GSGSANSS------------------------------S
LRSGSN-GSTSNG-TSG-SGIGS-----------------SNS----SNYFASK--SSDT
SKKGHK-------------------RQDV----------VDADNFSKAPRDSIWSMIERT
-PTPIMMTYQLPERDKETLLKEDLEKLTAMRNKQPWFTEEQKEELAEVHSWIRNRTIPQE
IDTQGCVMCLKSSTK------DEKHVQRKDGDPKEDAAKT-NDQLP--------------
-----------------CP-NSPCVSEDAPNLE---------------------------
------------------------------------------------------------
----S
>ENSXLAG00005031836:ENSXLAT00005097124.1/1-1280 peptide: ENSXLAP00005095393 pep:protein_coding
----MSVEPLNDNL----------------------------------------------
---------------------------------------------------IQKEDWSTA
TMTESEKPLE---------KTFDCEALEDQNCQHHVDME-MHSNGS---NGND-------
---SSGNDCHGHESS--------------GTDSH----VNEPSRRAN-------------
-----------CAFR-------------RPSKSTGSSNN---------SE---QTDRTRS
HKE------LMSMVQEMKRRLTHEK--------FNRS-KPSTVDALNYALKCVRQVQA--
---------------NSAFFEAL--SDSGTCRMDPA--VHTVEDLETITSEHPPKNTDTF
VIVFSLTSGKMVYISEQAAYILNCKKKLLDSSRFVELLAPQDVRVFYKHTTPSHLLPWNV
GAETAACNETQRFCRDKASLYEYTQVKSFFCRIRGGK--------DREHDIRYNPYRMTP
YSVKVRSADNA-------EPEPCCLALVEKIHSGYEAPR--IPLDKRIFTTTHTPGCVFL
EVDDRAVPLLGYLPQDLVGTSLLMYLHPEDRPLMLAMHKKVLKYA--GQPPFEHSPIRFC
TQNGDYITLDTSWSSFVNPWSRKVAFIIGRHKVRTGPLNEDVFAAP--SK-EILS---VD
KEIKELQGQIYKVFLQPVHNNGSSGYGSLG-SNGS--------YEHYISIASS------S
DSNGN---------CVDETQ------KEP-MSLKQVCTDINRI-KNIGQQ-------VYI
ET--RSKPQPK--KKDQ---PKKDLN---RAKP----------NTFVKPQQ--------E
NTTTDGQ-----ATS-------TCDASRKG-QHMPSYQQINCVDSIIRYLESYNIP-ALK
RKCR-SSTNT-----ASSSSEDDKQGLQGPIELEALE-----DVPEITA-PI--------
----------DTRPLSA-----ESMVTAD---AQTTAAVVG--A---------------P
LTDLT-LS-------------IKAMSVVSVTSQCSFSSTIVHV----PQPESEVLALED-
AAGGIE----------------------QIEMK---------------------------
--SSQAPGSAV---AP----------------------EEFKQIGLTKEVLSAHTQKEEQ
EYVDRFQQ----RILQSPYS-SY-----LQQDG-RSK-GCSH------------------
----------------EQGEH---SS-QPTAP---------------AAWKKG--KKQAK
HKRQK-----PM-ESSDSNGS-----------------------HPN-------------
--LPPRPRR----SGPLPPSWPPSEVSHPSPSSM--GFPPPVMIPIQPAYPMPGFPL---
----------PQ---M-----PPVTGNNVASSIA--PTPQQSN-----------------
--------MSYN----------LPAYPGFA-------------SPYMGTFMAVLLPNYNM
YPQMNPQIPP-----------------------QI--P--PPFFPTHF------------
-PCSP-------------------------------------------------------
----------SYPYAE-------MSSAPQS--------------MPSQVPTDF-------
-----VDPTSRASSPMSAEEQ--EAQSEDPQ---MFSNSRSSSPLQLVLLQ--EELPKPM
-------EQEEGTN--------------------------------EESQ----------
-------------------------VDIKCAAEDSGNN-DSHSASSELFDLLL--QEDSQ
SGTGSAAS-------------GRGSANSS------------------------------S
LRSGSN-GSTSNG-TSG-SGIGS-----------------SNS----SNYFASK--SSDT
SKKGHK-------------------RQDV----------VE-DDFSKAPRDSIWTMIERT
-PTPIMMTYQVPKRDKEALLKEDLEKLTAMRNKQPWFTEEQKEELAEVHSWIRNRTIPQE
IDTQGCVTCSAS---------VEPFTQMKDVSPGEDTADS-IEQLP--------------
-----------------CPSNSPGISGDTTNLQ---------------------------
------------------------------------------------------------
----T
>ENSXLAG00005033776:ENSXLAT00005102818.1/1-1265 peptide: ENSXLAP00005100855 pep:protein_coding
----MSVEP--QIL----------------------------------------------
---------------------------------------------------IHNEDWSSV
TRTESEKPLE---------KIFDCETLEDQNCQHHEDIE-MHSNGS---NGND-------
---SSGNDCNGHESS--------------GTDSH----GTEPSRRAN-------------
-----------CAFR-------------RPSKSTGSSNN---------SE---QMERTQS
HKE------LMTMVQEMKRRLPHEK--------CNRN-KPSTVDALNYALKCVRQVQA--
---------------NSSFFQVL--GDSGTCRMNAA--VHTIEDLETITSEHPPKNTDTF
VIVFSLNSGKMVYISEQASYILNCKKKLLDSSRFVELLAPQDVNVFYKHTTQSHLLPWNI
GAEP-------------ASLYEYSQVKSFFCRIRGGK--------DREHAIRYNPYRMTP
YSVKVRSADNA-------EPEPCCLALVEKIHSGYEAPR--IPLDKRIFTTTHTPGCVFL
EADDRAVHLLGYLPQDLVGTSVLMYLHPEDRPLMLAMHKKILKYA--GQPPFEHSPIRFC
TQNGDYITLDTSWSSFVNPWSRKVAFIIGRHKVRTIPLNEDVFAAP--CR-ETLS---IN
KEIKELQGQIYKVLLQPVHNNGSSGYGSLG-SNGS--------YEHHISISSS------S
DSNGN---------CVDETQ------KEP-MTLKQVCTDINRI-KNIGQQ-------VYI
DT--RSKPRPT--KRDP---PEKDLH---RAKP----------NTFIKPQQ--------E
NTTIDGQ-----AAS-------ICDTSRKG-QNIPSYHQINCVDSILRYLRSYNIP-ALK
RKCK-SSINTSSSSSSSSSSEDDKQGLQGPIKLEVLK-----DVPELTA-PI--------
----------DTSQLSA-----ESMVTTD---AQTTAAVVG--A---------------P
LTDLT-IS-------------IKAMSVVSVTSQCSYSSTTVHV----PQPESEFTAIEG-
AAGGSE----------------------QIEIK---------------------------
--LSQAPGSAV---AP----------------------EEFKQIGLTKEVLSAHTQKEEQ
DYVDRFRQ----RILLSPYS-SY-----LQQDS-RSK-DCSH------------------
----------------EQGEH---SS-QPTAP---------------AAWKKG--KKQGK
RKRQK-----PM-ESSDSNGS-----------------------HPN-------------
--LPPRPRS-----GLLPQSWPPSEVSHPSPPSM--GFPPPMMIPIQTAYPMPGFPL---
----------PQ---M-----PPVTGNNVASSI---SSPQQSN-----------------
--------MSYN----------LPAFPGFA-------------SPYMGTFMAVLLPNYNM
CPQMN----P-----------------------QT--P--APFLPTPF------------
-PCSP-------------------------------------------------------
----------SYPYSG-------MPSAPQS--------------KPSQVPTDF-------
-----VDLTSRASSPMS------DVQSEDSQ---MYSNSRSSSPLQLVLLQ--EELPKPM
-------EQEEGTN--------------------------------KENH----------
-------------------------VNIKCAAEDSRNN-DSHSTSSELFDLLL--QEDSQ
SGTGSAAS-------------GSVSAISS------------------------------S
LRSGSN-GSTSNG-TSG-SGIGS-----------------SNS----SKYFASK--SSDT
SKKCHK-------------------RQDV----------VDADHFCKAPRDSIWTMIERT
-PTPIMMTYQMPKRDKETLLKEDLEKLTAMRHKQPLFTEEQKEELAEVHSWIRNRTIPQE
IDTQGCVMCVKSSTKE-----DKKHLQLKDGNPGKDTANT-IEQLR--------------
-----------------SPTTSPCVLEDTTNLK---------------------------
------------------------------------------------------------
----T
>ENSPMRP00000019202_Pmur/1-1254
----MNEDLLQDDFL---------------------------------------------
---------------------------------------------------DQQENWLPA
NLAKIEN--------------REGDTLGQNGTCEEAAAQ-ICCGGS---TESS-------
---SIGNESIGTSTHCLESNGSLARN-PDGQDRS--------------------------
----------------------------VGGSGSSSSCS---------SE---LLCWNQS
NNR-----KLKLLIQEMKQYLPAEQV-------ESCS-KASSLCALNYALKCVQQIQA--
---------------DNKVSKAF--GKHGTHQTNAP--VYGVEELAAIMSEHAPKNTDTF
VAIFSLLSGRTVHVSEQATSVLNCKRKCLESCRFAELLAPQDVGVFYTHTNRAHLPLWNT
EAPK-------------DSLYEYAQVKSFFCRLRGGK--------GQDREKHYYPFRMTP
YLINFSVSDPS-------GPMSCCLALAEKIHSGYEAPR--IPVEKRIFTTTHTPGCLFL
EVDDRAVPLLGYLPQDLLGTSILQYLHPDDRPIMVAIHRKVLKFA--GRPPFEHSPIRFC
TQNGDYVILDTSWSSFVNPWSRKVIFIIGRHKVRTSPLNEDVFAPR--SK-GMNR---VD
KEIWELQGQIYKLLLQPVYSNGSSGYGSLI-SNGS--------YEHYISVASS------S
DSNGN---------CAEEIQ------REL-MSLQQIFVDANRL-KNVGQQ-------LYI
ES--HSKPQDGIPRAEQ---PGDQKP---GAPP----------STLIDPLA---------
---------------------ESCDVLRSS-NHVLSYQQINCMDSIIRYLESCNTP-ALK
RKCE-SSTNA-----SSSSSDDDKQAHLSQNDKQILE-----DVAELPL-----------
--------VDSQPPATP-----NLEGDVE---QQAPARVVGGAA---------------A
MTDLA-LT-------------AKALSMVSTTSQCSYSSTLVHF----PHPESEATALEE-
APLQGE----------------------QVEPS---------------------------
--LANPTPSAA---GARAGATL----------------EEVRLVGLTKEVLSAHTQKKEQ
EYVDRFHQ----RALLSSYRPAY-----LQHGGARSSQPPSQ------------------
----------------DQDDV---SP-KQTRP---------------VGWKRK--TKPGK
FKRQK-----PL-GSPDSRSG---------------------------------------
-------------------AWEADASQGPHPGAP------SFTLPADPYAATPGFPVASL
GG-------GPV---L-----PPSA-----------TAAGPAT-----------------
-----PPYLPCS----------IQPLPAFP-------------APYMGGFMTVLFQNFPA
YPLP---------------------------------P--PPLFPPP-------------
-PSFPAQLFP---CPS--------------------------------------------
-------AA-SYPCPV------MPPGPPSA--------------LPVAAPGP--------
-----MEHPSPPSTPVSAAEEEQPASSGDPPHQRLFSNSRSSSPLQLDLLQ--EELPKPL
-------ELSGTAQ-ATLAGTG--------------------------------------
-------------------------AMCDEDGEDSVNN-DSHSVSSEFFDLLL--LEDSQ
SGSSSAAS-------------GSGSAESS------------------------------S
LVSGSN-GSSSNE-TSG-CGTGS-----------------GNS----SKYFASND-SSEV
SKRGKN-------------------SEEG----------GEEVEWPPRPARLVWRTVNSL
-PEPIQMTYQMPKRIAEEVLKEDLEKLATLESKQPCFSEGQKEELAEVHPWIRTQTVPQE
IDTQGCIMCDNRNAG------LNIVAGLEDRDPQEEDSKDLLDETPL-------------
-----------------LPLQAP-------------------------------------
--------------------------------P---------------------------
-----
>ENSSSAP00000144477_Ssal/1-1315
------------------------------------------------------------
--------------------------------------------MAG-------------
---------------------------GDSGLEGEEPSS-PPTTGEGGGRGDVLPGKQGA
GEGVREERLGVEEIGG--EPSCGEAG---QEDEE-M--ASGSHDLSASANHSPLSNSGAT
STKSSKCHTGSFSCGLHSALS-------GQAGQHTEGSA---------SE-QTDAGQSQA
QRE------MMMTVAEMKKIVPSDK--------CSRS-KASTVEALHYALNCVKQVQA--
---------------NSEYYKLLL-RNSQEERPDAT--SCTLEELKRVTSEHTFKNTNSF
LVVFSLVSGRVMYASEQAPSILCCKKKFLDSAKFVELLFHQDVNVFYSHTAQPHLPPWSS
SHRA-------------AVLFECAQVKSFFCRIRGGK--------DHEGEMRYNPFKITP
YLLKVQGDEAV-----GEEEESCCLALAERIISGYEAPR--ISMDKRIFTTTHSPGCVFL
KVDDRAVPLLGYLPQDLIGTSLLTCIYPKDRPIMLSMHCKVLKYA--GQSPFEHSPVRFR
CQNGDYVTLDTSWSSYIDPWSRKVAFIIGRHKVRTGPLNEDVFAAW--SKEDLPI---IH
EEIKNLQAKIYKLFLQPVHNNGSSGYGSLG-SNGS--------HENYISVDSS------S
DSNGN---------LLEDSH------REP-----QICADV----KSWGQH-------AYL
ES--SHILTPF--GKSA---TAPLPH---ARA---------------E------------
---------------V-----RGHEETRKQ-AHIPSYQQINSVDSIIRYLEGCG-P-HLK
RKSK-SRSIGT-SSSSSSTSEDDTPTT-DPHTAQASS-----DVVVLDN-----------
-------------------------QVSV---GSTAAAMVR--A---------------P
LTDIT-LS-------------TKAMSVVSVTSQCSYSSTIVHV----PQPESEVTALED-
APMGSK----------------------PADPT---------------------------
--PARTAPSPT------PSSSA----------------EELQLVGLTKEVLSAHTQKEEQ
EYVDRFRH----RILHSPSS-SY-----LHQDN-RSG-GHSH------------------
----------------HPGDY---VM-QPGTA---------------AVLNRTRTGKPNK
HKRPK-----PK-TSSDSYAS---------------------------------------
---PPEPSL-----ALPRPS--ESSNPLPQFGLPHPPIS-PPKAPMG-TLQTPSFTMLRS
QPGVHQVW-KQQQACV-----GPMVFQPDQNPNTNQQNVQQNLPHNFQFMQPIQNMQTQS
MQSVQVQSIQSNFPSQNFQSIQIQNIQGFPNIQ--PMAPSQGLNPYMAPMMAVILPNYPS
YPS------------------------------GY--P--TMYH----------------
-PTTP-SLLPQAPFIM--------------------------------------------
-----------------------SDFGPGLGPFA-Q-------PQPSSQPQTP-------
-------PGQLHCSPRPSSSV--GEEVAGPP--ALFSNSRSSSPLQLNLLP--EELPKPS
-------ESQSSTG-----------------------RTQSRAEI-LHDAHT--------
--------------------------KGIDAPCESGNH-DAQATSSELLDLLL--QEDGR
LGTGSNAS-------------GSGFGVAG------------------------------S
LSSGSN-GASTSH-TGS-----------------------SNS----SKYFASND-SSDT
FRKASK-------------------NQEAQQD---HAQ-LTQHAFNMRVENSLWRMIQHM
-PEPVKMTYQIHPRDQAEVLAEDKEKLRLLQPLQPWFTQEQREELAEVHPWIQQHTVPQM
IDTQGCVNCSARTGIHPQ-----------DPES----SSP-LECPQQESSPAPDT-----
------------------------------------------------------------
------------------------------------------------------------
-----
>ENSHCOP00000007295_Hcom/1-1241
------------------------------------------------------------
--------------------------------------------MPA-------------
---------------------------GDSGPDVEEPVI-SSATGE---GENRMSSAQ--
-------QVRGAQSTSVGLHVCGEVA---QEDEE-M--TSGSHDLASPDNH---------
----------------------------SATGSTSASTK---------SSVNADGSKGQV
HKE------MKNTVTEMKKRLPFDK--------RSRS-KASTVEALHYALKCVKQVQA--
---------------NSEYYKLLM-RNGQDEKSNAT--VCTREELERVTSEHTLKNTDSF
VVVFSLSSGRVLHASEQASSILCCKRKFLESAKFVELLFHQDVNVFYSYTAQPHLPPWTN
SHTA-------------GVLFDSAQVKSFFCRIRGGK--------DREGEMRYNPFRVTP
YLLKVQGTGSS-----GKEEELCCLALAERIISGYEAPR--IPMDKRIFTTTHSPGCVFL
EVDDRAVPLLGYLPQDLIGTSLLTSIHPDDRALLLSMHRKVLKYA--GQSPFEHSPVRLR
CQNGDYITLDTSWSSFINPWSRKVAFIIGRHKVRTTPLNEDVFAAP--SKVDLTV---TH
EEIKDLQAKIYKLFLQPVHNNGSSGYGSLG-SNGS--------HEHYISVASS------S
DSNGN---------LWEDSH------REP-MTLQQICADVNRV-RNWGKQ-------AYF
DT--SHKITLL--GKPA---PAHLVP---VAS---------------HPEV---------
---------------------GDPDESRKP-THIPSYQQINCVDNIIRYLESCTGP-ALK
RKSQ-SHSLAT-SSSSSSTSEDDKPAR-ANDTAQAAS-----DVAMLES-----------
-------------------------EVSV---GPSTAAVVG--A---------------P
LTDIT-MS-------------TKAMSVVSVTSQCSYSSTIVHV----PQPESEATALED-
VPMGSE----------------------PTDAA---------------------------
--PATAHPA--------PSPAT----------------EERRFIGLTKEVLSAHTQKEEQ
EYVDRFRN----RILQSPYS-FY-----LQLDN-SSM-AHSQ------------------
----------------HRGEY---P--RPMSV---------------GGLNRS-RRVKPR
LRRPK-----PV-GSSDSYAS---------------------------------------
---PPVPSR-----RVPDSSWPSSESSQPQMAATYNQTS-PLQAP---FFPM-LAPK---
-PAPEQPSRLQQLPGA-----PPMVVQ---------PPDQTQLNYNFHLMQQNQNM--PG
MQNIQMEPIQN-----------LQNIPNFHNIQ--PMAPAQSINPFMTPVMAVILPNY--
-PTFT----P-----------------------GY--P--SIYP----------------
-PSAA-SMLPQAPMTM--------------------------------------------
-----------------------AGFAPGV-PFP--QPQFQ--VQPVPQAQTS-------
-------PGTLLGSHRACSSIGEEEETAGPR--ALFSSSRSSSPLQLNLLQ--EELPKPN
-------EGQSSTG-------------------------HNLAES-IHEQGD--------
--------------------------NEGDAPSDSGNH-DAQSTSSELLDLLL--QEDAR
SGTGSNAS-------------GSGSGESGGSL-------------------------GSG
SGSGSN-GTSTSH-TGS-----------------------SNS----SKYFASND-SSDT
SRKARK-------------------SQEAPA--------EHPRSFDNQVESSLWSMIQHT
-SEHVMMTYQIHTRDQNEVLAEDREKLRVLQPLQPWFSQDQREELALVHPWIQQHTIPQE
IDTQVGMRMLVRSHSSPL-----LT-----------------------------------
------------------------------------------------------------
------------------------------------------------------------
-----
>ENSORLP00000019968_Olat/1-1264
----MCDQ----------------------------------------------------
-----------------------------------------SAVMPG-------------
---------------------------GDSGLDGEKSAF-LSTTSEGLGEENEASVDQDG
--RAHPEHLRGEESGA----SGGELG---QEDEE-M--TSGSHDLSSSANHSPG------
----------------------------SAAGSTVASSK---------SE-HADGDKGQA
HRE------VMVTVAEMKKRLPVDK--------RSRI-KVSTVEALHYALNCVKQVQA--
---------------NSEYYKLLM-RNGQDDQKDAT--LCTLEELERVTSEHTLKNTDSF
IVVFSLSSGHVLYASEQAPSILCCKRKFLESAKFVELLFHQDVNVFYSHTAQPHLPPWSN
SHTA-------------GVLFDCAQVKSFFCRIRGGK--------DREGEMRYNPFRVTP
YQLKVQGAANG-----GEDEEPCCLALAERIISGYEAPR--IPMDKRIFTTTHSPGCVFL
EVDERAVPLLGYLPQDLIGTSLLTSIHPEDRPLMLSMHRKVLKYA--GQHPFEHSPVRMR
CQNGDYITLDTSWSSFINPWSRKVAFIIGRHKVRTSPVNEDVFAAQ--TKNEVPV---SH
EEIKDLQAKIYKLFLQPVHNNGSSGYGSLG-SNGS--------HEHYISVASS------S
DSNGN---------LWEDSH------QQP-MTLLQICADVNRV-KSWGQH-------AYR
DS--CQKVAHR--GKLA---TAAQPP---SAS---------------NPKG---------
---------------------RNNGESRKP-THIPSYQQINCVDNIFRYLEGCTTS-VLK
RKSD-SHSLAT-SSSSSSTSEDDKPLG-GTDKSQSSS-----HVVVLDS-----------
-------------------------EVSV---GPATAAVVG--A---------------P
LTDIT-MS-------------TKAMSDVSVTSQCSYSSTIVHV----PQPESEATALED-
APMGSE----------------------PADAA---------------------------
--ATPVRPA--------PSPAA----------------EERRFLGLTKEVLSAHTQKEEQ
DYVDRFRH----RILQSPYS-AY-----LQGDN-SSM-AQSH------------------
----------------QPEGY---L--RPLSA---------------GGWNRS-LRGKPR
HKRPK-----AQ-GSSGSPAS---------------------------------------
---HASPPR-----RAPDSSWPSSESTQPQMGVANSQTS-PPQLP---YL----------
---SEELHRSQQPPGA-----TPVM-------------SAGQFSYNYNIMQSAQSQ--AG
IQPVQMVPLQN-----------LQNVQNFDNLQ-----SAQNFNPYMAPVMAVILPNY--
-PTIT----P-----------------------GF--P--PMYL----------------
-PANP-TAIPQASVGM--------------------------------------------
-----------------------AGFVPGGAPLS-FTTSFQ--PQPCPNAQTS-------
-------PRSFICSPRACSSAGEEEEAAGHP--ALFSSSRSSSPLQLNLLQ--EELPKQS
-------EGQSSTG-------------------------LNHSES-LHEN----------
-------------------------PNEADAPSESGNQ-DSQSTSSELLDLLL--QEDAR
SGTGSNAS-------------GSGSGESGGSL---------------------------G
SGSGSN-GTSTSH-TGS-----------------------TNS----SKYFASND-SSET
SRKARK-------------------SQETPP--------EHQHSFDTPVENPLWSMIQNT
-PERVMMTYQIRSRDQSLVLAEDKEKLRVLQPLQPWFSQEQKEELADVHPWMQRHTIPQE
IDMQGCVDCSSGAGLDHS-------PHPPDPDS----SSP-VESSEQDSIRPVD-GS---
------------------------------------------------------------
------------------------------------------------------------
-----
>FBgn0003068:FBtr0332311/1-1218 peptide: FBpp0304590 pep:protein_coding
----M-------------------------------------------------------
------------------------------------------------------------
-----EGGESTE-------STHNTKVSDSAYSNSCSNSQ-SQRSGS---SKSRLSG----
---SHSSGSSGYGGK-----PSTQAS---SSDMI-IKRNKDKSRKKK--KNKG-------
-----AGQGAGQAQTLISASTSLEGRDEEKPRPSGTGCV---------EQ---QICRELQ
DQQHGEDHSEPQAIEQLQQEEEEDQSGSESEADRVEG-VAKSEAAQSFPIPSPLSVTIVP
PSMGGCGGVGHAAGLDSGLAKFDKTWEAGPGKLESM--TGVGAAAAGTGQRGERVKEDSF
CCVISMHDGIVLYTTPSITDVLGYPRDMWLGRSFIDFVHLKDRATFASQIT-TGIPI---
---AES---------RGSVPKD--AKSTFCVMLRRYRGLKSGGFGVIGRPVSYEPFRLGL
TFREAPEEARPDNYMVSNGTNMLLVICATPIKSSYKVPDEILSQKSPKFAIRHTATGIIS
HVDSAAVSALGYLPQDLIGRSIMDFYHHEDLSVMKETYETVMKKGQTAGASFCSKPYRFL
IQNGCYVLLETEWTSFVNPWSRKLEFVVGHHRVFQGPKQCNVFEAA--PTCKLKISEEAQ
SRNTRIKEDIVKRLAETVSRPSDTVKQEVS-RRCQAL---ASFMETLMDEVSR------A
DLKLE---------LPHENE----------LTVSE--RDSVMLGEISPHH-------DYY
DS-----------KSST-------------------------------------------
-------------------------------ETPPSYNQLNYNENLLRFFNSKPVT----
---------------APAELDPPKTEP-----------------------P---------
--------------------------------EPRGTCVSG--AS-------------GP
MSPVHEGSGGSGSSGNFTTASNIHMSSVTNTSIAGTGGTGTGTG----------------
TGTGTG----T--GTGTGTG------TGTGTGTGTGTGTGTGT-----------------
-GTGNGTNSGTG--TGTASSSKGG-------------SAAIPPVTLTESLLNKHNDEMEK
FMLKKHRESRGRTGEKSKKS-ANDTLKMLEYSG---------------------------
--------------P-GHGIK--------------------------RGGSHSWEGEANK
PKQQLTLGTDAIKGAAGSAGG--AVGTGGVGSGGA-GVAGGGGSGTGVAGTPEGRATTTS
GTGTPGGAGGGGGAGAAAAAGASSSVGSSTPG--------PSSYPTC-TQNINLWPPFS-
---------------V--GITPPV------------HSTHTAM---------AQSS----
----------------------FSSAGLFPTFYYI--------PASLTPTSPTRSPRMHK
HPHKG----G----------------------TDM--P--TTSQQAAAAAA---------
-QAMPLQYMAGVMYPHPS------------------------------------------
---LFYTHP--------------AAAAATAMMYQ--PMPFPGMANALQIPERPLGSQSA-
-----YNKSVYTTTPASMTKKV--------PG---AFHS-VTTPAQ-------VQRPSSQ
---------------SASVKTEPGSSAAVS------------------------------
------------------------DPCKKEVP-------DSSPIPSVMGD---Y-NSDPP
CSSSNPAN--------------------------------------------------NK
KYTDSN-GNSDDM-DGS-----------------------SFSS-FYSSFIKTTD-GSES
PPDTEK--------------------------------------------DP--------
----------------------KHRKLKSMSTSESKIMEHPEEDQTQ-------------
------------------------------------------------------------
-----------------------------------H------------------------
-----------GDG----------------------------------------------
-----
