# Supplementary material for: Functional and regulatory diversification of Period genes responsible for circadian rhythm in vertebrates
Source: G3 (Bethesda). 2024 Jul 19;14(10):jkae162. doi: 10.1093/g3journal/jkae162 (PMC11457068; doi:10.1093/g3journal/jkae162)
Supplement: jkae162_Supplementary_Data [file jkae162_supplementary_data.zip › Supplemental_Tables_G3-2024-405148.xlsx]

## Sheet: Table S1
Taxonomic group	Tip_label	Scientific name	Common name in Ensembl	Genome quality	Map of Life/IUCN	Ecosytem	Notes	Per1	Per2	Per3	Accession	N50
Amphibia	Xenopus_tropicalis	Xenopus tropicalis	Tropical clawed frog		IUCN	Continental		1	1	1	GCA_000004195.4	153961319
Amphibia	Leptobrachium_leishanense	Leptobrachium leishanense	Leishan spiny toad		IUCN	Continental		1	1	1	GCA_009667805.1	394693044
Ascidiacea	Ciona_intestinalis	Ciona intestinalis	C.intestinalis	Ns in gene	No map available		excluded	0	0	0	GCA_000224145.1	5152901
Ascidiacea	Ciona_savignyi	Ciona savignyi	C.savignyi	Ns in gene	No map available		excluded	0	0	0	GCA_000149265.1	601536
Aves	Anas_platyrhynchos	Anas platyrhynchos	Duck	Anas platyrhynchos platyrhynchos (replaced with Anas platyrhynchos)	IUCN	Continental		0	1	1	GCA_008746955.1	77626585
Aves	Aquila_chrysaetos	Aquila chrysaetos	Golden eagle	Aquila chrysaetos chrysaetos (replaced with Aquila chrysaetos)	IUCN	Continental		0	1	1	GCA_900496995.2	46934974
Aves	Taeniopygia_guttata	Taeniopygia guttata	Zebra finch	Discrepancy with NCBI	IUCN	Continental	excluded	0	1	0	GCA_003957565.2	70430603
Aves	Geospiza_fortis	Geospiza fortis	Medium ground-finch	Discrepancy with NCBI	IUCN	Continental	excluded	0	1	1	GCA_000277835.1	5255844
Aves	Struthio_camelus	Struthio camelus australis	African ostrich	Struthio camelus australis (replaced with Struthio camelus)	IUCN	Continental		0	1	1	GCA_000698965.1	3593425
Aves	Pavo_cristatus	Pavo cristatus	Indian peafowl		IUCN	Continental		1	1	0	GCA_005519975.1	190304
Aves	Gallus_gallus	Gallus gallus	Chicken		IUCN	Continental		0	1	1	GCA_016699485.1	90861225
Aves	Meleagris_gallopavo	Meleagris gallopavo	Turkey		IUCN	Continental		0	1	1	GCA_000146605.4	3898092
Aves	Coturnix_japonica	Coturnix japonica	Japanese quail		IUCN	Continental		0	1	1	GCA_001577835.1	2975000
Aves	Anser_brachyrhynchus	Anser brachyrhynchus	Pink-footed goose		IUCN	Continental		0	1	1	GCA_002592135.1	4974386
Aves	Strigops_habroptila	Strigops habroptila	Kakapo		IUCN	Continental		0	1	1	GCA_004027225.1	83147210
Aves	Serinus_canaria	Serinus canaria	Common canary		IUCN	Continental		0	1	1	GCA_000534875.1	17815079
Aves	Parus_major	Parus major	Great Tit		IUCN	Continental		0	1	1	GCA_001522545.2	71365269
Aves	Ficedula_albicollis	Ficedula albicollis	Collared flycatcher		IUCN	Continental		0	1	1	GCA_000247815.2	6542656
Chromadorea	Caenorhabditis_elegans	Caenorhabditis elegans	C. elegans		No map available	Continental	excluded; not vertebrate	0	0	0	GCA_000002985.3	17493829
Fish	Cottoperca	Cottoperca gobio	Channel bull blenny	Cottoperca gobio (replaced with Cottoperca)	IUCN	Marine		1	1	1	GCA_900634415.1	25156145
Fish	Petromyzon_marinus	Petromyzon marinus	Lamprey	Discrepancy with NCBI	IUCN	Continental	excluded	0	0	0	GCA_000148955.1	184619
Fish	Sinocyclocheilus_grahami	Sinocyclocheilus grahami	Golden-line barbel	Not starting from M in Per1, Per2 (2 out of 3)	IUCN	Continental	One per1 pseudogene	2	2	2	GCA_001515645.1	1156368
Fish	Oncorhynchus_tshawytscha	Oncorhynchus tshawytscha	Chinook salmon	Not starting from M in Per2	No map available	Continental		3	1	0	GCA_018296145.1	2884253
Fish	Oncorhynchus_mykiss	Oncorhynchus mykiss	Rainbow trout	Not starting from M in Per2	No map available	Continental		3	1	0	GCA_013265735.3	39165350
Fish	Gasterosteus_aculeatus	Gasterosteus aculeatus	Stickleback	Not starting from M in Per2	IUCN	Continental		1	1	0	GCA_016920845.1	20445003
Fish	Cyclopterus_lumpus	Cyclopterus lumpus	Lumpfish	Not starting from M in Per2	Map of Life	Marine		1	1	0	GCA_009769545.1	23863342
Fish	Hippocampus_comes	Hippocampus comes	Tiger tail seahorse	Not starting from M in Per2	IUCN	Marine		1	1	1	GCA_001891065.1	2034572
Fish	Lepisosteus_oculatus	Lepisosteus oculatus	Spotted gar	Not starting from M in Per3	IUCN	Continental		1	1	0	GCA_000242695.1	6928108
Fish	Hucho_hucho	Hucho hucho	Huchen	Not starting from M in Per3	IUCN	Continental		5	1	0	GCA_003317085.1	287338
Fish	Maylandia_zebra	Maylandia zebra	Zebra mbuna	Not starting from M in Per3	IUCN	Continental		1	2	1	GCA_000238955.5	32660920
Fish	Latimeria_chalumnae	Latimeria chalumnae	Coelacanth	Ns in gene	No map available	Marine	excluded	1	1	1	GCA_000225785.1	924513
Fish	Electrophorus_electricus	Electrophorus electricus	Electric eel	Ns in gene	IUCN	Continental	excluded	2	2	0	GCA_013358815.1	25664172
Fish	Oryzias_melastigma	Oryzias melastigma	Indian medaka	Ns in gene	IUCN	Continental	excluded; (O. dancena)	1	2	1	GCA_002922805.1	23737187
Fish	Paramormyrops_gabonensis	Paramormyrops kingsleyae	P. kingsleyae	Paramormyrops kingsleyae (replaced with Paramormyrops gabonensis)	IUCN	Continental		1	2	0	GCA_002872115.1	1731158
Fish	Seriola_lalandi	Seriola lalandi	Yellowtail amberjack	Seriola lalandi dorsalis (replaced with Seriola lalandi)	IUCN	Marine		1	2	1	GCA_002814215.1	1269737
Fish	Tetraodon_nigroviridis	Dichotomyctere nigroviridis	Tetraodon	Tetraodon nigroviridis (replaced with Dichotomyctere nigroviridis ) / Not starting from M in Per1, Per2, Per3	IUCN	Continental	Synonymy (Tetraodon nigroviridis)	0	1	0	GCA_000180735.1	734039
Fish	Eptatretus_burgeri	Eptatretus burgeri	Hagfish		IUCN	Marine	excluded; not vertebrate	1	1	0	GCA_900186335.2	2692996
Fish	Pundamilia_nyererei	Pundamilia nyererei	Makobe Island cichlid		IUCN	Continental	Synonym (Haplochromis nyererei)	1	2	1	GCA_000239375.1	2525540
Fish	Erpetoichthys_calabaricus	Erpetoichthys calabaricus	Reedfish		IUCN	Continental		1	1	1	GCA_900747795.2	199226436
Fish	Scleropages_formosus	Scleropages formosus	Asian bonytongue		IUCN	Continental		1	2	1	GCA_900964775.1	31084684
Fish	Denticeps_clupeoides	Denticeps clupeoides	Denticle herring		IUCN	Continental		1	1	2	GCA_900700375.2	22793177
Fish	Clupea_harengus	Clupea harengus	Atlantic herring		IUCN	Marine		2	1	1	GCA_900700415.2	29845739
Fish	Astyanax_mexicanus	Astyanax mexicanus	Mexican tetra		IUCN	Continental		2	2	1	GCA_000372685.2	35377769
Fish	Pygocentrus_nattereri	Pygocentrus nattereri	Red-bellied piranha		No map available	Continental		2	2	1	GCA_015220715.1	42283192
Fish	Ictalurus_punctatus	Ictalurus punctatus	Channel catfish		No map available	Continental		1	2	1	GCA_004006655.3	26315040
Fish	Cyprinus_carpio	Cyprinus carpio	Common carp german mirror		IUCN	Continental		4	3	2	GCA_905221575.1	28473900
Fish	Carassius_auratus	Carassius auratus	Goldfish		IUCN	Continental		4	2	2	GCA_003368295.1	22763433
Fish	Danio_rerio	Danio rerio	Zebrafish		No map available	Continental		2	1	1	GCA_000002035.4	4737936
Fish	Oncorhynchus_kisutch	Oncorhynchus kisutch	Coho salmon		No map available	Continental		3	2	0	GCA_002021735.2	68265700
Fish	Salmo_salar	Salmo salar	Atlantic salmon		No map available	Marine		3	2	1	GCA_905237065.2	28058890
Fish	Salmo_trutta	Salmo trutta	Brown trout		IUCN	Continental		3	2	1	GCA_901001165.1	52209666
Fish	Esox_lucius	Esox lucius	Northern pike		Map of Life	Continental		2	2	0	GCA_011004845.1	37473588
Fish	Gadus_morhua	Gadus morhua	Atlantic cod		Map of Life	Marine		1	2	0	GCA_902167405.1	28732775
Fish	Myripristis_murdjan	Myripristis murdjan	Pinecone soldierfish		IUCN	Marine		1	2	1	GCA_902150065.1	34950760
Fish	Seriola_dumerili	Seriola dumerili	Greater amberjack		IUCN	Marine		1	2	1	GCA_002260705.1	5812906
Fish	Lates_calcarifer	Lates calcarifer	Barramundi perch		IUCN	Continental		1	2	1	GCA_900066035.1	1191366
Fish	Cynoglossus_semilaevis	Cynoglossus semilaevis	Tongue sole		IUCN	Marine		1	2	1	GCA_000523025.1	509861
Fish	Scophthalmus_maximus	Scophthalmus maximus	Turbot		IUCN	Marine		1	2	1	GCA_013347765.1	25949660
Fish	Betta_splendens	Betta splendens	Siamese fighting fish		IUCN	Continental		1	2	1	GCA_900634795.2	20129463
Fish	Anabas_testudineus	Anabas testudineus	Climbing perch		IUCN	Continental		1	2	1	GCA_900324465.3	25063394
Fish	Mastacembelus_armatus	Mastacembelus armatus	Zig-zag eel		IUCN	Continental		1	2	1	GCA_900324485.2	25090313
Fish	Amphiprion_ocellaris	Amphiprion ocellaris	Clown anemonefish		Map of Life	Marine		1	2	1	GCA_022539595.1	36880113
Fish	Amphiprion_percula	Amphiprion percula	Orange clownfish		IUCN	Marine		1	2	1	GCA_003047355.1	38416550
Fish	Acanthochromis_polyacanthus	Acanthochromis polyacanthus	Spiny chromis		IUCN	Marine		1	2	1	GCA_002109545.1	334400
Fish	Stegastes_partitus	Stegastes partitus	Bicolor damselfish		IUCN	Marine		1	2	1	GCA_000690725.1	411659
Fish	Astatotilapia_calliptera	Astatotilapia calliptera	Eastern happy		IUCN	Continental		1	2	1	GCA_900246225.5	38669361
Fish	Haplochromis_burtoni	Haplochromis burtoni	Burton's mouthbrooder		IUCN	Continental		1	2	1	GCA_000239415.1	1194190
Fish	Neolamprologus_brichardi	Neolamprologus brichardi	Lyretail cichlid		IUCN	Continental		1	2	1	GCA_000239395.1	4430025
Fish	Oreochromis_niloticus	Oreochromis niloticus	Nile tilapia		IUCN	Continental		1	2	1	GCA_001858045.3	38839487
Fish	Amphilophus_citrinellus	Amphilophus citrinellus	Midas cichlid		IUCN	Continental		1	2	1	GCA_000751415.1	1216136
Fish	Nothobranchius_furzeri	Nothobranchius furzeri	Turquoise killifish		IUCN	Continental		1	2	1	GCA_001465895.2	15858201
Fish	Kryptolebias_marmoratus	Kryptolebias marmoratus	Mangrove rivulus		IUCN	Continental		1	2	1	GCA_001649575.1	2229659
Fish	Fundulus_heteroclitus	Fundulus heteroclitus	Mummichog		Map of Life	Marine		1	2	1	GCA_000826765.1	1252252
Fish	Cyprinodon_variegatus	Cyprinodon variegatus	Sheepshead minnow		IUCN	Continental		1	2	1	GCA_000732505.1	835301
Fish	Poecilia_latipinna	Poecilia latipinna	Sailfin molly		IUCN	Continental		1	3	1	GCA_001443285.1	279200
Fish	Poecilia_formosa	Poecilia formosa	Amazon molly		IUCN	Continental		1	3	1	GCA_000485575.1	1574226
Fish	Poecilia_reticulata	Poecilia reticulata	Guppy		IUCN	Continental		1	2	1	GCA_000633615.2	5270359
Fish	Xiphophorus_maculatus	Xiphophorus maculatus	Platyfish		IUCN	Continental		1	2	1	GCA_002775205.2	31535491
Fish	Oryzias_javanicus	Oryzias javanicus	Javanese ricefish		IUCN	Continental		1	2	1	GCA_003999625.1	35390520
Fish	Oryzias_sinensis	Oryzias sinensis	Chinese medaka		IUCN	Continental		1	2	1	GCA_008586565.1	991358
Fish	Oryzias_latipes	Oryzias latipes	Japanese medaka HNI		IUCN	Continental		1	2	1	GCA_002234675.1	31218526
Fish	Larimichthys_crocea	Larimichthys crocea	Large yellow croaker		IUCN	Marine		1	2	1	GCA_000972845.2	27037660
Fish	Dicentrarchus_labrax	Dicentrarchus labrax	European seabass		IUCN	Marine		1	2	1	GCA_905237075.1	29885359
Fish	Sparus_aurata	Sparus aurata	Gilthead seabream		IUCN	Marine		1	2	1	GCA_900880675.1	35791275
Fish	Sander_lucioperca	Sander lucioperca	Pike-perch		IUCN	Continental		1	2	1	GCA_008315115.1	4929547
Fish	Labrus_bergylta	Labrus bergylta	Ballan wrasse		IUCN	Marine		1	2	1	GCA_900080235.1	794648
Fish	Takifugu_rubripes	Takifugu rubripes	Fugu		IUCN	Marine		1	3	1	GCA_901000725.2	16705553
Fish	Callorhinchus_milii	Callorhinchus milii	Elephant shark		IUCN	Marine		0	1	0	GCA_000165045.2	4521921
Insecta	Drosophila_melanogaster	Drosophila melanogaster	D. melanogaster		No map available	Continental	excluded; not vertebrate	0	0	0	GCA_000001215.4	25286936
Mammalia	Bison_bison_bison	Bison bison	American bison	Bison bison bison (replaced with Bison bison)	IUCN	Continental		1	1	1	GCA_000754665.1	6873254
Mammalia	Canis_lupus	Canis lupus familiaris	Dog	Canis lupus familiaris (replaced with Canis lupus)	No map available	Continental	Not wild valid species	1	1	1	GCA_014441545.1	64037277
Mammalia	Cervus_hanglu_yarkandensis	Cervus hanglu	Yarkand deer	Cervus hanglu yarkandensis (replaced with Cervus hanglu)	IUCN	Continental		1	1	1	GCA_010411085.1	77688133
Mammalia	Mesocricetus_auratus	Mesocricetus auratus	Golden Hamster	Discrepancy with NCBI	IUCN	Continental	excluded	1	1	1	GCA_000349665.1	12753307
Mammalia	Ursus_maritimus	Ursus maritimus	Polar bear	Discrepancy with NCBI	IUCN	Continental	excluded	1	1	0	GCA_000687225.1	15940661
Mammalia	Panthera_pardus	Panthera pardus	Leopard	Discrepancy with NCBI	IUCN	Continental	excluded	1	0	1	GCA_001857705.1	21701857
Mammalia	Vicugna_pacos	Vicugna pacos	Alpaca	Discrepancy with NCBI	Map of Life	Continental	excluded	0	0	0	GCA_000164845.1	230521
Mammalia	Panthera_tigris_altaica	Panthera tigris	Tiger	Discrepancy with NCBI	IUCN	Continental	excluded; P. tigris altaica	0	0	1	GCA_000464555.1	8860407
Mammalia	Equus_asinus	Equus asinus	Donkey	Equus asinus asinus (replaced with Equus asinus)	No map available	Continental	Not wild valid species	1	1	1	GCA_016077325.2	98589534
Mammalia	Gorilla_gorilla	Gorilla gorilla gorilla	Gorilla	Gorilla gorilla gorilla (replaced with Gorilla gorilla) / Not starting from M in Per3	IUCN	Continental		1	1	1	GCA_000151905.3	81227029
Mammalia	Marmota_marmota	Marmota marmota	Alpine marmot	Marmota marmota marmota (replaced with Marmota marmota)	IUCN	Continental	M. m. marmota	1	1	1	GCA_001458135.1	31340621
Mammalia	Mustela_putorius	Mustela putorius	Ferret	Mustela putorius furo (replaced with Mustela putorius)	IUCN	Continental	M. putorius furo	1	1	1	GCA_000215625.1	9335154
Mammalia	Cebus_capucinus_imitator	Cebus capucinus imitator	Capuchin	NA in Timetree	IUCN	Continental	excluded	1	1	1	GCA_001604975.1	5274112
Mammalia	Canis_lupus	Canis lupus	Dingo	NA in Timetree	IUCN	Continental	excluded; C. l. dingo	1	1	1	GCA_004886185.1	61087166
Mammalia	Bos_indicus_x_Bos_taurus	Bos indicus x Bos taurus	Hybrid Bos Indicus	NA in Timetree	No map available	Continental	excluded; Not wild valid species	1	1	1	GCA_003369695.2	104466507
Mammalia	Neovison_vison	Neovison vison	American mink	Not in the tree	IUCN	Continental	excluded	1	1	1	GCA_900108605.1	6814223
Mammalia	Otolemur_garnettii	Otolemur garnettii	Bushbaby	Not starting from M in Per1	IUCN	Continental		0	1	1	GCA_000181295.3	13852661
Mammalia	Phascolarctos_cinereus	Phascolarctos cinereus	Koala	Not starting from M in Per2	IUCN	Continental		1	0	1	GCA_002099425.1	11587828
Mammalia	Heterocephalus_glaber	Heterocephalus glaber	Naked mole-rat	Not starting from M in Per2	IUCN	Continental		1	0	1	GCA_944319715.1	95752777
Mammalia	Myotis_lucifugus	Myotis lucifugus	Microbat	Not starting from M in Per2, Per3	IUCN	Continental		1	0	0	GCA_000147115.1	4293315
Mammalia	Loxodonta_africana	Loxodonta africana	Elephant	Not starting from M in Per3	IUCN	Continental		1	1	0	GCA_000001905.1	46401353
Mammalia	Dipodomys_ordii	Dipodomys ordii	Kangaroo rat	Not starting from M in Per3	IUCN	Continental		2	1	0	GCA_000151885.2	11931245
Mammalia	Prolemur_simus	Prolemur simus	Greater bamboo lemur	Not starting from M in Per3	IUCN	Continental		1	1	0	GCA_003258685.1	2710671
Mammalia	Carlito_syrichta	Carlito syrichta	Tarsier	Not starting from M in Per3	IUCN	Continental		1	1	0	GCA_000164805.2	401181
Mammalia	Aotus_nancymaae	Aotus nancymaae	Ma's night monkey	Not starting from M in Per3	IUCN	Continental		1	1	0	GCA_000952055.2	8268663
Mammalia	Mandrillus_leucophaeus	Mandrillus leucophaeus	Drill	Not starting from M in Per3	IUCN	Continental		1	1	0	GCA_000951045.1	3186748
Mammalia	Sus_scrofa	Sus scrofa	Pig	Not starting from M in Per3	IUCN	Continental		1	1	0	GCA_000003025.6	88231837
Mammalia	Notamacropus_eugenii	Notamacropus eugenii	Wallaby	Ns in gene	Map of Life	Continental	excluded	1	1	1	GCA_000004035.1	36602
Mammalia	Procavia_capensis	Procavia capensis	Hyrax	Ns in gene	IUCN	Continental	excluded	1	1	1	GCA_000152225.1	24297
Mammalia	Choloepus_hoffmanni	Choloepus hoffmanni	Sloth	Ns in gene	IUCN	Continental	excluded	0	1	1	GCA_000164785.1	9667
Mammalia	Ochotona_princeps	Ochotona princeps	Pika	Ns in gene	IUCN	Continental	excluded	1	1	0	-
Mammalia	Ursus_americanus	Ursus americanus	American black bear	Ns in gene	IUCN	Continental	excluded	1	1	0	GCA_003344425.1	189900
Mammalia	Pteropus_vampyrus	Pteropus vampyrus	Megabat	Ns in gene	IUCN	Continental	excluded	1	1	1	GCA_000151845.1	124060
Mammalia	Tursiops_truncatus	Tursiops truncatus	Dolphin	Ns in gene	IUCN	Marine	excluded	1	1	1	GCA_000151865.1	166056
Mammalia	Cavia_porcellus	Cavia porcellus	Guinea Pig	Ns in gene	No map available	Continental	excluded; Not wild valid species	1	1	1	GCA_000151735.1	27942054
Mammalia	Peromyscus_maniculatus_bairdii	Peromyscus maniculatus	Northern American deer mouse	Ns in gene	IUCN	Continental	excluded; P. maniculatus bairdii	1	1	1	GCA_003704035.1	115033041
Mammalia	Echinops_telfairi	Echinops telfairi	Lesser hedgehog tenrec	Ns in gene/Discrepancy with NCBI	IUCN	Continental	excluded	0	1	0	-
Mammalia	Oryctolagus_cuniculus	Oryctolagus cuniculus	Rabbit	Ns in gene/Discrepancy with NCBI	IUCN	Continental	excluded	1	1	0	GCA_000003625.1	35972871
Mammalia	Erinaceus_europaeus	Erinaceus europaeus	Hedgehog	Ns in gene/Discrepancy with NCBI	IUCN	Continental	excluded	1	0	0	-
Mammalia	Ovis_aries	Ovis aries	Sheep	One per2 pseudogene / Not starting from M in Per3	No map available	Continental	Not wild valid species	1	0	0	GCA_000298735.1	100079507
Mammalia	Callithrix_jacchus	Callithrix jacchus	White-tufted-ear marmoset	One per3 pseudogene	IUCN	Continental		1	1	1	GCA_011100555.1	136971485
Mammalia	Ailuropoda_melanoleuca	Ailuropoda melanoleuca	Giant panda	One per3 pseudogene	IUCN	Continental		1	1	0	GCA_002007445.2	129245720
Mammalia	Mus_pahari	Mus pahari	Shrew mouse	Projection Build	IUCN	Continental	excluded	1	1	1	GCA_900095145.2	111406228
Mammalia	Tupaia_belangeri	Tupaia belangeri	Tree Shrew	Projection Build	IUCN	Continental	excluded	1	1	1	GCA_000181375.1	2974
Mammalia	Saimiri_boliviensis	Saimiri boliviensis boliviensis	Bolivian squirrel monkey	Saimiri boliviensis boliviensis (replaced with Saimiri boliviensis)	IUCN	Continental		1	1	1	GCA_000235385.1	18744880
Mammalia	Cricetulus_griseus	Cricetulus barabensis	Chinese hamster		IUCN	Continental	C. griceus unnacepted name (synonym)	1	1	1	GCA_003668045.2	274391693
Mammalia	Nannospalax_galili	Nannospalax ehrenbergi	Upper Galilee mountains blind mole rat		IUCN	Continental	N. galili unnacepted name (synonym)	1	1	1	GCA_000622305.1	3618479
Mammalia	Homo_sapiens	Homo sapiens	Human		No map available	Continental	Not wild valid species	1	1	1	GCA_000001405.29	59364414
Mammalia	Felis_catus	Felis catus	Cat		No map available	Continental	Not wild valid species	1	1	1	GCA_000181335.4	83967707
Mammalia	Equus_caballus	Equus caballus	Horse		No map available	Continental	Not wild valid species	1	1	1	GCA_002863925.1	87230776
Mammalia	Capra_hircus	Capra hircus	Goat		No map available	Continental	Not wild valid species	1	1	1	GCA_001704415.1	87277232
Mammalia	Bos_taurus	Bos taurus	Cow		No map available	Continental	Not wild valid species	1	1	1	GCA_002263795.3	103308737
Mammalia	Bos_grunniens	Bos grunniens	Domestic yak		No map available	Continental	Not wild valid species	1	1	1	GCA_005887515.1	114386978
Mammalia	Physeter_catodon	Physeter macrocephalus	Sperm whale		IUCN	Marine	P. catodon unnacepted name (synonym)	1	1	1	GCA_002837175.2	122182240
Mammalia	Ornithorhynchus_anatinus	Ornithorhynchus anatinus	Platypus		IUCN	Continental		1	1	0	GCA_004115215.2	83338043
Mammalia	Vombatus_ursinus	Vombatus ursinus	Common wombat		IUCN	Continental		1	1	1	GCA_900497805.2	28503419
Mammalia	Sarcophilus_harrisii	Sarcophilus harrisii	Tasmanian devil		IUCN	Continental		1	1	1	GCA_902635505.1	611347268
Mammalia	Monodelphis_domestica	Monodelphis domestica	Opossum		IUCN	Continental		1	1	1	GCA_000002295.1	527952102
Mammalia	Dasypus_novemcinctus	Dasypus novemcinctus	Armadillo		IUCN	Continental		1	1	2	GCA_000208655.2	1687935
Mammalia	Chinchilla_lanigera	Chinchilla lanigera	Long-tailed chinchilla		IUCN	Continental		1	1	1	GCA_000276665.1	21893125
Mammalia	Octodon_degus	Octodon degus	Degu		IUCN	Continental		2	1	1	GCA_000260255.1	12091372
Mammalia	Ictidomys_tridecemlineatus	Ictidomys tridecemlineatus	Squirrel		IUCN	Continental		1	1	1	GCA_000236235.1	8192786
Mammalia	Urocitellus_parryii	Urocitellus parryii	Arctic ground squirrel		IUCN	Continental		1	1	1	GCA_003426925.1	3964291
Mammalia	Sciurus_vulgaris	Sciurus vulgaris	Eurasian red squirrel		IUCN	Continental		1	1	1	GCA_902686455.1	153872958
Mammalia	Jaculus_jaculus	Jaculus jaculus	Lesser Egyptian jerboa		IUCN	Continental		1	1	1	GCA_000280705.1	22080993
Mammalia	Microtus_ochrogaster	Microtus ochrogaster	Prairie vole		IUCN	Continental		1	1	1	GCA_000317375.1	17270019
Mammalia	Rattus_norvegicus	Rattus norvegicus	Rat		IUCN	Continental		1	1	1	GCA_015227675.2	135012528
Mammalia	Mus_caroli	Mus caroli	Ryukyu mouse		IUCN	Continental		1	1	1	GCA_900094665.2	122627250
Mammalia	Mus_spretus	Mus spretus	Algerian mouse		IUCN	Continental		1	1	1	GCA_001624865.1	131945496
Mammalia	Mus_spicilegus	Mus spicilegus	Steppe mouse		IUCN	Continental		1	1	1	GCA_003336285.1	2198966
Mammalia	Mus_musculus	Mus musculus	Mouse		IUCN	Continental		1	1	1	GCA_000001635.9	106145001
Mammalia	Propithecus_coquereli	Propithecus coquereli	Coquerel's sifaka		IUCN	Continental		1	1	1	GCA_000956105.1	5604909
Mammalia	Microcebus_murinus	Microcebus murinus	Mouse Lemur		IUCN	Continental		1	1	1	GCA_000165445.3	108171978
Mammalia	Pan_paniscus	Pan paniscus	Bonobo		IUCN	Continental		1	1	1	GCA_000258655.2	8197324
Mammalia	Pan_troglodytes	Pan troglodytes	Chimpanzee		IUCN	Continental		1	1	1	GCA_000001515.5	26972556
Mammalia	Pongo_abelii	Pongo abelii	Sumatran orangutan		IUCN	Continental		1	1	1	GCA_002880775.3	98475126
Mammalia	Nomascus_leucogenys	Nomascus leucogenys	Gibbon		IUCN	Continental		1	1	1	GCA_000146795.3	52956880
Mammalia	Rhinopithecus_roxellana	Rhinopithecus roxellana	Golden snub-nosed monkey		IUCN	Continental		1	1	1	GCA_000769185.1	1549224
Mammalia	Rhinopithecus_bieti	Rhinopithecus bieti	Black snub-nosed monkey		IUCN	Continental		1	1	1	GCA_001698545.1	2225337
Mammalia	Chlorocebus_sabaeus	Chlorocebus sabaeus	Vervet-AGM		IUCN	Continental		1	1	1	GCA_000409795.2	81825804
Mammalia	Macaca_mulatta	Macaca mulatta	Macaque		IUCN	Continental		1	1	1	GCA_003339765.3	82346004
Mammalia	Macaca_fascicularis	Macaca fascicularis	Crab-eating macaque		IUCN	Continental		1	1	1	GCA_011100615.1	150377965
Mammalia	Macaca_nemestrina	Macaca nemestrina	Pig-tailed macaque		IUCN	Continental		1	1	1	GCA_000956065.1	15219753
Mammalia	Papio_anubis	Papio anubis	Olive baboon		IUCN	Continental		1	1	1	GCA_008728515.1	140274886
Mammalia	Cercocebus_atys	Cercocebus atys	Sooty mangabey		IUCN	Continental		1	1	1	GCA_000955945.1	12849131
Mammalia	Sorex_araneus	Sorex araneus	Shrew		IUCN	Continental		1	0	0	GCA_000181275.2	22794405
Mammalia	Vulpes_vulpes	Vulpes vulpes	Red fox		IUCN	Continental		1	1	1	GCA_003160815.1	12472085
Mammalia	Panthera_leo	Panthera leo	Lion		IUCN	Continental		1	1	1	GCA_008795835.1	136051765
Mammalia	Rhinolophus_ferrumequinum	Rhinolophus ferrumequinum	Greater horseshoe bat		IUCN	Continental		1	1	1	GCA_004115265.2	88025743
Mammalia	Camelus_dromedarius	Camelus dromedarius	Arabian camel			Continental		1	1	1	GCA_000803125.2	75021453
Mammalia	Bos_mutus	Bos mutus	Wild yak		IUCN	Continental		1	1	1	GCA_000298355.1	1407960
Mammalia	Moschus_moschiferus	Moschus moschiferus	Siberian musk deer		IUCN	Continental		1	1	1	GCA_004024705.2	11728851
Mammalia	Delphinapterus_leucas	Delphinapterus leucas	Beluga whale		IUCN	Marine		1	1	1	GCA_002288925.3	31183418
Mammalia	Monodon_monoceros	Monodon monoceros	Narwhal		IUCN	Marine		1	1	1	GCA_005190385.2	107566389
Mammalia	Phocoena_sinus	Phocoena sinus	Vaquita		IUCN	Marine		1	1	1	GCA_008692025.1	115469292
Mammalia	Balaenoptera_musculus	Balaenoptera musculus	Blue whale		IUCN	Marine		1	1	1	GCA_009873245.2	110470125
Mammalia	Catagonus_wagneri	Catagonus wagneri	Chacoan peccary		IUCN	Continental		1	1	1	GCA_004024745.2	19204659
Reptilia	Gopherus_evgoodei	Gopherus evgoodei	Goodes thornscrub tortoise	Discrepancy with NCBI	IUCN	Continental	excluded	1	1	0	GCA_007399415.1	147425149
Reptilia	Chelonoidis_abingdonii	Chelonoidis abingdonii	Abingdon island giant tortoise	Discrepancy with NCBI	IUCN	Continental	excluded	1	1	0	GCA_003597395.1	1277207
Reptilia	Terrapene_carolina_triunguis	Terrapene carolina triunguis	Three-toed box turtle	NA in Timetree	No map available	Continental	excluded	1	1	0	GCA_002925995.2	24249581
Reptilia	Chrysemys_picta_bellii	Chrysemys picta bellii	Painted turtle	NA in Timetree	No map available	Continental	excluded	1	1	0	GCA_000241765.2	6605846
Reptilia	Pseudonaja_textilis	Pseudonaja textilis	Eastern brown snake	Not starting from M in Per1, Per2	IUCN	Continental		1	0	0	GCA_900518735.1	14685528
Reptilia	Notechis	Notechis scutatus	Mainland tiger snake	Notechis scutatus (replaced with Notechis), one per1 pseudogene / Not starting from M in Per1	IUCN	Continental		0	1	0	GCA_900518725.1	5997050
Reptilia	Salvator_merianae	Salvator merianae	Argentine black and white tegu	Ns in gene	IUCN	Continental	excluded	1	1	1	GCA_003586115.1	28146161
Reptilia	Laticauda_laticaudata	Laticauda laticaudata	Blue-ringed sea krait		IUCN	Marine		1	1	0	GCA_004320025.1	39330
Reptilia	Naja_naja	Naja naja	Indian cobra		IUCN	Continental		1	1	0	GCA_009733165.1	224088900
Reptilia	Anolis_carolinensis	Anolis carolinensis	Green anole		IUCN	Continental		1	1	0	GCA_000090745.2	4033265
Reptilia	Podarcis_muralis	Podarcis muralis	Common wall lizard		IUCN	Continental		1	1	1	GCA_004329235.1	92398148
Reptilia	Sphenodon_punctatus	Sphenodon punctatus	Tuatara		IUCN	Continental		1	1	1	GCA_003113815.1	3052611	https://doi.org/10.5281/zenodo.1489354
Reptilia	Crocodylus_porosus	Crocodylus porosus	Australian saltwater crocodile		IUCN	Continental		0	1	0	GCA_001723895.1	84437661
Saccharomycetes	Saccharomyces_cerevisiae	Saccharomyces cerevisiae	S. cerevisiae		No map available		excluded; not vertebrate	0	0	0	GCA_000146045.2	924431

## Sheet: Table S2
percentage of N	gene	geneID	species
10.4984	Per1	ENSMEUG00000000532	Tammar wallaby
7.1493	Per1	ENSTBEG00000004202	Tree Shrew
3.60848	Per1	ENSPVAG00000016372	Megabat
3.06721	Per1	ENSPCAG00000005879	hyrax
1.77041	Per1	ENSOMEG00000012728	Indian medaka
1.5336	Per1	ENSTTRG00000010313	Dolphin
1.4885	Per1	ENSOPRG00000016943	Pika
1.18403	Per1	ENSEEUG00000009292	Hedgehog
0.981055	Per1	ENSOCUG00000026333	Rabbit
0.045106	Per1	ENSEEEG00000019365	Electric eel
0.0338295	Per1	ENSSMRG00000003730	Argentine black and white tegu
0.022553	Per1	ENSEEEG00000008394	Electric eel
0.0112765	Per1	ENSUAMG00000005294	American black bear
14.9606	per2	ENSTBEG00000006540	Tree Shrew
10.6903	per2	ENSOPRG00000015772	Pika
10.2268	per2	ENSPVAG00000005574	Megabat
10.069	per2	ENSCHOG00000000364	Sloth
6.2426	per2	ENSETEG00000013594	Lesser hedgehog tenrec
4.67456	per2	ENSMEUG00000004137	Tammar wallaby
1.22288	per2	ENSPCAG00000017101	hyrax
0.285996	per2	ENSPEMG00000024062	Northern American deer mouse
0.0690335	per2	ENSSMRG00000001601	Argentine black and white tegu
11.9568	per3	ENSCHOG00000007396	Sloth
6.67447	per3	ENSTBEG00000003546	Tree Shrew
6.59641	per3	ENSMEUG00000010189	Tammar wallaby
5.39943	per3	ENSPCAG00000004848	hyrax
1.50924	per3	ENSPVAG00000005395	Megabat
1.27505	per3	ENSTTRG00000010402	Dolphin

## Sheet: Table S3
Group	Tree tip label (original names)	Scientific name	maps names	Ecosytem	Per1	Per2	Per3	Mean Latitude	Anual Temperature Range °C	Altitude m	Net Primary Productivity gC/m2/year	Annual Mean Solar Radiation kJ m-2 day-1	Annual Mean Water Vapor Pressure kPa	Annual Precipitation Seasonality mm	Annual Mean Windspeed m s-1
Fish	Amphilophus_citrinellus	Amphilophus citrinellus	Amphilophus citrinellus	Continental	1	2	1	11.31	10.83	218.13	139.621	20017.1	2.63794	66.6698	2.47693
Fish	Anabas_testudineus	Anabas testudineus	Anabas testudineus	Continental	1	2	1	16.81	21.38	543.25	104.778	18137	2.15229	91.0013	1.61088
Fish	Astatotilapia_calliptera	Astatotilapia calliptera	Astatotilapia calliptera	Continental	1	2	1	-15.14	18.41	479.99	104.397	17509.7	2.04681	100.631	1.84911
Fish	Astyanax_mexicanus	Astyanax mexicanus	Astyanax mexicanus	Continental	2	2	1	30.65	34.57	883.73	55.3818	18116.5	1.18607	60.5071	4.06324
Fish	Betta_splendens	Betta splendens	Betta splendens	Continental	1	2	1	14.15	16.7	145.96	97.4649	18551.4	2.62494	80.1499	1.23478
Fish	Carassius_auratus	Carassius auratus	Carassius auratus	Continental	4	2	2	34.11	32.48	469.33	113.874	14123.9	1.20909	55.0547	3.02764
Fish	Cyprinodon_variegatus	Cyprinodon variegatus	Cyprinodon variegatus	Continental	1	2	1	26.87	22.45	107.86	112.038	17459.3	2.03614	46.4284	3.15434
Fish	Cyprinus_carpio	Cyprinus carpio	Cyprinus carpio	Continental	4	3	2	46.73	33.44	458.75	77.7048	13105.4	0.849215	39.7799	3.12155
Fish	Danio_rerio	Danio rerio	Zebrafish	Continental	2	1	1
Fish	Denticeps_clupeoides	Denticeps clupeoides	Denticeps clupeoides	Continental	1	1	2	5.76	11.19	86.03	89.8321	14866.2	2.82942	67.3679	1.66404
Fish	Erpetoichthys_calabaricus	Erpetoichthys calabaricus	Erpetoichthys calabaricus	Continental	1	1	1	5.22	10.93	280.84	103.346	14635.9	2.68038	68.2832	1.54545
Fish	Esox_lucius	Esox lucius	Esox lucius	Continental	2	2	0	64.29	47.84	444.48	81.9873	9072.96	0.386054	44.3635	3.2193
Fish	Haplochromis_burtoni	Haplochromis burtoni	Astatotilapia burtoni	Continental	1	2	1	-5.41	14.85	1219.78	132.603	16568.8	1.79192	81.6178	2.26233
Fish	Ictalurus_punctatus	Ictalurus punctatus	Channel catfish	Continental	1	2	1
Fish	Kryptolebias_marmoratus	Kryptolebias marmoratus	Kryptolebias marmoratus	Continental	1	2	1	12.51	12.51	109.27	134.314	18257.9	2.58099	59.3628	2.44013
Fish	Lates_calcarifer	Lates calcarifer	Lates calcarifer	Continental	1	2	1	-15.88	20.73	139.21	83.0224	20881.3	2.05678	106.319	2.65287
Fish	Mastacembelus_armatus	Mastacembelus armatus	Mastacembelus armatus	Continental	1	2	1	19.04	22.19	379.27	90.5263	18594.3	2.25009	100.666	1.65261
Fish	Neolamprologus_brichardi	Neolamprologus brichardi	Neolamprologus brichardi	Continental	1	2	1	52.2	42.5	588.67	208.852	16790.8	1.9678	86.2448	2.18288
Fish	Nothobranchius_furzeri	Nothobranchius furzeri	Nothobranchius furzeri	Continental	1	2	1	-23.2	22.2	126.29	79.1924	17593.2	1.98324	81.685	1.55619
Fish	Oncorhynchus_kisutch	Oncorhynchus kisutch	Coho salmon	Continental	3	2	0
Fish	Oreochromis_niloticus	Oreochromis niloticus	Oreochromis niloticus	Continental	1	2	1	12.29	23.19	514.18	104.382	19699.4	1.64244	109.635	2.25462
Fish	Oryzias_javanicus	Oryzias javanicus	Oryzias javanicus	Continental	1	2	1	-1.47	9.75	273.36	144.872	16861.4	2.66436	36.2203	1.52336
Fish	Oryzias_latipes	Oryzias latipes	Oryzias latipes	Continental	1	2	1	34.63	30.29	400.32	136.031	13371.8	1.2728	47.9077	3.34754
Fish	Oryzias_sinensis	Oryzias sinensis	Oryzias sinensis	Continental	1	2	1	21.88	21.8	1073.73	135.126	16861.4	1.87638	87.211	1.36639
Fish	Paramormyrops_gabonensis	Paramormyrops kingsleyae	Paramormyrops kingsleyae	Continental	1	2	0	0.27	12.11	472.74	118.195	13240.4	2.50392	64.4219	1.13231
Fish	Poecilia_formosa	Poecilia formosa	Poecilia formosa	Continental	1	3	1	25.5	26.56	264.61	86.1261	17040	1.92851	60.7152	3.10411
Fish	Poecilia_latipinna	Poecilia latipinna	Poecilia latipinna	Continental	1	3	1	26.42	24.68	96.91	109.738	16929.8	2.02336	47.6435	3.00452
Fish	Poecilia_reticulata	Poecilia reticulata	Poecilia reticulata	Continental	1	2	1	8.27	12.12	257.21	116.671	17732.2	2.54579	64.062	2.39432
Fish	Pundamilia_nyererei	Pundamilia nyererei	Haplochromis nyererei	Continental	1	2	1	-1.23	10.17	1144.15	204.912	17658.3	1.95767	54.2009	2.31394
Fish	Pygocentrus_nattereri	Pygocentrus nattereri	Red-bellied piranha	Continental	2	2	1
Fish	Salmo_trutta	Salmo trutta	Salmo trutta	Continental	3	2	1	54.3	31.77	277.87	82.8469	10598.2	0.788154	30.2197	3.29222
Fish	Sander_lucioperca	Sander lucioperca	Sander lucioperca	Continental	1	2	1	52.2	37.57	322.61	75.0728	11504.8	0.736541	35.2781	3.09942
Fish	Scleropages_formosus	Scleropages formosus	Scleropages formosus	Continental	1	2	1	2.73	10.32	205.06	138.098	16811.1	2.72344	39.2157	1.39768
Fish	Xiphophorus_maculatus	Xiphophorus maculatus	Xiphophorus maculatus	Continental	1	2	1	18.34	17.64	300.34	143.862	17510.9	2.40054	66.8476	2.53582
Mammalia	Bison_bison_bison	Bison bison	American bison	Continental	1	1	1	58.6021	48.128	542.978	75.3094	10475.3	0.507212	52.5818	2.80214
Mammalia	Bos_grunniens	Bos grunniens		Continental	1	1	1
Mammalia	Bos_mutus	Bos mutus	Bos mutus	Continental	1	1	1	35.17	39.07	4934.55	102.414	16060.9	0.145365	118.017	4.00698
Mammalia	Bos_taurus	Bos taurus		Continental	1	1	1
Mammalia	Camelus_dromedarius	Camelus dromedarius		Continental	1	1	1
Mammalia	Canis_lupus	Canis lupus familiaris	Dog	Continental	1	1	1
Mammalia	Capra_hircus	Capra hircus		Continental	1	1	1
Mammalia	Catagonus_wagneri	Catagonus wagneri	Catagonus wagneri	Continental	1	1	1	-22.14	23.08	221.01	73.3818	16523.8	1.92383	66.9456	2.73786
Mammalia	Cercocebus_atys	Cercocebus atys	Cercocebus atys	Continental	1	1	1	8.41	16.99	246.77	118.143	17265.3	2.38737	84.5467	1.74014
Mammalia	Cervus_hanglu_yarkandensis	Cervus hanglu	Yarkand deer	Continental	1	1	1	39.791	42.8811	553.515	66.8765	16297.2	0.820042	78.592	2.43884
Mammalia	Chinchilla_lanigera	Chinchilla lanigera	Chinchilla lanigera	Continental	1	1	1	-30.24	18.33	610.9	60.4323	18974.7	1.01932	113.078	2.91988
Mammalia	Chlorocebus_sabaeus	Chlorocebus sabaeus	Chlorocebus sabaeus	Continental	1	1	1	11.43	21.28	283.48	79.3006	19250.4	1.99858	109.472	1.97325
Mammalia	Cricetulus_griseus	Cricetulus barabensis	Cricetulus barabensis	Continental	1	1	1	46.01	48.29	810.89	69.6415	14105	0.64401	99.8497	2.8522
Mammalia	Dasypus_novemcinctus	Dasypus novemcinctus	Dasypus novemcinctus	Continental	1	1	2	0.06	18.82	426.97	111.947	16043.6	2.15566	57.0749	2.07574
Mammalia	Equus_asinus	Equus asinus asinus		Continental	1	1	1
Mammalia	Equus_caballus	Equus caballus		Continental	1	1	1
Mammalia	Felis_catus	Felis catus		Continental	1	1	1
Mammalia	Homo_sapiens	Homo sapiens		Continental	1	1	1
Mammalia	Ictidomys_tridecemlineatus	Ictidomys tridecemlineatus	Ictidomys tridecemlineatus	Continental	1	1	1	43.47	42.47	730.08	66.0968	14373.4	0.830919	51.7989	4.19508
Mammalia	Jaculus_jaculus	Jaculus jaculus	Jaculus jaculus	Continental	1	1	1	25.29	32	504.27	193.029	20523	1.02494	75.0458	3.46381
Mammalia	Macaca_fascicularis	Macaca fascicularis	Macaca fascicularis	Continental	1	1	1	4.75	11.08	261.42	137.767	17145.1	2.66741	48.6706	1.53338
Mammalia	Macaca_mulatta	Macaca mulatta	Macaca mulatta	Continental	1	1	1	26.21	28.25	984.75	87.6469	16748.8	1.6166	95.3347	1.79547
Mammalia	Macaca_nemestrina	Macaca nemestrina	Macaca nemestrina	Continental	1	1	1	0.97	9.53	262.65	148.062	16502.4	2.7015	27.9637	1.31557
Mammalia	Marmota_marmota	Marmota marmota	Marmota marmota	Continental	1	1	1	46.07	25.55	1286.04	94.2614	12834.3	0.742705	24.7295	2.98953
Mammalia	Microcebus_murinus	Microcebus murinus	Microcebus murinus	Continental	1	1	1	-20.1	19.45	192.85	93.2021	20837.8	2.18599	117.659	2.53984
Mammalia	Microtus_ochrogaster	Microtus ochrogaster	Microtus ochrogaster	Continental	1	1	1	43.6	42.32	629.84	68.5683	14129.4	0.866187	49.223	4.07375
Mammalia	Monodelphis_domestica	Monodelphis domestica	Monodelphis domestica	Continental	1	1	1	-14.77	17.82	447.82	84.1372	16171.8	2.15339	76.1899	1.86409
Mammalia	Moschus_moschiferus	Moschus moschiferus	Moschus moschiferus	Continental	1	1	1	53.37	54.44	841.57	72.6981	12069.4	0.480077	84.9809	2.13657
Mammalia	Mus_caroli	Mus caroli	Mus caroli	Continental	1	1	1	17.42	18.48	488.4	117.771	17014.2	2.23209	81.4461	1.72469
Mammalia	Mus_musculus	Mus musculus	Mus musculus	Continental	1	1	1	30.5	34.74	706.55	90.3243	14968.7	1.02244	60.4407	2.87326
Mammalia	Mus_spicilegus	Mus spicilegus	Mus spicilegus	Continental	1	1	1	37.23	28.62	611.25	71.4653	12371.8	0.926046	28.3027	2.87492
Mammalia	Mus_spretus	Mus spretus	Mus spretus	Continental	1	1	1	52.41	31.22	275.27	75.3684	16906.6	1.10884	52.5864	3.19858
Mammalia	Mustela_putorius	Mustela putorius	Mustela putorius	Continental	1	1	1	50.14	41.28	638.16	86.5745	11023	0.835506	30.6708	3.09867
Mammalia	Nannospalax_galili	Nannospalax ehrenbergi	Nannospalax ehrenbergi	Continental	1	1	1	-6.29	12.88	831.46	78.6782	18266.9	1.01111	85.6018	2.72849
Mammalia	Nomascus_leucogenys	Nomascus leucogenys	Nomascus leucogenys	Continental	1	1	1	20.81	19.25	984.29	157.438	16065.1	1.90309	90.3928	1.5266
Mammalia	Octodon_degus	Octodon degus	Octodon degus	Continental	2	1	1	-32.13	20.96	533.65	81.951	17715.9	1.04379	108.636	2.66406
Mammalia	Ornithorhynchus_anatinus	Ornithorhynchus anatinus	Ornithorhynchus anatinus	Continental	1	1	0	-30.98	23.86	377.61	118.003	17651.8	1.29182	38.3848	3.34761
Mammalia	Pan_paniscus	Pan paniscus	Pan paniscus	Continental	1	1	1	-1.34	11.3	423.42	188.391	14813.8	2.61797	32.9046	1.07703
Mammalia	Pan_troglodytes	Pan troglodytes	Pan troglodytes	Continental	1	1	1	3.17	14.44	544.72	121.48	15959.2	2.3237	62.1838	1.40979
Mammalia	Panthera_leo	Panthera leo	Panthera leo	Continental	1	1	1	-4.56	20.47	771.38	79.9901	18722.8	1.80541	95.8004	2.17345
Mammalia	Papio_anubis	Papio anubis	Papio anubis	Continental	1	1	1	7.91	19.71	652.31	79.6407	18751.3	1.84967	96.1283	2.04678
Mammalia	Pongo_abelii	Pongo abelii	Pongo abelii	Continental	1	1	1	3.69	10.44	734.45	170.603	16088.3	2.3969	29.2259	1.60229
Mammalia	Propithecus_coquereli	Propithecus coquereli	Propithecus coquereli	Continental	1	1	1	-15.51	17.77	114.27	96.2073	21182.2	2.27974	124.249	2.26703
Mammalia	Rattus_norvegicus	Rattus norvegicus	Rattus norvegicus	Continental	1	1	1	47.51	35.42	356.08	84.5075	11822.6	0.886305	39.8096	2.94982
Mammalia	Rhinolophus_ferrumequinum	Rhinolophus ferrumequinum	Rhinolophus ferrumequinum	Continental	1	1	1	36.93	32.16	1044.06	87.8652	15274.9	0.982271	61.3734	2.50652
Mammalia	Rhinopithecus_bieti	Rhinopithecus bieti	Rhinopithecus bieti	Continental	1	1	1	28.25	25.96	3591.36	76.0331	14424	0.66235	72.3142	2.55727
Mammalia	Rhinopithecus_roxellana	Rhinopithecus roxellana	Rhinopithecus roxellana	Continental	1	1	1	32.42	30.09	1890.69	82.3476	12662.3	1.00703	81.1859	2.01602
Mammalia	Saimiri_boliviensis	Saimiri boliviensis boliviensis	Saimiri boliviensis	Continental	1	1	1	-10.1	14.23	522.96	146.516	14133.7	2.47465	51.7722	1.38989
Mammalia	Sarcophilus_harrisii	Sarcophilus harrisii	Sarcophilus harrisii	Continental	1	1	1	-42.02	17.74	385.79	145.137	14030.3	0.950657	24.0833	5.30492
Mammalia	Sciurus_vulgaris	Sciurus vulgaris	Sciurus vulgaris	Continental	1	1	1	57.5	46.23	441.32	77.0996	10518.5	0.56984	51.4452	2.59757
Mammalia	Sorex_araneus	Sorex araneus	Shrew	Continental	1	0	0	57.548	40.6637	312.647	77.1203	10216.3	0.625167	40.2493	3.0033
Mammalia	Urocitellus_parryii	Urocitellus parryii	Urocitellus parryii	Continental	1	1	1	64.53	46.89	480.43	69.8732	9021.53	0.374404	54.8058	3.41747
Mammalia	Vombatus_ursinus	Vombatus ursinus	Vombatus ursinus	Continental	1	1	1	-36.57	22.57	495.06	137.913	16023.7	1.04751	25.6618	3.94856
Mammalia	Vulpes_vulpes	Vulpes vulpes	Vulpes vulpes	Continental	1	1	1	44.44	41.49	639.57	80.7931	13131.6	0.7209	58.5001	3.02512
Aves	Anas_platyrhynchos	Anas platyrhynchos	Duck	Continental	0	1	1	46.81	40.55	633.14	78.1718	12670	0.71993	52.7609	3.02953
Reptilia	Anolis_carolinensis	Anolis carolinensis	Anolis carolinensis	Continental	1	1	0	31.88	31.08	120.53	101.594	16065.5	1.59179	25.0881	2.95364
Aves	Anser_brachyrhynchus	Anser brachyrhynchus	Anser brachyrhynchus	Continental	0	1	1	69.3	24.7	621.12	116.282	7668.16	0.356839	25.0822	4.26576
Aves	Aquila_chrysaetos	Aquila chrysaetos	Golden eagle	Continental	0	1	1	51.71	43.9	720.55	71.946	12146.6	0.610213	55.3967	2.90038
Aves	Coturnix_japonica	Coturnix japonica	Coturnix japonica	Continental	0	1	1	38.99	40.24	825.11	82.9137	13910.6	0.998575	85.8362	2.2782
Reptilia	Crocodylus_porosus	Crocodylus porosus	Crocodylus porosus	Continental	0	1	0	-4.21	12.83	193.5	129.385	18432.6	2.57081	58.8593	2.24807
Aves	Ficedula_albicollis	Ficedula albicollis	Ficedula albicollis	Continental	0	1	1	27.68	28.13	640.3	93.4456	15686.4	1.19159	60.8	2.70342
Aves	Gallus_gallus	Gallus gallus	Gallus gallus	Continental	0	1	1	13.53	18.76	511.61	122.04	17387	2.24983	80.9178	1.5745
Amphibia	Leptobrachium_leishanense	Leptobrachium leishanense	Leptobrachium leishanense	Continental	1	1	1	26.42	27.66	977.52	94.1087	12932.4	1.46501	60.7713	1.76279
Aves	Meleagris_gallopavo	Meleagris gallopavo	Meleagris gallopavo	Continental	0	1	1	36.22	37.06	806.14	75.7869	15403	0.993879	44.5156	3.58118
Reptilia	Naja_naja	Naja naja	Naja naja	Continental	1	1	0	34.86	34.99	485.56	69.7644	19264	1.96378	121.033	1.73966
Aves	Parus_major	Parus major	Parus major	Continental	0	1	1	44.96	37.91	591.92	77.807	13077	0.90266	58.1078	2.65235
Aves	Pavo_cristatus	Pavo cristatus	Pavo cristatus	Continental	1	1	0	11.37	25.95	329.9	78.1512	19223.2	1.90591	109.618	2.02489
Reptilia	Podarcis_muralis	Podarcis muralis	Podarcis muralis	Continental	1	1	1	44.53	26.96	522.58	92.1375	13165.8	0.976874	26.1313	2.85585
Aves	Serinus_canaria	Serinus canaria	Serinus canaria	Continental	0	1	1	28.2	14.57	383.79	154.337	18280.8	1.84798	56.4093	4.47468
Reptilia	Sphenodon_punctatus	Sphenodon punctatus	Sphenodon punctatus	Continental	1	1	1	-38.97	15.99	155.07	163.628	14147.7	1.15874	21.3899	5.63507
Aves	Strigops_habroptila	Strigops habroptila	Strigops habroptila	Continental	0	1	1	-45.44	15.99	631.51	114.891	12481.6	0.838225	19.1739	6.48128
Aves	Struthio_camelus	Struthio camelus	Struthio camelus	Continental	0	1	1	-0.12	25.85	712.9	104.94	20489	1.31455	116.385	2.67212
Amphibia	Xenopus_tropicalis	Xenopus tropicalis	Xenopus tropicalis	Continental	1	1	1	8.4	16.78	299.29	95.0165	17070.8	2.31483	84.6351	1.73756

## Sheet: Table S4
Group	Tree tip label (original names)	Scientific name	maps names	Ecosytem	Per1	Per2	Per3	Mean Latitude	Annual Mean Temperature Range °C	Bathymetry m	Windspeed m s-1
Fish	Acanthochromis_polyacanthus	Acanthochromis polyacanthus	Acanthochromis polyacanthus	Marine	1	2	1	-5.69	244.19	-1733.86	4.8718
Fish	Amphiprion_ocellaris	Amphiprion ocellaris	Amphiprion ocellaris	Marine	1	2	1	0.5	280.19	-1121.62	4.63193
Fish	Amphiprion_percula	Amphiprion percula	Amphiprion percula	Marine	1	2	1	-8.24	205.67	-1986.04	5.30875
Fish	Callorhinchus_milii	Callorhinchus milii	Callorhinchus milii	Marine	0	1	0	-39.02	508.31	-746.81	7.26424
Fish	Clupea_harengus	Clupea harengus	Clupea harengus	Marine	2	1	1	65.16	720.96	-283.93	6.97646
Fish	Cottoperca	Cottoperca gobio	Channel bull blenny	Marine	1	1	1	-49.46	603.54	-304.82	7.00609
Fish	Cynoglossus_semilaevis	Cynoglossus semilaevis	Cynoglossus semilaevis	Marine	1	2	1	32.45	1699.18	-59.2	7.1066
Fish	Dicentrarchus_labrax	Dicentrarchus labrax	Dicentrarchus labrax	Marine	1	2	1	44.98	1058.46	-680.69	6.05273
Fish	Fundulus_heteroclitus	Fundulus heteroclitus	Fundulus heteroclitus	Marine	1	2	1	41.37	1622.84	-124.93	7.06742
Fish	Gadus_morhua	Gadus morhua	Gadus morhua	Marine	1	2	0	59.36	885.5	-487.22	7.94121
Fish	Labrus_bergylta	Labrus bergylta	Labrus bergylta	Marine	1	2	1	53.67	993.65	-230.62	7.75161
Fish	Larimichthys_crocea	Larimichthys crocea	Larimichthys crocea	Marine	1	2	1	28.17	1470.74	-52.38	6.97812
Fish	Myripristis_murdjan	Myripristis murdjan	Myripristis murdjan	Marine	1	2	1	-1.77	295.61	-2050.03	5.62609
Fish	Salmo_salar	Salmo salar	Atlantic salmon	Marine	3	2	1
Fish	Scophthalmus_maximus	Scophthalmus maximus	Scophthalmus maximus	Marine	1	2	1	48.68	1075.76	-875.1	6.65137
Fish	Seriola_dumerili	Seriola dumerili	Seriola dumerili	Marine	1	2	1	8.03	530.47	-1370.81	5.85755
Fish	Seriola_lalandi	Seriola lalandi	Seriola lalandi	Marine	1	2	1	-14.02	630.47	-1284.78	6.53604
Fish	Sparus_aurata	Sparus aurata	Sparus aurata	Marine	1	2	1	38.04	1053.19	-1012.78	5.54955
Fish	Stegastes_partitus	Stegastes partitus	Stegastes partitus	Marine	1	2	1	19.92	462.1	-1447.63	6.44323
Fish	Takifugu_rubripes	Takifugu rubripes	Takifugu rubripes	Marine	1	3	1	33.85	1531.87	-487.95	6.99939
Mammalia	Balaenoptera_musculus	Balaenoptera musculus	Balaenoptera musculus	Marine	1	1	1	-14.53	418.81	-3743.93	7.59365
Mammalia	Delphinapterus_leucas	Delphinapterus leucas	Delphinapterus leucas	Marine	1	1	1	71.88	357.63	-689.91	1.66404
Mammalia	Monodon_monoceros	Monodon monoceros	Monodon monoceros	Marine	1	1	1	76.71	153.86	-1312.88	5.05624
Mammalia	Phocoena_sinus	Phocoena sinus	Phocoena sinus	Marine	1	1	1	31.04	1489.48	-39.63	3.48673
Mammalia	Physeter_catodon	Physeter macrocephalus	Physeter macrocephalus	Marine	1	1	1	-12.5	434.68	-3716.75	7.5823
Reptilia	Laticauda_laticaudata	Laticauda laticaudata	Laticauda laticaudata	Marine	1	1	0	1.78	327.52	-1110.27	4.95515

## Sheet: Table S5
gene_family_ID_in_Ensembl_compara	coefficient of variation	gene_names
1	0.348899	STAT1B, STAT1A, STAT2, STAT5B, STAT1, STAT5A, STAT4, STAT6, STAT3
2	0.433197	CERS3B, CERS3A, CERS2B, CERS4B, CERS2A, CERS4A, CERS4, CERS3, CERS2, CERS1, CERS6, CERS5
3	0.722508	NITR4A, NITR5, NITR9, NITR13
4	0.383042	PSMC1B, PSMC1A, PSMC1, PSMC3, PSMC4, PSMC6, PSMC2, PSMC5
5	0.390379	CDC42BPAA, ROCK2B, CITA, CITB, ROCK2A, CDC42BPAB, CDC42BPG, CIT, CDC42BPA, ROCK2, CDC42BPB, ROCK1
6	1.67945
7	0.341759	DPYSL5B, ZGC:103559, DPYSL5A, DPYSL2B, DPYSL5, DPYSL2, DPYSL4, CRMP1, DPYSL3, DPYS
8	0.335845	AES, TLE3B, TLE2B, TLE2A, TLE2C, TLE3A, CHICO, TLE6, TLE7, TLE2, TLE1, TLE4, TLE5, TLE3
9	0.329206	P2RX4A, P2RX3B, P2RX8, P2RX4B, P2RX3A, P2RX5, P2RX6, P2RX4, P2RX3, P2RX7, P2RX2, P2RX1
10	0.425735	TPM3-RS7, TPM4B, TPMA, TPM4A, TPM3, TPM4, TPM2, TPM1
11	0.3893	HYAL5, HYAL2A, HYAL2B, SI:DKEY-72L14.3, HYAL6, HYAL1, HYAL3, HYAL4, SPAM1, HYAL2
12	2.91638	HIST1H2A3, SI:CH211-113A14.19, H2AX1, H2AX
13	0.385401	ZMIZ1B, PIAS1A, PIAS4B, PIAS1B, ZMIZ1A, PIAS4A, PIAS3, PIAS4, PIAS1, ZMIZ1, PIAS2, ZMIZ2
14	0.553371	CELA3B, CELA1.6, CELA3A, CELA1.3, CELA2B, CELA2A, PRTN3, ZGC:154142, ELA2L, ELA2, ELA3L, ZGC:112285, ELANE, CELA1
15	0.895165	TRADV18.0, TRADV41.0, TRADV29.0, TRADV30.0.1, TRADV27.0, TRADV30.0.6, TRADV22.0, TRADV31.0
16	0.530785	GPR141B, SI:DKEY-216E24.9, GPR132, GPR183B, RXFP3.3A3, RXFP3.3A2, GPR146, GPR183A, SI:CH211-184M13.4, RXFP3, GPR174, GPR183, P2RY11, GPR141, GPR151
17	0.387502	SIAT, ST8SIA7.1, ST8SIA4, ST8SIA5, ST8SIA1, ST8SIA2, ST8SIA3, ST8SIA6
18	1.5686	PNMA6E, PNMA8B, PNMAL1, PNMAL2, PNMA6F, ZCCHC18, PNMA6A, PNMA5, ZCCHC12, PNMA8C, MOAP1, PNMA3, PNMA8A, CCDC8, PNMA2, PNMA1
19	0.834596	IGIC1S1, IGL3V5, IGL1C3, ZGC:153659
20	0.720536	ADORA1B, ADORA4A, ADORA1A, ADORA2AA, GPBAR1, ADORA3, ADORA1, ADORA2A, ADORA2B
21	3.4665	CU929391.3, ZFP819, SI:CH73-236C18.8, SI:CH211-207I20.2, ZNF275, ZFP637, SI:ZFOS-932H1.3, ZNF32
22	0.460566	SI:DKEY-10F21.4, TLCD3BA, TLCD3BB, TLCD4A, TLCD4B, TLCD4, TLCD3B, CLN8, TLCD2, TLCD1, TLCD3A
23	0.520671	SLC24A4A, SLC24A6A, SLC24A4B, SLC24A4, SLC24A5, SLC24A2, SLC24A3, SLC24A1
24	1.32	OOSP3, SI:CH211-67F13.7, ZP3.2, ZP3A.1, ZPCX, ZP3D.1, ZP3E, ZP3, ZP3D.2, ZP3B, ZP3C, ZP3F.1, ZP3F.2
25	0.552017	CD244A, CD244, SLAMF6, LY9, CD48, SLAMF7, SLAMF9, CD2, SLAMF1, CD84, SLAMF8
26	0.345595	MYP0, JAML, MPZL2B, SCN4BA, SCN4BB, MPZL1L, MPZL1, SCN4B, MPZL3, MPZL2, MPZ, SCN2B
27	0.412225	VINAC1, VCLB, VCLA, CTNNA3, VCL, CTNNAL1, CTNNA1, CTNNA2
28	0.261004	SLC13A5A, SLC13A5B, SLC13A5, OCA2, SLC13A1, SLC13A4, SLC13A3, SLC13A2
29	1.42673	PRAME, SI:CH73-174H16.4, LRRC14, LRRC14B
30	0.43006	ZGC:153867, ZGC:163073, MYL6B, MYL6, CMLC1, MYLZ3, MYL13, MYL3, MYL4, MYL1
31	0.501723	GNB4B, GNB5B, GNB1A, GNB5A, GNB1B, GNB3A, GNB3B, GNB1, GNB3, GNB5, GNB4, GNB2
32	0.309353	SI:CH211-13F8.2, PLOD1A, PLOD1, PLOD3, COLGALT2, CERCAM, PLOD2, COLGALT1
33	0.72729	KLK2, KLK3, 1700074P13RIK, KLK14, KLK11, KLK12, HP, KLK1, KLK4, KLK7, KLK8, PRSS58, KLK5, PRSS54, TMPRSS4
34	0.34859	PORCNL, MBOAT2B, MBOAT2A, MBOAT2, MBOAT4, MBOAT7, MBOAT1, PORCN, LPCAT3
35	2.16954	A430033K04RIK, ZFP113, ZFP275, ZNF517, ZNF460, ZNF713, MZF1
36	2.22423	TRIM35-28, TRIM35-13
37	0.403225	LPCAT2B, AGPAT9L, GPAT3, LPCAT4, LPCAT2, LPCAT1, GPAT4
38	0.337316	MIER1A, MIER3A, MIER1B, MIER3B, MIER3, MIER1, MIER2, MTA1, MTA2, MTA3
39	0.373966	ARHGEF35, SI:CH73-15B2.5, ARHGEF5, SI:DKEY-38P12.3, ARHGEF15, ARHGEF19, NGEF, ARHGEF26, ARHGEF16
40	0.92971	MCPT8, KLK13, GZMH, AZU1, GZMB, CTSG, CMA1, KLK6
41	0.492321	SORT1A, SI:DKEY-159A18.1, SORCS3B, SORT1B, SORT1, SORCS1, SORCS3, SORCS2, SORL1
42	0.508083	ZGC:86738, TMEM150AB, DRAM2A, TMEM150AA, ZGC:123244, DRAM2B, SI:DKEY-228D14.5, ZGC:154058, TMEM150B, DRAM2, TMEM150A, TMEM150C, DRAM1
43	1.65214	ZFP619, ZGC:171422, ZNF850, ZGC:66448
44	0.47802	HSP90AA1.2, HSP90AA1.1, HSP90AA1, HSP90AB1, TRAP1, HSP90B1
45	1.19154	SI:CH211-133N4.4, SI:DKEY-85K7.10, SI:CH211-165I18.2, ZGC:172339, SI:DKEY-85K7.11, SI:DKEY-243K1.3, ENDOD1
46	0.896936	TNNI2A.3, TNNI2B.2, TNNI1D, TNNI2A.4, TNNI4B.1, TNNI1C, TNNI4B.2, TNNI4A, TNNI2B.1, TNNI2A.1, TNNI1A, TNNI2A.2, TNNI1B, TNNI3, TNNI1, TNNI2
47	0.501132	TENM4, NAGPA, TENM1, TENM3, TENM2
48	0.851121	OR128-2, OR127-1, OR128-10
49	0.406209	AT233, ATP1B2A, ATP1B3B, ATP1B1B, ATP1B3A, ATP1B1A, ATP1B2B, ATP1B3, ATP1B1, ATP1B2, ATP4B, ATP1B4
50	0.872472	IFNB1, IFNE, IFNK
51	0.664382	APOL3, APOL4, APOL8, APOL2, SI:CABZ01007802.1, APOL5, APOL6, SI:CABZ01007807.1, SI:RP71-1G18.13, APOL1, APOLD1, SI:CH73-233K15.2
52	1.16442
53	2.7852
54	0.265229	TM4SF19, ZGC:172079, SI:DKEY-83H2.3, SI:CH211-137I24.10, TM4SF20, TM4SF1, TM4SF18, TM4SF5, TM4SF4
55	0.498147	CKMT1B, CKMB, CKMT2B, CKMT1, CKBB, CKBA, CKMA, CKMT2A, CKB, CKMT2, CKM
56	0.178603	GYKL1, GK3P, GK, GK2, SHPK, FGGY, XYLB, GK5
57	0.433769	MOGAT3, MOGAT3A, AWAT1, AWAT2, DGAT2L6, MOGAT3B, MOGAT1, MOGAT2, DGAT2
58	0.722741	SI:CH211-51I16.3, SI:CH211-145B13.6, ART3, ART5, ART4, ART1
59	0.22789	FASTKD5, FASTK, FASTKD2, FASTKD3, FASTKD1, TBRG4
60	0.469841	STMN2A, STMN4L, STMN2B, STMN1A, STMN1B, STMND1, STMN2, STMN1, STMN3, STMN4
61	0.329479	PPP2R5CA, PPP2R5EA, PPP2R5CB, PPP2R5EB, PPP2R5E, PPP2R5C, PPP2R5B, PPP2R5D, PPP2R5A
62	0.294678	NARS, KARS, DARS, KARS1, NARS2, DARS1, NARS1, DARS2
63	0.418105	SI:DKEY-45K15.1, EXOC3L, TNFAIP2A, TNFAIP2B, EXOC3L2A, EXOC3L2B, EXOC3L2, TNFAIP2, EXOC3L4, EXOC3L1, EXOC3
64	0.255171	FOLH1B, SI:CH211-214J8.1, TFR1B, TFR1A, NAALADL1, FOLH1, TFRC, TFR2, NAALADL2, NAALAD2
65	2.47275
66	0.468399	ACOT15, ACOT2, ACOT5, ACOT16, ACOT21, ACOT19, ACOT6, ACOT4, BAAT
67	0.469939	UCKL1B, UCK2A, UCK2B, UCKL1A, SI:CH211-243J20.2, UCKL1, UCK2, UCK1, UPRT
68	0.286453	ACAA1, ACAT2, HADHB, ACAA2, ACAT1
69	0.292809	ZGC:112408, STOML3A, STOML3B, STOML3, STOML1, NPHS2, STOM, STOML2
70	0.338479	TMS1, SERC1, SI:CH73-267C23.10, SERINC2L, SERINC3, SERINC4, SERINC2, SERINC1, SERINC5
71	0.286137	CALUB, CALUA, RCN3, RCN1, CALU, RCN2, SDF4
72	0.353512	1700013F07RIK, MFSD7A, SI:CH211-163L21.7, FLVCR2B, FLVCR2A, C1ORF194, SLC49A3, FLVCR2, SLC49A4, FLVCR1
73	0.388155	SI:DKEY-23N7.10, SPSB4B, SPSB3B, SPSB3A, SPSB2, SPSB4, SPSB3, SPSB4A, FBXO45, SPSB1
74	0.30082	MAN2B1, MAN2B2, MAN2A1, MAN2C1, MAN2A2
75	0.414194	ENO1B, ENO1A, ENO1, ENO3, ENO4, ENO2
76	0.333527	PDK3B, PDK2B, PDK2A, PDK3A, PDK3, PDK2, BCKDK, PDK1, PDK4
77	0.591405	PLA2G4F.2, PLA2G4B, PLA2G4F.1, PLA2G4AA, PLA2G4C, PLA2G4AB, PLA2G4D, PLA2G4E, PLA2G4F, PLA2G4A
78	0.479894	SYPL, SYPL2A, SYPA, SYPB, SYPL2B, SYP, SYPL2, SYPL1, SYNPR
79	0.244379	HK3, HKDC1, GCK, HK2, HK1
80	0.287695	SFXN5A, SFXN5B, SFXN5, SFXN4, SFXN1, SFXN2, SFXN3
81	0.268437	LCLAT1, AGPAT5, AGPAT4, AGPAT3, LPGAT1
82	0.521296	FAM26E, CALHM2.1, CALHM2.2, CALHM5.2, CALHM4, CALHM2, CALHM5, CALHM6, CALHM3, CALHM1
83	0.341421	MMRN2B, MMRN2A, EMILIN1A, EMILIN2B, EMILIN1B, EMILIN2A, EMILIN3A, MMRN2, EMILIN1, EMILIN2, MMRN1, EMILIN3
84	0.309602	ARHGAP35A, CHN2, ARHGAP35, SYDE1, SYDE2, CHN1
85	0.589386	FTHL17A, FTHL27, FTH1A, FTHL31, FTH1B, FTH1
86	0.347644	PRPS1L3, PRPS1A, PRPS1, PRPS1L1, PRPS1B, PRPS2, PRPSAP2, PRPSAP1
87	1.35189
88	0.351727	RNF103-CHMP3, 2610002M06RIK, CHMP2BB, CHMP2BA, CHMP3, CHMP2B, CHMP1B, CHMP1A, CHMP2A
89	0.585966	MIA-RAB4B, CTAGE1, SPZ1, MIA2, MIA, MIA3, OTOR
90	0.472482	GM29427, SI:DKEY-96F10.1, PFKFB2A, PFKFB2B, PFKFB4A, PFKFB4B, PFKFB4, PFKFB2, PFKFB1, PFKFB3
91	1.97035	AL928808.1, CR392001.3, EPMIP, ZNF385C, EPM2AIP1
92	0.279838	SLC35A3B, SLC35A3A, SLC35A3, SLC35A4, SLC35A2, SLC35A5, SLC35A1
93	0.32697	DSG1C, DSG1, DSG3, DSG2, DSG4, DSC1, DSC2, DSC3, SI:CH73-74H11.1, DSC2L
94	0.427897	TUBA3C, TUBA3A, TUBA3B, TUBA3E, TUBA7L, TUBA8L, TUBA3D, TUBA1B, TUBA1A, TUBA1C
95	0.517398	PPP2R2BB, PPP2R2CB, PPP2R2AA, PPP2R2AB, PPP2R2A, PPP2R2B, PPP2R2CA, PPP2R2C, PPP2R2D
96	0.450698	CTTNBP2NLB, FILIP1A, CTTNBP2NLA, FILIP1B, CTTNBP2NL, FILIP1, LUZP1, FILIP1L
97	2.38729	TRIM27.2, TRIM39.1, TRIM7.1, TRIM7
98	0.546817	RASSF7B, RASSF11, RASSF8B, RASSF8A, RASSF7A, RASSF7, RASSF8, RASSF9, RASSF10
99	0.387494	SNAP23.2, SNAP25B, SNAP23.1, SNAP25A, ZGC:101731, SNAP23, SNAP25, SNAP47, SNAP29
100	0.873103	HMGN6, HMGN1, HMGN2, HMGN4, HMGN3
101	0.425699	GM38392, RHCE, RHCGA, RHCGL1, RH50, RHCGB, RHD, RHCG, RHBG, RHAG
102	0.453857	ABLIM1B, ABLIM1A, ABLIM1, ABLIM2, DMTN, ABLIM3
103	0.277262	CNIH1, CNIH2, PPCS, CNIH3, CNIH4
104	0.351116	SLMO2, PRELID1B, PRELID1A, PRELID1, PRELID2, PRELID3A, PRELID3B
105	0.465271	PDZD3A, SLC9A3R1A, PDZD3B, SLC9A3R1B, PDZD3, SLC9A3R1, PDZK1, SLC9A3R2
106	0.417566	NDRG3B, NDRG1B, NDRG3A, NDRG1A, NDRG3, NDRG1, NDRG2, NDRG4
107	0.284451	SLC10A4-PS, SLC10A5, SLC10A6, SLC10A3, SLC10A4, SLC10A2, SLC10A1
108	0.25428	OMA1, SHC, SHC-1, SHC2, SHC4, SHC3, CEP152, SHC1
109	0.467447	EBF3B, EBF1B, EBF3A, EBF4, EBF3, EBF2, EBF1
110	0.390747	TCIRG1B, SI:CH73-173P19.2, ATP6V0A1A, ATP6V0A2B, TCIRG1A, ATP6V0A1B, ATP6V0A2A, ATP6V0A4, TCIRG1, ATP6V0A2, ATP6V0A1
111	0.723159	MAS1L, MRGPRB3, MRGPRH, MRGPRX3, MRGPRX4, MRGPRX2, MRGPRX1, MRGPRD, MRGPRE, MRGPRG, GPR152, MRGPRF, MAS1
112	1.86421	TAAR12J, TAAR11, TAAR10B, TAAR10, TAAR1B, TAAR1
113	0.385976	TOR1L3, TOR1L2, TOR4AB, TOR4AA, TOR4A, TOR1, TOR1A, TOR1B, TOR2A, TOR3A
114	0.465995	SRGAP2B, ARHGAP4B, SRGAP1B, ARHGAP4A, SRGAP1A, SRGAP2, SRGAP1, ARHGAP4, SRGAP3
115	0.462753	CACNB4B, CACNB4, CACNB4A, CACNB2A, CACNB2B, CACNB3A, CACNB3B, CACNB3, CACNB2, CACNB1
116	0.319245	UNC-5, UNC5DA, UNC5DB, UNC5CL, UNC5D, UNC5A, UNC5B, UNC5C
117	2.17106	HISTH1L, ZGC:110425, SI:CH211-103N10.5
118	0.274682	AP2A2, AP1G2, AP2A1, AP4E1, AP1G1
119	0.539993	GBGT1L3, 4930402F06RIK, 4930568D16RIK, GGTA1, ABO, GLT6D1, A3GALT2, GBGT1
120	0.410325	RHG15, ARHGAP12A, ARHGAP27L, ARHGAP12B, ARHGAP12, ARHGAP27, ARHGAP9, ARHGAP15
121	0.422671	ZGC:56235, VDAC3, VDAC1, VDAC2
122	0.311068	SNX19A, SNX19B, SNX19, SNX25, SNX13, SNX14
123	2.03326
124	0.694664	PHF11, PHF7, G2E3, PHF6
125	0.502264	DNSL3, DNASE1L4.2, DNASE1L1L, DNASE1L4.1, DNASE1L2, DNASE1L1, DNASE1L3, DNASE1
126	0.977618	IGTP, IRGF2, IRGF3, IRGM1, IRGC1, IFI47, IRGM, IRGE4, IRGC
127	0.40572	SRD5A2B, TECRL2B, SRD5A2A, TECRA, TECRB, TECRL2A, TECR, TECRL, SRD5A2, SRD5A1
128	0.247466	SNTG2, SNTA1, SNTB1, SNTG1, SNTB2
129	0.385997	NFI, NFI-1, NFIXA, NFIXB, NFIX, NFIC, NFIB, NFIA
130	2.02992	ETFA, TEK
131	0.460564	DVL1B, DIXDC1B, DVL3B, DVL1A, DVL3A, DIXDC1A, DVL1, DVL3, DIXDC1, DVL2
132	0.464124	LSD-2, M6PBP, PLIN6, PLIN4, ZGC:77486, PLIN5, PLIN3, PLIN1, PLIN2
133	0.228343	TFAP2E, TFAP2B, TFAP2C, TFAP2D, TFAP2A
134	0.951592	NXPE5, NXPE1, NXPE2, NXPE4, NXPE3
135	0.31235	TPH1A, TPH1B, TH2, TPH1, TH, TPH2, PAH
136	0.621952	CYT1L, KRT91, KRT96, WU:FK65C09, KRT1-19D, CYT1, KRTT1C19E, KRT97, KRT99, KRT98, KRT1-C5, SI:CH211-243G18.2, KRT15
137	0.421989	SLC29A1B, SLC29A1A, SLC29A1, SLC29A3, SLC29A4, SLC29A2
138	1.73246	PIGRL4.2, SI:CH211-9D9.8, SI:CH211-264F5.2, FCAMR, PIGR
139	0.556239	ZHX2B, HOMEZB, SI:CH211-232B12.5, ZHX2A, HOMEZA, HOMEZ, ZHX2, ZHX3, ZHX1
140	0.43606	KCNN1B, KCNN1A, KCNN4, KCNN1, KCNN3, KCNN2
141	0.378979	BIN2B, BIN1B, BIN1A, BIN2A, BIN2, BIN1, AMPH, BIN3
142	0.415824	BTBD8, NF2L2, NFE2L1B, NFE2L2B, NFE2L1A, NFE2L2A, NFE2, NFE2L2, NFE2L3, NFE2L1
143	1.26912
144	0.976754	GH, SMTLB, SMTLA, PRL2, GH1, PRL
145	0.458826	CYP27A1.2, CYP27A7, SI:CH211-113J14.1, SI:DKEY-91I10.3, CYP27A1, CYP27C1, CYP27B1, CYP24A1
146	0.705834	LOC100362987, RPS27RT, RS27L, RPS27.2, RS27, RPS27, RPS27.1, RPS27L
147	0.474971	BTG1C, SI:DKEY-42I9.4, SI:DKEY-79D12.5, BTG2, BTG3, BTG4, BTG1
148	0.451874	GAL3ST4.1, GAL3ST1B, GAL3ST1A, GAL3ST1, GAL3ST2, GAL3ST4, GAL3ST3
149	0.339735	STXBP5B, STXBP5A, STXBP5, LLGL1, STXBP5L, LLGL2
150	0.467956	ARRB2A, SAGB, SAGA, ARR3B, ARRB2B, ARR3A, ARR3, ARRB2, SAG, ARRB1
151	0.317549	LAMP3, SI:CH211-212K18.7, LAMP1A, CD68, LAMP1B, LAMP1, LAMP2, LAMP5
152	0.520156	CPLX3A, CPLX4B, CPLX4C, CPLX3B, CPLX4A, CPLX2L, CPLX1, CPLX4, CPLX3, CPLX2
153	0.38764	CABZ01071939.1, RPL35, ANKRD52, ANKRD28B, ANKRD52A, ANKRD28, ANKRD55, ANKRD44
154	0.432378	SLC45A4B, ZGC:77158, SLC45A3, SLC45A1, SLC45A4, SLC45A2
155	0.326532	RNF138RT1, RNF125, RNF138, RNF180, RNF166, RNF114
156	0.37216	MBL, MBL-1, Y53G8AR.9, ZC3H10, MBNL3, MBNL2, MBNL1
157	0.356676	CALR4, SI:CH211-274F20.2, CALR3B, CALR3, CALR, CLGN, CANX
158	0.405668	MTX1B, FAXCA, MTX1A, FAXCB, MTX1, FAXC, MTX3, MTX2
159	0.32285	DCAF8L, DCAF8L2, DCAF8L1, DCAF8, DCAF6, DCAF5, WDTC1
160	0.633508	SUMO3A, SUMO4, SUMO3B, SUMO2B, SUMO2, SUMO3
161	0.36757	DEN2D, ST5, DENN2B, DENND2DB, DENND2DA, DENND2D, DENND2A, DENND2B, DENND2C
162	0.571944	GM45717, IFITM6, IFITM2, IFITM1, IFITM3, IFITM10, IFITM5
163	0.422919	CAVIN4A, CAVIN1B, CAVIN2B, CAVIN1A, CAVIN2A, CAVIN4B, CAVIN3, CAVIN2, CAVIN4, CAVIN1
164	0.855921	OR110-2, OR111-10, OR111-6, OR109-1, OR109-7, OR111-9, OR110-1, OR109-4, OR108-3, OR107-1
165	0.936635
166	0.271016	TEKT5, TEKT4, TEKT1, TEKT3, TEKT2
167	0.602657	NAT8F1, NAT8, SI:CH211-195E19.1, SI:CH211-81N22.1, NAT14, NAT8L
168	0.799699	CYP2J6, CYP2AD2, CYP2V1, CYP2AE1, CYP2P6, CYP2AD6, CYP2N13
169	0.391129	C32D5.6, E7EQY9, LOC108348114, USP35, TTC39D, ZGC:158403, TTC39B, TTC39A, TTC39C
170	1.99126	CABZ01070852.2, CTNNB1
171	2.23753	GPRC5A, LYRM4, MRPL33
172	0.35324	ANKRD13D, ANKRD13B, ANKRD13A, ANKRD13C
173	0.343232	ABHD2A, ABHD2B, ABHD15A, ABHD15, ABHD2, ABHD1, ABHD3
174	0.50656	APOA4B.2, APOA1A, APOEA, APOA1B, APOEB, APOA4A, APOE, APOA5, APOA1, APOA4
175	1.37615	DOK1, RBM15, SLITRK4
176	0.341449	AHSG1, SI:CH211-284E20.8, AHSG2, SI:CH211-262H13.5, HRG, KNG1, AHSG, FETUB
177	0.30597	C05D11.8, CG3558, FAM160A1B, FAM160A1A, FAM160A1, FAM160B2, FAM160A2, FAM160B1
178	0.374646	SI:DKEY-13N15.2, SI:DKEY-9K7.3, SEC24C, SEC24A, SEC24D, SEC24B
179	0.471902	AN32E, ANP32D, ANP32A, ANP32B, ANP32E
180	0.445501	TLR9, NXPH2B, NXPH2A, NXPH2, NXPH1, NXPH3, NXPH4
181	0.390427	SI:CH73-217B7.1, MAP7D2B, MAP7A, MAP7D2A, MAP7D1B, MAP7D1A, MAP7, MAP7D1, MAP7D2, MAP7D3
182	1.39584	AABR07015476.1, AABR07018050.1, AABR07021384.1, AABR07061838.1, AABR07064811.1, AC123138.1, LOC689899, RGD1564606, RPL23A
183	0.332932	CHKB, ETNK2, CHKA, ETNK1
184	0.759069	IFIT12, IFIT11, IFIT1B, IFIT10, IFIT8, IFIT9, IFIT1, IFIT3, IFIT5, IFIT2
185	0.539927	RPE65C, RPE65B, BCO2L, BCO2B, RPE65A, BCO2A, BCO1L, BCO2, RPE65, BCO1
186	0.430685	SYNGR1B, SYNGR3B, SYNGR1A, SYNGR3A, SYNGR2B, SYNGR4, SYNGR3, SYNGR2, SYNGR1
187	0.471878	FAM20CB, FAM20CA, FAM20CL, FAM20C, FAM20A, FAM20B
188	0.492454	WMP, ZGC:109889, SI:CH73-362M14.4, WASF3A, WASF3B, WASF3, WASF2, WASF1
189	0.567291	BAIAP2L2A, BAIAP2B, BAIAP2L2B, BAIAP2A, BAIAP2L1B, ZGC:158689, BAIAP2L1A, BAIAP2L2, BAIAP2L1, BAIAP2
190	0.614029	GA45A, GA45G, GA45B, GADD45BA, GADD45BB, GADD45AB, GADD45AA, GADD45GB.1, GADD45GA, GADD45A, GADD45B, GADD45G
191	0.249051	IKK-EPSILON, IKKBETA, IKKEPSILON, RASSF3, SLC6A13, IKBKE, IKBKB, TBK1, CHUK
192	2.31652	CR762395.1, HADH, MPP5, VDAC1, RTL1, PEG10
193	0.527269	ZGC:91999, PACSIN1A, PACSIN1B, SI:CH211-51C14.1, PACSIN1, PACSIN3, PACSIN2
194	0.792098	CABZ01079251.1, CU929145.1, LOC100912321, ZGC:77748, MYADML2, MYADM
195	0.228937	PHS1, PTPLA, PTPLAD1, PTPLB, HACD4, HACD1, HACD2, HACD3
196	0.235964	APC7, CG31687, EMB-27, MAT-1, MAT-3, CDC27, CDC23, ANAPC7, CDC16
197	1.03962	LT4R1, SI:CH73-113G13.2, SI:DKEY-148A17.5, LTB4R2A, SI:DKEY-148A17.6, LTB4R2, ZGC:194202, LTB4R2B, LTB4R
198	0.528727	MYPR, GPM6BA, GPM6AB, PLP1B, GPM6BB, PLP1A, GPM6AA, PLP1, GPM6B, GPM6A
199	0.57599	PATRONIN, PTRN-1, CAMSAP1A, CAMSAP2B, CAMSAP2A, CAMSAP1B, CAMSAP1, CAMSAP2, CAMSAP3
200	0.4408	SCARB2C, SCARB2A, SCARB2, CD36, SCARB1
201	0.52398	MKL2, MRTFAA, SI:DKEYP-69B9.3, MRTFBB, MRTFBA, MRTFAB, MRTFA, MRTFB, MYOCD
202	0.343321	TEAD3A, TEAD1A, TEAD3B, TEAD1B, TEAD2, TEAD3, TEAD1, TEAD4
203	0.437931	FADSD6, FADS2B, FADS1, FADS3, FADS6, FADS2
204	0.546507	SV2, SV2BA, SV2BB, SV2CA, SV2B, SV2C, SV2A
205	0.501863	RHOAC, RHOAA, RHOCA, RHOCB, RHOAB, RHOC, RHOA, RHOB
206	0.826902	RL7, RPL7, RPL7L1
207	0.301368	SLC23A4, SI:DKEY-106N21.1, ZGC:110789, SLC23A3, SLC23A1, SLC23A2
208	0.258904	EYA, EYA-1, EYA4, EYA1, EYA2, EYA3
209	0.31201	ABCD3B, ABCD3A, ABCD3, ABCD1, ABCD4, ABCD2
210	0.520468	PPP1R14BL, PPP1R14BA, PPP1R14AB, PPP1R14B, PPP1R14AA, PPP1R14BB, ZGC:162989, PPP1R14D, PPP1R14A, PPP1R14C
211	0.408087	STAG1A, SI:CH211-269E2.1, STAG2A, STAG1B, STAG2B, STAG1, STAG2, STAG3
212	0.72721	ZFP952, ZFP961, ZFP963, ZFP472, ZFP869, ZFP964, ZFP563, ZFP799, ZFP866, ZFP867, ZFP868, ZFP871, ZFP882, ZNF563, ZNF441, ZNF57, ZNF433, ZNF442, ZNF700, ZNF799, ZNF878, ZNF101, ZNF823, ZNF44, ZNF14, ZNF791
213	0.514602	ZGC:158296, ZGC:172270, CAV2, CAV1, CAV3
214	0.569622	OR125-8, OR126-5, OR126-7, OR123-1, OR124-4, OR124-1, OR126-1, OR125-1, OR125-2
215	0.761104	AHR1A, AHR, AHRRB, AHR2, AHR1B, AHRR
216	0.264669	LIN-7, PDZ11, VELI, LIN7B, PDZD11, LIN7A, LIN7C
217	0.335631	TRBL, TRIB3, TRIB1, TRIB2, STK40
218	0.308888	ATG4DB, ATG4DA, ATG4D, ATG4A, ATG4C, ATG4B
219	0.342636	GPRC5BA, GPRC5BB, GPRC5A, GPRC5B, GPRC5D, GPRC5C
220	0.612412	ANR57, SOWAHCB, SOWAHCA, SOWAHAA, SOWAHAB, SOWAHA, SOWAHB, SOWAHC, SOWAHD
221	0.430374	NEU3.5, NEU3.3, NEU3.1, NEU2, NEU4, NEU3, NEU1
222	0.45433	DCOR1, LDC1, AZIN1A, AZIN1B, AZIN2, AZIN1, ODC1
223	0.605366	SHANK2B, SHANK3B, SHANK3A, SHANK2A, SHANK3, SHANK2, SHANK1
224	0.551811	ZGC:112492, ENC2, BTBD17A, BTBD17B, ENC3, BTBD17, KLHL25, ENC1
225	1.21815	SPIN3, ZMP:0000000521, SPIN1, SPIN4, SPINA
226	0.368943	C77080, SI:CH73-362M14.2, NHSL1A, SI:CH211-194E15.5, NHSL1B, NHSB, NHSA, KIAA1522, NHSL1, NHS, NHSL2
227	0.298382	GDF9, LILLI, AFF1, AFF3, AFF2, AFF4
228	0.232014	RTEL1, DDX11, ERCC2, BRIP1
229	0.430168	MAPRE1A, MAPRE3B, MAPRE1B, MAPRE3A, MAPRE1, MAPRE3, MAPRE2
230	0.286967	MYOD, MYOD2, MYOG, MYF6, MYF5, MYOD1
231	0.705523	MOR121-1, MOR121-3, OR119-1, OR122-1, OR121-1, SI:CH1073-166E24.4, OR122-2
232	0.260816	GM1110, B3GAT1B, SI:DKEY-224E22.2, GLB1L3, GLB1L2, GLB1L, GLB1
233	0.541243	SI:CH211-224L10.4, MFSD2AA, ZGC:171501, MFSD12A, MFSD2AB, MFSD2A, MFSD12, MFSD2B
234	0.449968	PGAM4, PGAM1B, PGAM1A, PGAM1, PGAM2, BPGM
235	0.258186	STEA4, STEAP1B, STEAP1, STEAP2, STEAP3, STEAP4
236	0.412092	ALDOART1, ALDOART2, ALDOAB, ALDOAA, ALDOCB, ALDOCA, ALDOA, ALDOC, ALDOB
237	1.3833	TNFRSF14, SI:DKEY-23C22.5, SI:DKEY-23C22.7, ZGC:153759, ZGC:158862, SI:CH211-261N11.8, SI:CH211-261N11.7, FAS
238	0.417314	NFU_G_1_007837, CALM1A, CALM, CALM3B, CALM2A, CALM1B, CALM3A, CALML3, CALM1, CALM3, CALM2
239	0.576899	ACTB2, ACTB1, ACTB, ACTG1
240	0.409904	CYP1C2, CYP1C1, CYP1D1, CYP1A, CYP1A2, CYP1A1, CYP1B1
241	0.41633	AHCY-1, GM4737, SAH1, AHCYL2A, AHCYL2B, AHCYL2, AHCY, AHCYL1
242	0.374317	RMDN2, RMDN1, RMDN3, TEX10
243	0.616299	PNP5B, PNP4B, PNP4A, PNP5A, PNP6, PNP, MTAP
244	1.232	RPL21
245	0.372885	CHML, ZGC:112334, CHM, GDI1, GDI2
246	0.278119	ZGC:123321, YIPF7, YIPF6, YIPF4, YIPF5
247	0.554453	DSN1, SI:CH211-197L9.2, SOGA3, SI:CH211-151O1.4, SOGA3A, SOGA3B, SOGA1, MTCL1
248	0.386789	PCMD1, PIMT, PCMTD2A, PCMTL, PCMT, PCMT1, PCMTD1, PCMTD2
249	0.618081	IL1F8, IL1F9, IL1F5, IL1F6, IL36B, IL37, IL36A, IL36G, IL36RN, IL1F10, IL1RN, IL1B
250	0.534955	CYP3A43, CYP3A4, CYP3A5, CYP3C3, CYP3A65
251	0.456502	FHL1/2/3, LIM-9, FHL2B, FHL2A, FHL3B, FHL3A, FHL2, FHL3, FHL5
252	0.342942	KCNA7, NTF5, NGFA, NGFB, NTF4, NGF, NTF3, BDNF
253	0.335263	DEPDC7B, DEPDC4, DEPDC7A, DEPDC1A, DEPDC1, DEPDC7, DEPDC1B
254	0.477447	ARTNA, GDNFB, GDNFA, ARTN, GDNF, PSPN, NRTN
255	0.496094	SI:CH211-188P14.5, MSLNA, SI:CH211-188P14.4, STRC1, SI:DKEY-71B5.7, MSLN, MSLNL, OTOA, STRC
256	0.368458	SLC19A3B, SLC19A3A, SLC19A3, SLC19A1, SLC19A2
257	0.427174	CC126, GLY-2, LOC108348294, MGT5B, MTCH2, MGAT5, CCDC126, MGAT5B
258	0.454573	CKS1, CKS1BRT, CKS1B, NIP7, CKS2
259	0.759641	SI:DKEYP-110C7.4, CBLN6, SI:CH211-142D6.2, CBLN17, CBLN18, CBLN20
260	0.737687	CR753886.1, ZGC:113442, ZGC:158417, SI:DKEY-23K10.5, SI:CH211-214J24.15, ZGC:136870, SI:DKEY-185M8.2
261	0.471628	NFU_G_1_004880, RHG25, SI:CH211-247J9.1, ARHGAP25, ARHGAP24, ARHGAP22
262	0.405795	MBD3L2, MBD3L1, MBD1B, MBD3A, MBD1, MBD3, MBD2
263	0.268854	M70.4, OIT1, ZGC:101783, FAM3D, FAM3B, FAM3A, FAM3C
264	0.229015	CR388231.3, P130CAS, EFS, CASS4, BCAR1, NEDD9
265	0.416341	PRKAG2A, PRKAG3B, PRKAG3A, PRKAG2B, PRKAG3, PRKAG2, PRKAG1
266	0.490199	AABR07033023.1, ZFP654, ZFP292, ZNF292A, ZNF292B, ZNF292, ZNF654, RLF
267	0.46066	ENPP3, GPR62, GPR61L, GPR135, GPR176, GPR61
268	0.382862	ZGC:114173, SI:CH211-284F22.3, VPS37D, VPS37B, VPS37C, VPS37A
269	1.02706	BKJ, EDBETA, F-KER, FK27, FK21
270	0.513893	DIP2CB, DIP2CA, DIP2BA, DIP2BB, DIP2B, DIP2C, DIP2A
271	0.518394	DEF6B, DEF6C, SWAP70A, DEF6A, SWAP70B, DEF6, SWAP70, PLEKHD1
272	0.987151	CD163, CT583642.1, CT583642.2, RHOA.2, SI:DKEY-242E21.3, STMN1, SI:DKEY-8E10.2, DMBT1
273	1.87358
274	0.460752	AMPD3B, AMPD2A, AMPD3A, AMPD2B, AMPD2, AMPD3, AMPD1
275	0.387378	HR38, NHR-6, NR41/42/43, NR4A2B, NR4A2A, NR4A2, NR4A3, NR4A1
276	0.457627	PRKD4, PRKD2, PRKD1, PRKD3
277	0.251575	DREP1, DREP2, DREP3, KIAA2013, CIDEA, DFFA, CIDEB, CIDEC
278	0.654991	SNAP91A, PICALMA, SNAP91B, PICALMB, SNAP91, PICALM, SI:CH211-200P22.4
279	0.503474	NAPAA, NAPGA, NAPBA, NAPGB, NAPAB, NAPBB, NAPA, NAPG, NAPB
280	0.405132	MPS1, TLK1B, TLK1A, TLK1, TTK, TLK2
281	0.40526	TAI, NCOA1, NCOA2, NCOA3
282	0.427651	CALCOCO1, CALCOCO1B, CALCOCO1A, TAX1BP1B, TAX1BP1A, CALCOCO2, TAX1BP1
283	0.478594	COF2, CFL1L, DSTN, CFL1, CFL2
284	0.375207	4933405O20RIK, IDH3B, IDH3G, IDH3A
285	0.471318	MSL3, FRMPD1A, FRMPD1B, TLR7, FRMPD1, FRMPD3, FRMPD4
286	0.451019	SI:CH211-194E18.2, PLD7, PLD5, PLD4, PLD3
287	0.511172	MYOZ1A, MYOZ2A, MYOZ3A, MYOZ2B, MYOZ1B, MYOZ3, MYOZ2, MYOZ1
288	0.322466	MARC1, SPY2, STY, SPY1, SPRY3, SPRY1, SPRY2, SPRY4
289	2.02145	ZFP418, ZFP940, ZFP846, ZFP267, SI:CH211-198A12.6
290	0.405196	WHRNB, WHRNA, PDZD7A, PDZD7, WHRN, USH1C
291	0.45035	F110A, GRRP1, SI:CH211-107N13.1, FAM110D, FAM110C, FAM110B, FAM110A
292	0.336754	ZGC:153169, SI:DKEY-103J14.5, ASRGL1, AGA, TASP1
293	0.385561	SLC41A2A, SLC41A2B, SLC41A2, SLC41A3, SLC41A1
294	0.57722	MSL3L2, MORF4L2, MORF4L1, MSL3
295	0.395499	GEI-1, GM42906, STARD13A, SI:DKEYP-23E4.3, STARD13B, STARD8, STARD13, DLC1
296	0.453939	SI:BUSM1-105L16.2, MTUS2A, MTUS1A, MTUS1B, MTUS2, MTUS1, CCDC69
297	0.474952	MIER2, EDN3B, SI:CH211-202P1.5, EDN3, EDN2, EDN1
298	0.377094	GM37240, ARFIP2B, ARFIP2A, ARFIP2, PICK1, ARFIP1
299	0.457675	SAM-10, SSDP, Y53F4B.5, SSBP3A, SI:CH211-130M23.3, SSBP3B, SSBP3, SSBP2, SSBP4
300	0.52992	BX005294.1, BX005294.2, CABZ01112344.1, PCDH1G3, PCDH1G2, PCDH1G1
301	0.461943	FNBP1A, TRIP10B, FNBP1B, TRIP10A, TRIP10, FNBP1, FNBP1L
302	0.721586	EEF1A1A, EEF1A1L2, EEF1A1, EEF1A2
303	0.357627	LOC100910732, PAK, PAK2A, PAK2B, PAK2, PAK3, PAK1
304	0.349515	CABZ01031870.1, CG6424, FAM13C, FAM13A, FAM13B
305	0.752298	GPR132, GPR34, LPAR5A, ZGC:171579, GPR132A, SI:DKEY-165A24.9, LPAR5, LPAR5B, GPR68
306	0.309121	CNBPB, ZCCHC13, CNBPA, CNBP, ZCCHC7, ZCCHC9
307	1.00515	RL17, RPL17-C18ORF32, RPL17
308	0.418235	FEH-1, LO018568.2, APBB2B, APBB2, APBB3, APBB1
309	2.09713	CU655961.4, ZNF672, SI:DKEY-182I3.10
310	0.264351	CG42383, P47, SHP1, UBX2B, UBXN-2, UBXN2B, UBXN11, UBXN2A, NSFL1C
311	0.265526	NIPSNAP3B, NIPSNAP3A, NIPSNAP1, NIPSNAP2
312	0.414896	AXUD1, C41D11.3, CSRN2, CSRNP1A, CSRNP1B, CSRNP1, CSRNP2, CSRNP3
313	0.844056	SI:CH211-182P11.1, SI:CH73-329N5.2, ZGC:112964, SI:CH211-39F2.3, FCGBP, SI:DKEY-65B12.6, TECTA
314	0.529201	EF1B, EEF1DA, EEF1DB, EFCC1, EEF1D, EEF1B2
315	0.268512	DDI-1, RNGO, GM44596, DDI1, DDI2, NRIP3, NRIP2, UBAC2
316	0.504122	CG3638, TTY, TTYH-1, TTYH3B, TTYH2L, TTYH3A, TTYH1, TTYH3, TTYH2
317	0.767105	MHC2B, SI:ZFOS-2070C2.3, ZGC:103700, SI:DKEY-33B17.3, MHC2BL, SI:BUSM1-228J01.4, SI:CH73-158P21.3
318	0.452558	GPR78A, GPR78, GPR78B, GPR45, GPR63, GPR26
319	0.28218	GCOM1, TUFT1A, MYZAP, CCDC68, TUFT1, POLR2M
320	3.08324
321	0.456815	SI:ZFOS-1011F11.2, ILDR1A, ILDR1B, ILDR1, LSR, ILDR2
322	0.478912	HS6ST, HST-6, HS6ST3B, HS6ST1A, HS6ST3A, HS6ST1B, HS6ST1, HS6ST3, HS6ST2
323	0.245197	KCMB4, TNFAIP8L3, SI:CH211-247N2.1, SI:CH211-38M6.7, KCNMB3, KCNMB2, KCNMB1, KCNMB4
324	0.611586	AC118957.1, IOD2, DIO3, DIO2, DIO1
325	0.410104	SLC35B1, FAM117AB, FAM117BB, FAM117BA, FAM117AA, GLCCI1A, FAM117B, FAM117A, GLCCI1
326	0.449636	CG32369, MEF2A, T02C1.1, SI:CH1073-440B2.1, LONRF1L, LONRF2, LONRF3, LONRF1
327	0.388702	ARL17A, ARF1L, ARF2, ARF3A, ARF2A, ARF3B, ARF1, ARF2B, ARF3
328	0.303516	RRAGCA, RRAGCB, RRAGB, RRAGA, RRAGC, RRAGD
329	0.601275	C50F7.6, SLIP1, PDZRN3A, PDZRN3B, PDZRN3, PDZD4, PDZRN4
330	0.438591	SYNPO2B, SYNPO2LA, SYNPO2LB, SYNPO, SYNPO2L, SYNPO2
331	0.39496	SI:DKEY-220O5.5, AFAP1L1B, AFAP1L1A, AFAP1L1, AFAP1L2, AFAP1
332	0.293929	PYCRL, PYCR2, PYCR1A, PYCR1B, PYCR1, NOXRED1, PYCR3
333	0.375844	MCOLN3A, MCOLN1B, MCOLN1A, MCOLN1, MCOLN2, MCOLN3
334	0.513271	CRTC1A, CRTC1B, CRTC1, CRTC3, CRTC2
335	0.480599	PELI-1, PLI, CABZ01111496.1, PELI1B, PELI1A, PELI3, PELI1, PELI2
336	0.469539	WBP1LA, SI:CH73-290K24.6, WBP1LB, PRR7, WBP1L, WBP1
337	0.521376	CG15365, F35B3.7, LZTS3A, LZTS2B, LZTS2A, LZTS3B, LZTS2, LZTS3, LZTS1
338	0.328021	DSCR3, VPS26BL, VPS26C, VPS26A, VPS26B
339	0.37181	RPRD2A, RPRD2B, RPRD2, RPRD1A, RPRD1B
340	0.347255	NARFL, CIAO3, NARF, NDUFS1
341	0.359278	UGP2B, UGP2A, UGP2, UAP1L1, UAP1
342	0.529423	MXRA8, SI:CH73-95L15.5, SI:CH211-242B18.1, PDE4DIP, CDK5RAP2
343	0.829878	MT1, MT1M, MT1B, MT1HL1, MT1G, MT1E, MT1A, MT1F, MT1X, MT2A, MT2, MT3, MT4
344	0.261443	ERGIC1, ERGIC3, ERGIC2
345	0.404391	DRAG-1, HFE2, RGMD, HJV, RGMA, RGMB
346	0.553614	OR115-11, OR115-5, OR115-9, OR115-10, SI:CH211-218M3.19, OR115-12, SI:CH211-218M3.16, OR115-6, OR115-15
347	1.02681	FXYD5A, FXYD5B, NFU_G_1_007023, SI:CH211-66E2.3, SI:CH211-74M13.1, SI:CH73-208G10.1, SC:D0202, ICAM3, SI:CH211-66E2.5
348	0.401147	PPP4R1L, PPP2R1BA, PPP2R1BB, PPP2R1A, PPP2R1B, PPP4R1
349	0.394438	PSD7, RPN8, CSN6, COPS6, EIF3F, PSMD7
350	0.435829	C25F6.7, CG3662, ITM2CA, ITM2BA, ITM2BB, ITM2CB, ITM2B, ITM2C, ITM2A
351	0.316157	PHKA1B, HDAC8, PHKA1, PHKA2, PHKB
352	0.396469	APL-1, APPL, APPA, APPB, APLP1, APLP2, APP
353	0.449593	AABR07028009.1, LCTL, PSME2B, REG, Y66D12A.9, PSME2, PSME1, PSME3
354	0.399848	AATM, GOT2A, GOT2B, GOT2, GOT1L1, GOT1
355	1.29956
356	0.486767	SAT1A.1, SATL1, SAT2A, SAT2B, SAT1A.2, SAT1B, SAT2, SAT1
357	0.429992	ZGC:174356, SI:CH211-262I1.4, SLC46A3, SLC46A2, SLC46A1
358	0.368794	CASH-1, CKA, FAR8, STRN4, STRN3, STRN
359	0.446505	TIO, TSH, TSPAN2, ZF(C2H2)-130, TSHZ3A, TSHZ3B, TSHZ3, TSHZ2, TSHZ1
360	0.215375	PIGZ, ALG9, PIGB, ALG12
361	0.347367	EPT1, CEPT1A, CEPT1B, CEPT1, SELENOI, CHPT1
362	0.296844	COL4A4, COL9A2, MSR1, MARCO, SCARA5, COLEC12
363	0.259224	AABR07059632.3, BTC, FQ377903.3, GCC185, KYAT3, CEP164, GCC2, NUMA1, GOLGA3
364	0.341121	FIM, PLST-1, SAC6, Y73B3B.1, PLS1, LCP1, PLS3
365	0.774233	NITR6B, NITR8
366	0.420758	ARHGAP45A, ARHGAP45B, ARHGAP29B, ARHGAP29A, ARHGAP29, ARHGAP45, GMIP
367	0.392235	DGAT1B, DGAT1A, DGAT1, SOAT2, SOAT1
368	0.543045	ONECUT3B, ONECUT3A, ONECUT3, ONECUTL, ONECUT2, ONECUT1
369	0.765466	CBLNL, CBLN9, CBLN14, CBLN13, CBLN5, CBLN11, CBLN7, CBLN10
370	0.273847	DPY19L2, DPY19L1L, DPY19L1, DPY19L4, DPY19L3
371	0.436922	CBP53E, GATA5, SEGN, CALB2B, CALB2A, CALB2, CALB1, SCGN
372	0.296404	GPAT2, GPAM, GNPAT
373	0.372068	CABZ01078320.1, PARP6A, PARP6B, PARP6, PARP8, PARP16
374	0.449311	TMG2, C1S, PRRG2, C1R, MASP2, MASP1
375	0.509227	WU, DACT3A, SI:CH211-168F7.5, DACT3, DACT2, DACT1
376	0.232097	AABR07013464.1, CU074314.1, GEI-18, LOC102556447, T09B4.2, Y37A1B.17, ARHGEF38, DNMBP, ARHGEF37
377	0.284922	C56A3.6, CG4704, EFHA1, MICU-1, MICU3A, MICU3B, MICU3, MICU2, MICU1
378	0.37334	FAM69B, FAM69C, FAM69A, DIPK1AA, DIPK1AB, DIPK1A, DIPK1C, DIPK1B
379	0.438029	LOC100912498, F131B, ZGC:165508, FAM131BB, FAM131BA, FAM131B, FAM131C, FAM131A
380	0.372066	TP53BP2, CRB2B, CRB3, CRB2, SCARF2, SCARF1
381	0.343621	MATN1, SESN, SESN-1, SI:ZFOS-80G12.1, SESN3, SESN2, SESN1
382	0.354072	CACN-1, MALD3, PQBP-1.1, PQBP1L, RNF166, SI:CH211-191A24.4, MARVELD3, PQBP1, CACTIN
383	0.629612	AABR07008242.1, P53/P73-A, P53, TRP53, TRP73, TRP63, TP53, TP73, TP63
384	1.51132	CG12253, CG43088, HARB1, JMY, ZGC:162945, ELOB, HARBI1
385	1.10757	RPL31
386	0.414015	FZR, FZR1A, FZR1B, CDC20B, FZR1, CDC20
387	0.350612	BRWD1, PHIP, BRWD3
388	0.332715	OGDHA, OGDHB, OGDHL, OGDH, DHTKD1
389	0.393187	CG43658, OSG-1, ARHGEF10LB, ARHGEF10LA, ARHGEF10L, ARHGEF17, ARHGEF10
390	0.406309	PAR-6, PARD6GA, PARD6GB, PARD6G, PARD6B, PARD6A
391	0.833407	UB2D2, UBE2D2A, UBE2D2L, UBE2D3, UBE2D2
392	0.404558	MKRN4, MKRN3, MKRN1, MKRN2
393	0.367142	FH1, ASL, FH, ADSL
394	0.390288	CALS, CASY-1, CLSTN1, CLSTN3, CLSTN2
395	0.649564	COEA1, COL20A1, SI:CH211-106N13.3, COL14A1B, COL21A1, COL14A1A, SI:DKEY-225N22.4, COL14A1
396	0.349176	NVY, CBFA2T3, CBFA2T2, RUNX1T1
397	0.337434	SIGMAR, TP8L2, TNFAIP8L2A, TNFAIP8L2B, TNFAIP8L2, TNFAIP8, TNFAIP8L1, TNFAIP8L3
398	0.449939	KCTD3, NFU_G_1_020251, MLPHB, MOBP, SI:CH211-106H4.9, MLPHA, MLPH, MYRIP
399	0.254645	BUB-3, CG12782, GLE2, PPP3R1, RAE-1, WDR92, BUB3, RAE1
400	0.385478	ABCC10, PA1B2, PA1B3, PAF-AHALPHA, ICE1, PAFAH1B3, PAFAH1B2
401	1.56376	CU929391.1
402	0.343005	ORM1, ORM2, ORMDL, ORML1, ORML3, GM28778, ORMDL2, ORMDL3, ORMDL1
403	0.335435	ADA2B, ADA2A, ADA2, ADAL, ADA
404	0.305179	RPB3, CRIPT, POLR2C, POLR1C
405	0.365098	CG13124, CG8963, F44A2.5, LRP11, MIF4GDB, MIF4GDA, MIF4GD, PAIP1, CTIF
406	0.802014	OR106-8, OR102-1, OR105-1, OR103-1, OR104-1, OR103-3, OR102-2
407	0.286408	ME2, ME1, ME3
408	0.614681	BICD, BICD-1, CABZ01085700.1, NFU_G_1_001915, BICD1A, ZGC:162200, BICD1, BICD2
409	0.315999	FAM65B, Y37A1A.4, FAM65C, RIPOR2, RIPOR3, RIPOR1
410	0.751145	SI:DKEY-30J22.1, FBN2A, FBN2B, FBN3, FBN2, FBN1
411	0.385892	FAM171A2A, FAM171A2B, MARCH7, FAM171A2, FAM171B, FAM171A1
412	0.42842	PENKB, PENKA, PNOCB, PNOCA, PNOC, PENK, PDYN
413	1.0922	GZM3.3, SI:DKEY-78L4.5, SI:DKEY-78L4.6, GZM3.4, SI:DKEY-21E2.3, SI:DKEY-78L4.13, SI:DKEY-78L4.7, SI:CH211-212D10.1
414	0.329813	CABZ01067150.2, CG5521, GIG, HGAP-1, TSC2, RALGAPA2, RALGAPA1
415	0.683889	DIS-3, DISL-2, DSS1, SSD1, DIS3L2, DIS3L, DIS3
416	0.811052	TRAV8-3, TRAV8-6, TRAV16, TRAV3
417	0.394409	LEUTX, DBX1B, DBX1A, HLX1, DBX2, HLX, DBX1
418	0.38634	PACA, ADCYAP1A, VIPB, ADCYAP1B, GHRH, ADCYAP1, VIP
419	0.825455	IGLV3-19, IGLV3-22, IGLV3-1, IGLV3-27, IGLV3-10, IGLV3-9
420	0.48632	ALPP, ALPPL2, AKP3, ALPI, ALP3, ALPI.2, ALPI.1, ALPL
421	0.263261	FNTB, RABGGTB, PGGT1B
422	0.243588	RPB2, POLR1B, POLR3B, POLR2B
423	0.594313	LIM-8, UCHL3, LMO7B, LIMCH1B, LIMCH1A, LMO7A, LIMCH1, LMO7
424	0.369999	G6P, G6PC, G6PCB, G6PCA.1, G6PCA.2, G6PC1, G6PC2, G6PC3
425	0.323928	CEP170, OSGIN1, NECAB1, NECAB2, NECAB3
426	0.462978	AMIGO2, AMIGO3, AMIGO1
427	0.300899	CXCR3, SRL, SI:DKEY-93H22.8, PPRC1, PPARGC1B, PPARGC1A
428	0.617122	CLA-1, PGLYRP1-LIKE.1, SUMO2, TAP26, PCLOB, PCLOA, BSNB, BSN, PCLO
429	0.461596	LOC100909840, MK1, PFN5, PROF2, PFN2L, PFN3, PFN1, PFN2
430	0.379253	ARHGAP45, CABZ01115881.1, CG9098, GCLM, SH2D3CB, SH2D3CA, SH2D3A, SH2D3C, BCAR3
431	0.234015	ZGC:112294, TMEM80, TMEM216, TMEM17
432	0.878935	CALB1, MEP1A, MEP1A.2, MEP1A.1, MEP1B
433	0.693388	KCTD13, TNFAIP1, KCTD10
434	0.349894	PANX, PANX1A, PANX1B, PANX1, PANX2, PANX3
435	0.299454	LETM1, LETM2, LETMD1
436	0.281577	SYU, SYUB, SYUG, SNCGA, SNCGB, SNCG, SNCA, SNCB
437	0.365047	CACNB1, STAC, STAC3, STAC2
438	1.38749
439	0.368927	URP2, FERMT3A, FERMT3B, FERMT3, FERMT2, FERMT1
440	0.602916	ZEB1A, ZEB2B, ZEB1B, ZEB2A, ZEB2, ZEB1
441	0.432195	DYL2, BC048507, DYL1, DYNLL2B, DYNLL2A, DYNLL2, DYNLL1
442	0.610714	CSNK2A2B, CSNK2A1, CSNK2A4, CSNK2A2A, ZGC:86598, CSNK2A2
443	0.279847	CYBR1, CYB561A3B, CYB561A3A, CYB561A3, CYBRD1, CYB561
444	0.340779	ZGC:112982, THRAP3B, THRAP3A, BCLAF3, THRAP3, BCLAF1
445	0.418328	POM121C, ZF(RBZ)-2, NPAP1, POM121L12, POM121L2, POM121, NUP214, NUP153
446	0.309058	PMEL, PMELA, PMELB, TMEM130, GPNMB
447	0.298695	CG14767, DUSP14, LAPM5, PLEKHA8, LAPTM5, LAPTM4A, LAPTM4B
448	0.211348	EXOS-7, EXOS-8, EXOS-9, RRP43, RRP42, RRP45, EXOSC8, EXOSC9, EXOSC7
449	0.629837	MTSS1L, MTSS1LB, MTSS1LA, MTSS2, MTSS1
450	1.11212
451	0.346906	G137A, GPR137BA, GPR137BB, GPR137B, GPR137, GPR137C
452	0.545818	MAT2AL, MAT2AB, MAT2AA, MAT2A, MAT1A
453	0.568132	PURBA, PURBB, PURAB, PURAA, PURA, PURB, PURG
454	0.920218	TUBAL3, SI:CH73-199E17.1, SI:CH211-114N24.6, TUBA8L4, TUBA8L2, TUBA8L3, TUBA4A
455	0.456459	ZRSR1, U2AF1L4, ZRSR2, U2AF1
456	0.356859	GLYP, GPH1, PYGL-1, PYGMB, PYGMA, PYGM, PYGB, PYGL
457	0.413635	CHC, CHC-1, CHC1, WDR61, CLTCB, CLTCA, CLHC1, CLTC, CLTCL1
458	0.226567	DIMT1L, DIMT1, TFB2M, TFB1M
459	0.981886	C3A.1, C3A.6, C3A.5, C3A.4, C3B.2, C3
460	0.924618	CABZ01058046.1, KRT95D, LT631684.1, TAG-232, SI:CH211-126J24.1, PACS1A, PACS1, PACS2
461	4.83764	CABZ01030017.1, FAM151B, MED9, TMPRSS11F
462	0.826265	NITR1, NITR17, NITR2, NITR20, NITR3A, NITR3B, NITR12
463	0.233001	GPN1, GPN2, GPN3
464	1.17315	CCDC88C, PRKACB, RAD9A, XB5997626, SI:DKEY-204A24.11, SI:DKEY-202L22.6, URGCP, SI:DKEY-85K7.12
465	0.224207	FA54B, MYH1, MTFR2, MTFR1, MTFR1L
466	0.280972	DCST2, DCST1, OCSTAMP, DCSTAMP
467	0.583231	CG5059, DCT-1, BNIP4, ZGC:73226, BNIP3LA, BNIP3LB, BNIP3L, BNIP3
468	0.230744	F10G7.10, UBR-1, UBR1, UBR3, UBR2
469	0.432309	AC123346.1, SAO, ZNF638, DOXL2, DOXL1, SVS1, AOC3, AOC2, AOC1
470	0.419104	FOLR4, RBP, FOLR3, FOLR2, FOLR, FOLR1, ZGC:109949, RTBDN, IZUMO1R
471	0.42983	FAM129B, FAM129A, NIBAN1B, NIBAN2B, NIBAN1A, NIBAN2A, NIBAN3, NIBAN1, NIBAN2
472	0.335433	PPP6R2A, PPP6R2B, PPP6R1, PPP6R2, PPP6R3
473	0.598854	PROS, PROS-1, PROX-B, PROX1B, PROX3, PROX1A, PROX1, PROX2
474	0.357361	PARVIN, PAT-6, PARVAB, PARVAA, PARVA, PARVG, PARVB
475	0.276377	SI:CH73-1A9.4, MIPEP, THOP1, NLN
476	0.459454	SFRS7, SFRS3, SRSF3A, SRSF3B, SRSF7B, SRSF7A, SRSF7, SRSF3
477	0.256167	IQG1, PES-7, IQGAP3, IQGAP1, IQGAP2
478	1.51897
479	0.259423	FMC1-LUC7L2, LUC7L2, ZGC:158803, LUC7L3, LUC7L
480	0.247872	CG7154, SWSN-9, YBEY, BRD9, BRD7
481	0.247185	BTS1, COQ-1, COQ1, QLESS, QM, GGPS1, PDSS1, PDSS2
482	0.304758	PCL, PHF1, MTF2, PHF19
483	0.56737	LNK, NEDD9, SH2B1, SH2B2, SH2B3
484	0.46117	FAM49B, FAM49BA, FAM49BB, FAM49AL, FAM49A, CYRIB, CYRIA
485	0.47576	GREM1B, GREM2B, GREM1A, GREM2A, GREM2, GREM1, NBL1
486	0.371919	SN, FSCN1A, FSCN1B, FSCN2A, FSCN2B, FSCN3, FSCN2, FSCN1
487	0.561685	MIG-15, MSN, NME9, NRK, SI:ZFOS-2326C3.2, TNIKA, TNIK, MINK1
488	0.66481	RINGER, TPPP-1, TPPP, TPPP2, TPPP3
489	0.759643	PPIAL4D, PPIAL4G, PPIA
490	0.273389	JKIP2, JAKMIP3, JAKMIP1, JAKMIP2
491	0.316276	BCL7A, CG2926, SCAF1, SCAF11, PHRF1
492	0.36499	4933400A11RIK, CAPZA1A, CAPZA1B, CAPZA3, CAPZA1, CAPZA2
493	0.272431	CPSF1, SF3B3, DDB1
494	7.18574	AABR07061152.1, TRA2A, TRA2B
495	0.264171	URAH, URAD, URAHB, URAHA, TTR, UOX
496	0.28418	FXR2, FXR1, FMR1
497	0.321135	NAA15B, NAA15A, NAA16, NAA15, NAA25
498	0.218381	VPS13, VPS13C, VPS13D, VPS13A
499	0.193284	SETD4, SETD6, SETD3
500	0.313876	ERD2, ERD22, KDELR2B, KDELR2A, KDELR1, KDELR2, KDELR3
501	1.39032	ADGRG1, ADGRG3
502	0.814358	ZGC:171695
503	0.651556	CNRG, PDE6GA, PDE6GB, PDE6HA, PDE6G, PDE6H
504	0.330097	C22ORF23, DHCR-7, ERG24, ERG4, KIAA2026, SI:CH1073-429I10.1, TM7SF2, DHCR7, LBR
505	0.239306	PUSL1, PUS1, PUS3
506	0.623305	AABR07030125.1, L(2)37CC, PHB-1, PHB-2, PHB1, PHB2A, PHB2B, PHB2, PHB
507	0.251018	THSD7A, ZF(MYND)-12, ZMYND17, ZMYND19, ZMYND10, MSS51
508	0.535644	TAF-4, SI:DKEY-219C3.2, TAF4A, TAF4B, TAF4
509	0.226857	NMNAT3, NMNAT1, NMNAT2
510	0.617509	1700014D04RIK, SPATA31, SPATA31D1C, FAM205C, FAM205A
511	0.37625	AKAP4, AKAP3, SPHKAP, AKAP11
512	0.357497	CABZ01049058.1, TETN, CLEC3BB, CLEC3BA, CLEC3B, CLEC11A, CLEC3A
513	0.357416	HAS-RS, SHAS2, HAS1, HAS2, HAS3
514	0.523258	GLYATL1B, SI:CH73-106K19.2, GM4952, KEG1, GLYATL1, GLYATL2, SI:DKEY-76K16.5, SI:DKEY-76K16.6, GLYAT, GLYATL3
515	0.195727	GALK1, GALK2, MVK
516	0.311969	F52G3.1, PRRC2A, PRRC2C, PRRC2B
517	0.695708	KCNN4, LAT3, SLC43A2A, SLC43A1B, SLC43A2B, SLC43A1A, SLC43A1, SLC43A2
518	0.232574	VTI-1, VTI1, GOSR2, VTI1B, VTI1A
519	1.29612	C53D6.6, CU138508.1, NFU_G_1_010288, SI:DKEYP-117B8.4
520	0.436158	CDC50, CC50A, TMEM30AB, TMEM30AA, TMEM30C, TMEM30A, TMEM30B
521	0.22119	NFU_G_1_016842, POPD1, POPD3, PLA1A, POPDC2, POPDC3, BVES
522	1.39871	ZGC:171687, SI:CH1073-110A20.1, SI:ZFOS-2330D3.7, MFAP4
523	0.458073	GPD1A, GPD1B, GPD1C, GPD1, GPD1L
524	0.956231	SI:CH73-252P3.1, SAMD9L, SAMD9, ZMP:0000000735
525	0.257878	LIN-35, RBF, RBF2, RBL1, RB1, RBL2
526	0.714869	GLSA, GLS2, GLSL, GLS2A, GLS2B, GLSB, GLS
527	0.626454	RL24, RLP24, RPL24, RSL24D1
528	0.982869	HMGB1A, HMGB1, HMGB1B
529	0.413402	NPT2A, ZK563.2, SLC34A1B, SLC34A2A, SLC34A2B, SLC34A1A, SLC34A3, SLC34A1, SLC34A2
530	0.50988	ARC1A, ARC1B, ARC40, ARPC1, ARX-3, SLCO4A1, ZGC:86896, ARPC1A, ARPC1B
531	0.30056	CUP-2, DER-1, DER-2, DFM1, LOC103694875, R151.6, DERL3, DERL2, DERL1
532	0.356453	AC141526.1, TRA2B, PMIS2, TMEM91, SYNDIG1, SYNDIG1L
533	0.372102	KIBRA, WWC2, WWC3, WWC1
534	0.42706	IL22, IL19L, IL26, IL24, IL20, IL19, IL10
535	2.00643
536	0.427355	RY, XDH-1, AOX3, AOX2, AOX4, AOX5, AOX6, AOX1, XDH
537	1.1623	SI:CH211-161N3.3, SI:CH211-161N3.4, SI:DKEY-21H14.10, SI:DKEY-21H14.3, SI:DKEY-21H14.8, SI:DKEY-21H14.12, SI:DKEY-21H14.9, SI:CH211-161N3.5
538	0.3158	SNX-17, SNX-27, SNX27B, SNX27A, SNX31, SNX27, SNX17
539	0.522224	CCNYL2, CYCY, CYY-1, LAM1, NFU_G_1_003653, SIP3, TIMM23B-AGAP6, CCNYL1, CCNY
540	1.19563	SI:CH73-180N10.1, GP2
541	0.962725	ARF6.2, PARP14.2, PRP14, SLC25A21, SI:CH211-163C2.1, SI:CABZ01030277.1, SI:CH211-219A4.3, PARP14
542	0.547415	PCDH1G11, PCDH1G14, PCDH1G18, PCDH1GB9, PCDH1G13, PCDH2G28
543	0.965189	AABR07059478.1, LOC100911372, RPS-6, RPS6A, RPS6B, RS6, RPS6
544	0.531269	5NT1A, NT5C1BA, NT5C1B, NT5C1AB, NT5C1AA, NT5C1BB, NT5C1A
545	0.20849	SMPD1, SMPDL3B, SMPDL3A
546	0.583017	AL929252.1, FP102071.1, TMEM178.2, ZGC:194665, SI:CH211-87J1.4, SI:CH211-150G13.3, TMEM178, TMEM178A, TMEM178B
547	0.196439	CFD1, CG17904, CG3262, CG4858, NBP35, NUBP-1, NUBP2, NUBP1, NUBPL
548	0.575722	H2AZ, H2AV, H2AFV, H2AFZ, H2AZ2B, H2AZ2A, H2AZ2, H2AZ1
549	0.27948	CT573393.1, DENND5A, FA60A, SCUBE1, SCUBE2, SCUBE3
550	0.487693	NFU_G_1_014702, SLAIN1B, SLAIN1A, ZGC:66447, SLAIN1, SLAIN2
551	0.401773	FA53B, FAM53A, FAM53C, FAM53B
552	0.166042	L(2)10685, LOC103690007, NCL1, NSUN-4, Y48G8AL.5, NSUN4, NSUN3, NSUN2
553	0.946337	HBB1, HBBE1.2, HBB, HBB-Y, HBBE3, HBBA1, HBBA2, HBBE2, HBE1
554	0.441683	GM9733, F830045P16RIK, SIRPG, SIRPA, SIRPD, SIRPB2
555	0.273079	AG1, NFU_G_1_014276, TXDC-12.1, TXDC-12.2, AGR1, AGR3, TXNDC12, AGR2
556	0.319919	OLF186-F, ORAI-1, ORAI1A, ORAI1B, ORAI3, ORAI1, ORAI2
557	0.295002	DNAJB4, GIPC-1, GIPC-2, KERMIT, GIPC3, GIPC1, GIPC2
558	1.06807	TBB1, TBB2C, ZGC:65894, ZGC:153426, TUBB2B, TUBB4B
559	0.296782	ARG1, AGMAT, ARG2
560	0.346165	GDIR2, RDI1, RHI-1, RHOGDI, GDIR, ARHGDIB, ARHGDIG, ARHGDIA
561	0.484709	CASP21, CASP3A, CASP3B, CASP3, CASP7
562	0.544425	C10E2.2, FBX30, FBXO40.2, FBXO40.1, FBXO30B, FBXO30A, FBXO30, FBXO40
563	4.4526	BCNT, BCNT2, CFDP2, P97BCNT, RLTPR, TMEM170A, CFDP1
564	0.267094	BWA, W02F12.2, YDC1, YPC1, ACER1, ACER3, ACER2
565	0.93261	RPS15A
566	0.483367	SLC52A1, SI:CH73-196L6.5, ZGC:91890, SLC52A2, SLC52A3
567	0.227886	C56G2.3, CG14618, F25H8.1, F46F11.10, RSWL, TRM10, TRMT10B, TRMT10C, TRMT10A
568	0.320052	RGD1305807, STRA6L.1, CCDC180, STRA6L, STRA6
569	0.528758	APE-1, ASPP, TRP53BP2, TP53BP2B, PPP1R13BA, PPP1R13BB, TP53BP2A, TP53BP2, PPP1R13B
570	0.657898	GSDMA3, DFNB59, GSDMB, GSDMC, GSDMD, GSDMA, PJVK
571	0.633943	HSP70, HSPA8B, HSC70, HSPA8
572	0.33346	CABZ01061591.1, MAML2, MAML3, MAML1
573	0.265921	AABR07037451.2, C9H9ORF129, PHF2, WNK3, FAM120C, FAM120B, FAM120A
574	0.293058	CYP26B1, CYP26C1, CYP26A1
575	0.572627	FBXO31, KLHDC4, LO017848.1, CTXN3, CTXN2, CTXN1
576	0.468945	BCL-7, BCL7-LIKE, BCL7BA, BCL7BB, BCL7C, BCL7B, BCL7A
577	0.690623	DDX58, IFIH1, DHX58
578	0.614377	RHOGAP1A, SI:DKEY-33C9.6, ABR, BCR
579	1.21679	GMPR2, LOC103694169, RL39, RPL39_1, RPL39
580	0.535173	SAA2, SAA1, SAA3, SAA4, SAA, SAAL1
581	0.534425	CABZ01073118.1, CLDN2, NXNL2, SYD, UNC-16, SI:DKEY-17M8.1, SPAG9A, SPAG9, MAPK8IP3
582	0.547215	FLOT2B, FLOT1B, FLOT2A, FLOT1A, FLOT1, FLOT2
583	0.346423	AGO3, AUB, PIWI, PRG-1, PIWIL3, PIWIL4, PIWIL1, PIWIL2
584	0.366183	RIMBP3, SI:CH211-105F12.2, TSPOAP1, RIMBP2
585	0.421782	CG45049, PERP1, PERP2, TMM47, VAB-9, PERP, TMEM47
586	0.530094	UN119, UNC-119, UNC119A, UNC119.2, UNC119.1, UNC119, UNC119B
587	0.323499	NFU_G_1_001626, TRAM, TRAM-1, TRAM1/2, TRAM1L1, ZGC:113278, TRAM1, TRAM2
588	0.498746	PCDH2AB11, PCDH2AB3, PCDH1A4, PCDH2AB12, SI:DKEYP-115D7.2, PCDH2AB10, PCDH2AB9, PCDH1A6, PCDH2AB5, PCDH2AB1, PCDH2AB2
589	0.558445	PAD, PADI6, PADI4, PADI3, PADI1, PADI2
590	0.608094	SI:DKEYP-9D4.2, SI:CH211-208G24.8, SI:DKEYP-75B4.9
591	0.3872	AABR07026271.1, AABR07035357.1, USP-46, USP12-46, USP12-LIKE, USP12A, USP12B, USP12, USP46
592	0.283363	AABR07053472.1, CG5913, TAG-322, IM:7138535, FAM98C, FAM98A, FAM98B
593	0.496192	CG5447, GOGA7, Y57G11C.33, GOLGA7BB, GOLGA7BA, GOLGA7B, GOLGA7
594	0.344015	ADAM15, CR356242.1, IRAK2, SI:DKEY-7F3.9, FAM189B, FAM189A1, FAM189A2
595	2.19594	CABZ01008730.1, DDX46, ZGC:162182, OGFRL2, OGFR, OGFRL1
596	0.325941	CP39A, CR354540.1, CYP7A1-1, CYP7A1-2, CYP39A1, CYP7B1, CYP7A1
597	0.994477	NOS-1, NOS-2, RTNANOS3, NANOS, NANOS1A, NOS, NANOS2, NANOS1, NANOS3
598	0.500094	OSTM1, STIM, STIM-1, STIM2A, STIM1B, STIM2B, STIM1A, STIM1, STIM2
599	0.431932	CABZ01081294.2, CG12502, R05D7.3, T200A, TMEM200C, TMEM200B, TMEM200A
600	1.36922	ZGC:64002, INMT, NNMT, PNMT
601	0.447068	NFU_G_1_006304, SMAD2Z, SMAD3A, SMAD3B, SMAD3, SMAD2
602	0.47211	NUD-2, NUDE, NDEL1A, NDEL1B, NDEL1, NDE1
603	0.537346	PTPRDB, PTPRS, PTPRSA, PTPRD
604	0.523274	OR137-7, SI:DKEYP-3F10.12, SI:DKEYP-3F10.11, OR135-1, SI:DKEYP-3F10.17, SI:DKEYP-3F10.16, OR134-1
605	0.210415	CG2061, LANC2, LANCL3, LANCL2, LANCL1
606	0.265348	SPIN, SPIN-1, SPIN-2, SPIN-3, SPIN-4, SPNS3, SPNS2, SPNS1
607	0.586299	NR5A1B, NR5A1A, NR5A5, NR5A1, NR5A2
608	0.278332	CG12084, ZER-1, ZYG-11, SI:CH1073-82L19.1, ZYG11, ZYG11B, ZYG11A, ZER1
609	0.482887	DVE, DVE-1, MCM7, SATB1A, SATB1B, SATB1, SATB2
610	0.595309	SCN1BA, SCN1BB, SI:CH211-225P5.8, SCN1B, SCN3B
611	0.438675	MFSD4, MFSD4B5, MFSD4B1, MFSD4B4, MFSD4AB, MFSD4AA, MFSD4A, MFSD4B
612	0.651255	ACTN3, CG13366, F26F4.5, SPECC1L-ADORA2A, SPECC1L, SPECC1LB, SI:CH211-195O20.7, SPECC1LA, SPECC1
613	0.491966	CR936337.1, ELKS-1, ERC1B, NFU_G_1_001472, ERC1A, ERC2, ERC1
614	1.2754	CD200L, SI:DKEY-31E10.1, SI:DKEY-31E10.5, CD200
615	0.244627	CABZ01090373.1, PRR11, WHAMM, JMY
616	0.598045	CU915814.1, ZK1067.4, SI:DKEY-13P1.4, TMEM151BA, TMEM151BB, TMEM151B, TMEM151A
617	0.50995	DCO, KC1E, KIN-20, TPTEP2-CSNK1E, CSNK1DA, CSNK1DB, CSNK1E, CSNK1D
618	0.243911	ERI2, ERI3, ERI1
619	0.37664	SFT2D2B, SFT2D2A, SFT2D2, SFT2D3, SFT2D1
620	0.469624	BRD4, BRDT, LOC108348112, TBRD-1, BRD2B, BRD2A, BRD2, BRD3
621	0.465488	SAX-2, TAO3, FRYB, FRYA, FRY, FRYL
622	0.418039	CCDC183, ODAD1, CCDC151, CCDC114, CCDC63, ODAD3, TMEM141
623	0.545277	NTNG2A, NTNG2B, VAV3B, NTNG1A, NTNG1, NTNG2
624	0.762376	SI:BUSM1-194E12.11, SI:BUSM1-194E12.8, SI:CH73-211L2.3, SI:ZFOS-2070C2.1, ZMP:0000001006, MHC2A, ZGC:123107
625	0.891084	ZNF713, ZNF501, ZNF391, ZNF135, ZNF3
626	0.3355	SHISA5, UHRF2, UHRF1
627	0.401444	TNR19, EDA2R, TNFRSF19, EDAR
628	0.463798	FKB1B, FKB1A, FKBP1C, FKBP1A, FKBP1AA, FKBP1AB, FKBP1B
629	0.648687	AABR07025928.1, AABR07052430.1, RPS-3, WRB, GET1, RPS3
630	0.23677	LOC100912537, TCTN-1, TCTN3, TCTN1, TCTN2
631	0.460505	ERRB2, ERRG2, ESRRA, ESRRGR, ESRRGA, ESRRGB, ESRRG, ESRRB
632	1.05414	RPS-0, RPS0A, RPS0B, RPSAP58, STA, RSSA, RPSA
633	0.413096	LSM7, DAPK3, DAPK2B, DAPK2A, DAPK2, DAPK1
634	0.506061	AABR07063279.1, FNDC4B, FNDC5B, FNDC5A, FNDC4A, FNDC4, FNDC5
635	0.535998	CG9328, F107A, F107B, SI:CH211-218O21.4, SI:CH211-160O17.6, ZGC:195245, FAM107B, FAM107A
636	0.281041	RMD5B, RMND5A, RMND5B, MAEA
637	0.310422	AABR07042557.1, CFAP70, VG, VGLL2B, VGLL2A, VGLL1, VGLL2, VGLL3
638	0.278397	CG10098, MRPL10, SCRN1, SCRN3, SCRN2
639	1.03825	OLFCQ11, OLFCQ15, OLFCQ16, OLFCQ18, OLFCQ5, OLFCQ6, OLFCQ1, OLFCQ12, OLFCQ17, OLFCQ19, OLFCQ2, OLFCQ20, OLFCQ3, OLFCQ9
640	0.377789	PDHA2, PDHA1B, PDHA1A, PDHA1, BCKDHA
641	0.478176	BAZ, PAR-3, PARD3BB, PARD3BA, PARD3AB, PARD3B, PARD3
642	0.46314	CG8578, EEF1B2, FLAP-1, SHD, LRRFIP1A, LRRFIP1B, LRRFIP1, LRRFIP2
643	0.565246	PCS, REI-1, REI-2, GTF2H4, SH3BP5A, SH3BP5B, SH3BP5LA, SH3BP5L, SH3BP5
644	0.262111	CG7747, CYN-10, CYN-12, CYN-4, CYPL, PPIL3, PPIL1, PPIL2
645	1.17915	RPS2
646	0.443063	AABR07037489.1, GP173, NF2, GPR27, GPR173, GPR85
647	0.304078	IGFBPRP1, KAZALD2, KAZALD3, IGFBPL1, KAZALD1, IGFBP7
648	0.574229	HNRPQ, HNRPR, SYNCRIPL, SYNCRIP, HNRNPR
649	0.319723	AABR07002783.1, CG6015, PRP-17, PRP17, Y54G2A.12, WDR87, WDR25, CDC40
650	1.01812	C6AST4, C6AST3, C6AST1, HCE2L2, ASTL
651	0.520475	CEN, SI:CH1073-272O11.3, CDR2A, CDR2, CDR2L
652	0.237293	C53A5.17, CG32281, F40F9.10, TRM12, TRM5, TRMT12, TYW3, TRMT5
653	0.297699	MSXE, HMP19, CALY, NSG1, NSG2
654	0.583744	FAM222BB, FAM222BA, FAM222B, FAM222A
655	0.475882	PP2AB, ZGC:56064, PPP2CB, PPP2CA
656	0.407849	BTND, CG32750, CG32751, VANIN-LIKE, VNN3, VNN2, VNN1, BTD
657	0.23389	CG1103, GNS, Y67D8C.22, CLRN2, CLRN3, CLRN1
658	0.510846	CD36, SEMA3A, NRN1B, NRN1LB, NRN1A, NRN1LA, NRN1L, NRN1
659	0.905699	AABR07001408.1, LOC100361143, LOC100362027, LOC108351936, RPL-30, RPL30L1, LOC108352003, RL30, RPL30
660	0.488668	PKMB, PKMA, PKM, PKLR
661	0.536954	CABZ01034707.1, STC, W01A8.8, STC2A, STC2B, STC1L, STC2, STC1
662	0.468961	HMX1, HO, HO-1, HMOX, HMOX2A, HMOX1A, HMOX2B, HMOX2, HMOX1
663	0.482213	ALIEN, CSN-2, RPN-6.1, RPN-6.2, RPN6, PSMD11A, PSMD11B, PSMD11, COPS2
664	0.275283	C35A5.8, RANBP16, Y69A2AR.16, RANBP17, XPO4, XPO7
665	0.718964	AABR07031089.1, RPL-5, RPL5-A, RL5, RPL5A, RPL5B, RPL5
666	0.268117	ASX, SLC1A1, ASXL3, ASXL1, ASXL2
667	0.902784	RPL9
668	0.420199	XPO1B, XPO1A, XPO1, XPO5
669	0.601438	ATXN1B, ATXN1A, ATXN1, ATXN1L
670	0.555268	LIN28B, LIN28A
671	0.469363	ADE12, ADSS-1, ADSSL2, ADSSL1, ADSS, ADSSL, ADSS2, ADSS1
672	0.829115	CT030017.2, F52E1.2, SI:CABZ01007816.2, SI:DKEY-61F9.1
673	0.598125	FAM176A, CA078, EVA1BB, EVA1BA, EVA1B, EVA1A
674	0.910188	AABR07040947.1, AABR07060628.1, AC109707.1, ROA0, HNRNPA1P48, HNRNPA1, HNRNPA1L2, HNRNPA1B
675	1.22794	OLFR1353
676	0.297045	SLC35G6, SLC35G3, SLC35G2A, SLC35G2B, SLC35G2, SLC35G1
677	0.451575	CG5903, MOMA-1, APOOA, APOOB, APOO, APOOL
678	0.882083	CART, CART3, CART1, CART2, CARTPT
679	0.592101	ANKRD33AB, ANKRD33, ANKRD33AA, ANKRD33BA, ANKRD33BB, ANKRD33B
680	0.576991	RGS7BPB, ZGC:109913, RGS7BPA, RGS7BP, RGS9BP
681	0.858075	CABZ01069162.1, CR847895.1, CR847936.1, CR847936.6, SI:DKEY-194G4.1, PGBD4, SI:DKEY-19F4.2, ZGC:162611
682	0.708462	CDC-42, CDC42L2, NFU_G_1_007810, CDC42L, CDC42
683	0.582509	CSQ-1, CASQ1A, CASQ1B, CASQ1, CASQ2
684	0.525285	CG17019, ZGC:171740, RNF34A, RNF34B, RNF34, RFFL
685	0.276554	ANKRD35, ZDHHC13, ZDHHC17
686	0.887181	RPL27A
687	0.892149	TRGC4, TRGV7, TRGV10, TRGV9
688	0.549324	AABR07056503.1, ADNP2A, ADNP2B, ADNPA, ADNPB, ADNP, ADNP2
689	0.463252	Q6MZR7, MDM2, MDM4
690	0.432238	FNDC7, LIG, PQN-59, UBAP2B, UBAP2A, UBAP2, UBAP2L
691	0.53421	DAC, DAC-1, DACH, DACHB, DACHD, DACHA, DACHC, DACH2, DACH1
692	0.409663	EBI, SIF2, TBL1R, TBL1Y, TBL1XR1A, TBL1XR1B, TBL1X, TBL1XR1
693	0.493256	SPIR, ST6GALNAC3, ZGC:114123, SPIRE1B, SPIRE1A, SPIRE1, SPIRE2
694	0.707326	D630045J12RIK, KIAA1549LB, D430041D05RIK, KIAA1549LA, SI:DKEYP-27E10.3, SI:CH211-1E14.1, KIAA1549, KIAA1549L
695	0.490467	CG5235, MOXD2P, OLF413, TBH, TBH-1, MOXD2, MOXD1L, MOXD1, DBH
696	0.53461	VANG, VANG-1, VANGL2, VANGL1
697	0.451027	GORASP1B, GORASP1A, GORASP1, GORASP2
698	3.1162	CABZ01049117.1, PPEF1, SI:DKEY-121J17.6, SI:DKEY-228L14.1, ZGC:194221
699	0.502421	VTN1, VTN, PRG4B, PRG4, PRG4A, VTNB, VTNA
700	0.383414	U2A, LRRC72, SNRPA1, LRMDA
701	0.552088	CG14234, NFU_G_1_001587, TM198, TMEM198A, TMEM198B, TMEM198
702	0.245089	PARN-1, PARN-2, PNLDC1, PARN, TOE1
703	0.46938	OLA.79, GNAIA, GNAI1, GNAI3
704	0.500816	DCP-66, SIMJ, GATAD2AB, GATAD2A, GATAD2B
705	0.485906	BKA, C34E10.10, CG17652, CH053, F30A10.9, CN111, FCF1, UTP23
706	0.23304	EFHC-1, EFHC1.1, EFHC1.2, NPC1, EFHB, EFHC2, EFHC1
707	0.547495	ATF4B, ATF5A, ATF5B, ATF4A, ATF5, ATF4
708	0.429729	COEL-1, MLT, PAC2, TBCE-1, TBCEL-TECTA, TBCELA, TBCELB, TBCEL, TBCE
709	0.388142	EIF5A, EIF5AL1, EIF5A2
710	0.870351	RPL35AL1, RPL35A
711	0.540991	NME4, RL3, RPL-3, RPL3, RPL3L
712	0.455093	MLANA, TNNC, TNNC1B, TNNC1A, TNNC1, TNNC2
713	0.511415	CTRB, CTRB2, ZGC:136461, CTRB1, ZGC:112160, CTRC
714	0.586963	AN34B, ANKRD34C, CABZ01039782.1, ANKRD34BB, ANKRD34BA, ANKRD34B, ANKRD34A
715	0.811072	TRAV12-3, TRAV23DV6, TRAV29DV5
716	0.576814	PRS35, PRS23, PRSS23, PRSS35
717	0.384278	UNC-76, SI:CH211-57I17.1, FEZ2, FEZ1
718	0.393373	IPP1, IPYR, IPYR2, NURF-38, PYP-1, PPA1A, PPA1B, PPA1, PPA2
719	0.514903	NAB2, RAC-2, RAC1A, RAC1B, RAC3B, RAC3A, RAC3, RAC1
720	0.399192	ZGC:152830, LAP3, NPEPL1
721	0.755026	NXF5, NXF7, NXF2, NXF3, ZGC:153681, NXF1
722	0.650782	GSK3AB, GSK3BA, GSK3BB, GSK3A, GSK3AA, GSK3B
723	0.483099	CHI, LDB-1, LDB2B, LDB1B, LDB1A, LDB2A, LDB2, LDB1
724	0.787526	NPSN, HCE2L1
725	0.451296	TAG-294, RYBPA, RYBPB, RYBP, YAF2
726	0.350985	AGXTA, AGXTB, AGXT, PSAT1
727	0.447529	METRNLB, METRNLA, METRNL, METRN
728	0.476397	CHRB, DDIT4L2, OLA.5669, SCYL, DDT4L, DDIT4L, DDIT4
729	0.994714	CFHL3, CFH, RCA2.2, RCA2.1, CFHL1, CFHL4, NTD5, F13B
730	1.16688	H2AJ, H2AC20, H2AC21
731	0.681571	CR788316.1, CR788316.4, SI:CH211-207B24.4, SI:DKEY-95H12.1, ZGC:172051, ZGC:172253, ZGC:153921, SI:CH1073-464P5.5
732	0.412642	SLC20A1A, SLC20A1B, SLC20A1, SLC20A2
733	0.413066	CAPR, ORLA-B2M, RNGI, CAPRIN1B, CAPRIN1A, CAPRIN1, CAPRIN2
734	0.543004	AKR1B, AKR1B10, ALDR, AKR1B3, AKR1E1, AKR1B1.2, AKR1B1.1, AKR1B1, AKR1E2
735	0.802593	CYP2K17, CYP2K19, CYP2K6, CYP2K8, CYP2K16
736	0.557164	AC099384.2, KRT78.7, UEV-1, UEV1A, UB2V1, UB2V2, UBE2V1, UBE2V2
737	0.896302
738	0.53838	AABR07061261.1, TACR3B, TKR-1, TACR1A, TACR3A, TACR1B, TACR3L, TACR3, TACR1
739	0.50219	CCNG2, CG9014, ELGI, RN151, RNF41L, RNF41, RNF151
740	0.404229	K2C8, E3, ZGC:158846, SI:DKEY-222N6.2, KRT4, KRT8, SI:DKEY-222F2.1, KRT5
741	0.524585	CABZ01081535.1, UTRN, DRP2
742	0.388514	MDH-1, MDHB, MDHC, MDH1AA, MDH1AB, MDH1, MDH1B
743	1.43852	RPL29
744	0.426498	SRP54, SFR11, SREK1, SRSF11
745	0.456596	PCDH2AA1, SI:CH73-379J16.2, PCDH2AA15
746	0.873879	GAPDH
747	0.566669	UNC-31, CADPS, CADPSA, CADPSB, CADPS2
748	0.71488	CDK5R2A, CDK5R1A, CDK5R2B, SI:DKEYP-92C9.2, CDK5R1B, CDK5R2, CDK5R1
749	0.570394	CLIP-LIKE, SI:DKEY-205H13.2, CILP2, CILP
750	0.434838	KRA, TAOK1, BZW1B, BZW1A, BZW1, BZW2
751	0.552474	ELB, NOC, TLP-1, ZN503, ZFP503, ZFP703, ZNF703, ZNF503
752	0.39103	ALB1, LOC360919, ALBFM1, AFM, AFP, ALB, GC
753	0.869342	RPS-4, RPS4, RPS4A, RPS4B, RS4X, RPS4Y1, RPS4Y2, RPS4X
754	0.33278	SI:CH211-153B23.7, TNIP3, TNIP2, TNIP1
755	1.19225	CABZ01079178.1, CABZ01079179.1, MYHZ1.1, ZGC:66156, MYHB
756	0.378393	RRM2B, RRM2
757	0.425961	HYM1, MO25, MOP-25.1, MOP-25.2, MOP-25.3, CAB39L1, CAB39, CAB39L
758	0.468904	CG10694, RAD-23, RD23A, RAD23, RAD23AB, RAD23AA, RAD23A, RAD23B
759	0.428762	FQ976914.1, RFTN1A, RFTN1, RFTN2
760	0.430643	MAPK8B, MAPK8A, MAPK8, MAPK10
761	1.05872	AC099108.1, LOC100363469, RPS-24, RPS24A, RPS24B, T07A9.14, RS24, RPS24
762	0.414344	IDH1, IDH2
763	0.457533	CG33285, HAM-1, KO, SI:CH211-51F19.1, STOX2B, STOX2A, STOX2, STOX1
764	0.544004	AABR07034131.1, AABR07054614.1, CYP8B1.1, CYP8B3, CYP8B2, CYP8B1, PTGIS
765	0.39668	GCKIII, STK25A, STK24B, STK25B, STK24A, STK25, STK24
766	0.451	MSL1, RNP-2, RNP-3, SNF, RU2B, SNRPA, SNRPB2
767	0.40816	BSD2, NDFIP, NFIP2, NFIP1, NDFIP1L, NDFIP2, NDFIP1
768	0.427445	D7ERTD443E, CEP295NL, C10ORF90, ALMS1, CEP295
769	0.418909	CG45067, PRMN-1, PROML, PROM1B, PROM1A, PROM1, PROM2
770	0.523109	GM648, SAGE1, INTS6, INTS6L
771	0.527898	SERTAD1, SERTAD3, TARA, SERTAD2A, SI:DKEY-177P2.6, SERTAD2B, SERTAD2, CDCA4
772	2.24837
773	0.379434	CDM, CG10950, KAP122, MTR10, T16G12.6, TNPO-SR, TSR-1, IPO13, TNPO3
774	0.616781	NFU_G_1_017062, PRKRIRA, PRKRIRB, SI:DKEY-250D21.1, THAP12A, THAP12, THAP12B
775	0.308872	MTR3, RRP46, SKI6, EXOSC6, EXOSC5, EXOSC4
776	0.386827	CED-2, GAP-3, LOC100911248, YWHAE, CRKL, CRK
777	0.351012	COBLL1B, LRRC32.1, COBLL1A, COBL, COBLL1
778	0.453747	SH3B4, SH3BP4A, SH3BP4, MACC1
779	0.446036	RIC-8, SI:DKEY-94F20.4, SI:CH211-195B15.7, RIC8A, RIC8B
780	0.439249	PUML, ABHD4, ABHD5
781	0.347502	NMT, NMT-1, NMT1B, NMT1A, NMT1, NMT2
782	0.452369	CG7728, TAG-151, Y61A9LA.10, BMS1, TSR1
783	1.39462
784	0.422816	CG43333, CG5758, F26E4.7, FAS1, MFAS, POSTNA, POSTNB, POSTN, TGFBI
785	0.434412	FDPS, GM43738, RUSC1, RUSC2
786	0.413707	NFU_G_1_012210, SBB, ZFP608, ZFP609, ZNF609A, ZNF609B, ZNF609, ZNF608
787	0.250034	IN35, RBM43, NMI, IFI35
788	0.350879	CG2528, CG5355, ENKD1, PPCE, PREPL, PREP
789	0.588564	CRYGM4, CRYGM1, ZGC:153846, CRYGM3
790	0.304315	GEMININ, SLC35A5, MCIDAS, GMNC, GMNN
791	0.405717	ESN, PK, PRICKLE4, PRKL-1, PRICKLE2A, PRICKLE2B, PRICKLE2, PRICKLE3
792	0.580308	FAR2, FAR1
793	0.882344	AABR07070892.1, TCT-1, TMA19, TCTP, TPT1
794	1.37975
795	0.773862	BEN, CG3473, UBC-13, UBE2NB, UBE2NA, UBE2NL, UBE2N
796	0.41406	COX-1, COX-2, PGH1, PTGS2A, PTGS2B, PTGS2, PTGS1
797	0.382959	MAGU, T04F3.2, SMOC2, SMOC1
798	0.598058	COL9A2, CU855899.1, CACNG1A, CACNG6A, CACNG6B, CACNG1B, CACNG6, CACNG1
799	0.423316	L(1)G0289, PXD-1, SI:CH211-106H4.6, PLXDC2, PLXDC1
800	0.500412	ST17A, ST17B, STK17AL, STK17A, STK17B
801	0.514989	PIK3R6B, PIK3R6, PIK3R5
802	0.463186	CHCH-3, CHCH3, CHCH6, CHCHD3B, CHCHD6A, CHCHD6B, CHCHD3A, CHCHD6, CHCHD3
803	1.18192	AABR07061158.1, AABR07065438.1, AC120310.1, RL6, RPL-6, RPL6A, RPL6B, RPL6
804	0.425217	CI025, HAAO, KAZALD1, FAM219AA, FAM219AB, FAM219A, FAM219B
805	0.512964	RA_M006_JSM7BED4F, FLNCA, FLNCB, FLNC, FLNA
806	0.367679	MRPL2, RPL8
807	0.446	FA78A, FA78B, FP102157.1, FAM78AA, FAM78BA, FAM78AB, FAM78BB, FAM78B, FAM78A
808	0.454261	NAMPTA, SI:DKEY-145C18.3, NAMPTB, NAMPT, NAPRT
809	0.804166	RS25, RPS25
810	0.306872	C05D2.10, CG6724, WDR-12, YTM1, WDR12, WDR37
811	0.371922	LSC2, SCSBETAA, SCSBETAG, SUCA-1, SUCG-1, SUCLA2, SUCLG2
812	0.431998	ASXL1, KLP-11, KLP68D, KIF3CB, KIF3CA, KIF3C, KIF3B
813	1.37106	IGLV2-18, IGLV2-11, IGLV2-14, IGLV2-23, IGLV2-8, IGLV2-33
814	0.640938	FXYD6-FXYD2, VPS11, FXYD3, FXYD2, FXYD5, FXYD7, FXYD4, FXYD1, FXYD6
815	0.388711	LET-19, SKD, MED13A, MED13B, MED13, MED13L
816	0.386643	AABR07061614.1, BRE5, GTBP-1, RIN, SPARC, G3BP1, G3BP2
817	0.446223	CG7611, GID7, Y39H10A.6, WDR26A, WDR26B, WDR26, WDR13
818	0.396367	DCP1A, PTP4A1, TAMO, SPAT2, SI:CH211-189A15.5, SPATA2L, SPATA2
819	0.359463	Z3H7A, ZC3H7BA, ZC3H7BB, ZC3H7B, ZC3H7A
820	0.541986	OAS1C, OAS1F, OAS1G, OAS1H, OASL2, OASL1, OAS3, OAS1, OAS2, OASL
821	0.704901	GFPIM3, PIM1, PIM3
822	0.356018	SLC9A6B, SLC9A6A, SLC9A6, SLC9A7
823	1.29935	BTR33, FTR72, FTR86, FTR90, FTR99, SI:CH211-256E16.11, FTR14L
824	0.34483	VHA-11, VHA44, VMA5, ATP6V1C1B, ATP6V1C1A, ATP6V1C1, ATP6V1C2
825	0.498672	AGPAT5, CITE2, CRYAA, CITED4A, CITED4B, CITED4, CITED2, CITED1
826	2.5989
827	0.421961	CG6191, Y71F9B.6, CABLES2A, CABLES2B, CABLES2, CABLES1
828	0.810315	RS26, RPS26L, RPS26
829	0.898529	IGKV1D-13
830	0.364614	FZO, FZO-1, FZO1, LOC100911485, MARF, MFN1B, MFN1, MFN2
831	0.863861	LOC100910721, RL26, RPL26L1, RPL26
832	2.05442	BG1, BG8, BTN1A1, MOG
833	0.322528	B0432.7, SI:DKEYP-20G2.3, KIAA1524, SI:DKEYP-20G2.1, CCHCR1, CCDC57, CIP2A
834	0.229887	SI:CH73-389B16.1, DEUP1, CEP63, CCDC18
835	0.585734	AABR07041600.1, CXXC5B, CXXC5A, CXXC5, CXXC4
836	1.34432
837	0.810886	CCDC93, DTX3, NFU_G_1_010243, RPUSD1, SI:DKEY-40C23.1, SI:DKEY-40C23.2, SI:CH73-78O10.1, SI:DKEY-3H3.3, DTX3L
838	0.271544	ASL, ATP6V1B2, NEIL2, NEIL1, NEIL3
839	0.475071	BX005027.3, CNFNB, PONZR10, PONZR5, PONZR4, PONZR3, PONZR2
840	0.53156	DAX1, NR0B2B, NR0B2A, NR0B2, NR0B1
841	0.384344	CN-IIIB, F25B5.3, Y10G11A.1, NT5C3, NT5C3A, NT5C3B
842	0.378355	WBP5, TCEAL3, TCEAL6, TCEAL2, TCEAL4, TCEAL5, TCEAL8, TCEAL9, TCEAL7, TCEAL1
843	0.374518	ERN2, TEX2.1, SI:DKEY-231J24.3, AMER3, AMER2, AMER1
844	0.46605	CG10365, CG2540, F22F7.7, GCG1, SGCG, CHAC2, CHAC1
845	0.312001	4930415L06RIK, 4932429P05RIK, SMEK1, PPP4R3B, PPP4R3C, PPP4R3A
846	0.459123	STIMATE-MUSTN1, MSTN1, TMEM110, MUSTN1, MUSTN1A, MUSTN1B, TMEM110L, STIMATE
847	1.40435	ABCC4
848	0.28747	CG31224, OPBP, ZFP618, FIZ1, ZNF618, ZBTB44
849	0.377817	DSOR1, MAPKK1/2, MEK-2, TMEK, MP2K2, MAP2K2, MAP2K2B, MAP2K2A, MAP2K1
850	0.4014	TVP23C, TVP23C-CDRT4, ZGC:112148, TVP23B, TVP23A
851	0.356157	LAG-1, RBPJL2, SU(H), RBPJB, RBPJA, RBPJ, RBPJL
852	0.435858	ZDHHC20A, ZDHHC20B, ZDHHC20, ZDHHC2
853	0.902731	AABR07037073.1, AABR07045454.1, AABR07072078.1, RL37A, ZGC:171772, RPL37A
854	0.394258	F16P1, FBP, FBP-1, GEMIN5, FBP1B, FBP1A, FBP1, FBP2
855	0.457988	CG6420, DMPK, WDR-20, WDR20RT, WDR20B, WDR20A, WDR20, DMWD
856	0.438981	PPYR1, VIG, VIG2, ZO6, ZGC:103482, SERBP1B, SERBP1A, SERBP1, HABP4
857	0.427967	HST-2, PIP, HS2ST, HS2ST1, HS2ST1B, HS2ST1A, USTA, UST
858	0.487003	CBK1, SAX-1, TRC, STK38B, STK38A, STK38, STK38L
859	0.301041	CAPT, CAS-1, CAS-2, SRV2, CAP1, CAP2
860	0.416007	BE0003N10.3, CXCL8, DRE-1, FBX10, ZF(UBR)-2, FBXO11A, FBXO10, FBXO11
861	0.375909	SEC-15, SEC15, EXOC6B, EXOC6
862	1.09797	AABR07006032.1, CU459012.3, LIMCH1, NEK10, MUC5AC
863	0.428435	BEND5, NUCB-1, SSP120, NUCB2B, NUCB2A, NUCB2, NUCB1
864	0.802588	FAM57A, LOC103690128, T15B12.1, SMTNB, SMTNL1, SMTNA, SMTNL, SMTNL2
865	0.403776	NUF, RFIP-1, TUBE1, RAB11FIP4A, RAB11FIP4B, RAB11FIP4, RAB11FIP3
866	0.428776	CG14015, STXBP1, MANEA, MANEAL
867	0.932496	TISB, ZFP36L3, ZFP36L1B, ZGC:162730, ZFP36L1A, SB:CB81, ZFP36L1
868	0.411932	CCF-1, CNOT7/8, POP2, CNOT7, CNOT8
869	0.46155	L3MBTL2, MBTD1
870	0.465726	TMEM55A, PIP4P1B, PIP4P1A, PIP4P1, PIP4P2
871	0.893893	STNT2, TNNT2D, TNNT2E, TNNT2A, TNNT2B, TNNT2C, TNNT2
872	0.553705	AABR07031533.1, BRU3, UNC-75, CELF5B, CELF6, CELF5A, CELF5
873	0.399682	CLF-3, ELG1, ATAD5B, ATAD5A, ATAD5, CRLF3
874	0.428831	SI:CH211-89O9.4, SNHG4, SI:CH211-212K18.4, ZFP638, SI:CH211-271B14.1, MATR3, MATR3L1.1, ZNF638
875	0.56138	ALDH4A1, CABZ01030889.1, GM21969, IFFO2A, IFFO2B, IFFO1B, IFFO1A, IFFO2, IFFO1
876	0.264295	CG18003, CYB2, F41E6.5, HAOX2, CARNS1, HAO1, HAO2
877	0.868675	IKBKB, FHDC5, FHDC3, FHDC4, FHDC1
878	0.413606	CABZ01088864.1, HDGFRP3, HDGFRP2, HDGFL2, HDGFL3
879	0.36589	VAM6, VPS-39, VPS3, SI:CH211-266G18.9, TGFBRAP1, VPS39
880	0.377962	GLY-12, GLY-13, GLY-14, MGAT1A, MGAT1B, MGAT1, POMGNT1
881	0.397475	PKHO2, PLEKHO1A, PLEKHO1B, PLEKHO2, PLEKHO1
882	0.399035	FAM208AB, FAM208B, OR2T29, T11G6.5, FAM208A, TASORA, TASORB, TASOR2, TASOR
883	1.09554	ILEU, SERPINB6, ZGC:173729, SERPINB1L4, SERPINB1L3, SERPINB8
884	0.599212	NP1L1, NAP1L4B, NAP1L4, NAP1L1
885	0.819178	OBSCNB, OBSCN
886	0.353336	GM21798, PHLA2, PHLDA2, PHLDA1, PHLDA3
887	0.385794	FAM234A, L(3)77CDF, PSSY-1, PSSY-2, PTDSS1B, PTDSS1A, PTDSS1, PTDSS2
888	0.442395	XRCC6, XRCC5
889	0.473902	ABI3BPA, ABI3BPB, ABI3BP, FNDC1
890	1.89575	ZCCHC3
891	1.25946	CG11920, CG6712, F44G4.1, ZK795.3, RPF1, IMP4
892	0.377989	HIPR-1, SLA2, TAG-138, Y18D10A.22, HIP1RA, HIP1RB, HIP1R, HIP1
893	0.358359	CAF16, CG9132, NCAP-1, NECAP2, NECAP1
894	0.468302	PTA1, PTA2, MDKA, MDKB, MDK, PTN
895	0.374881	MDF-2, REV7, MAD2, MD2L1, MAD2L1, MAD2L2
896	0.468934	DYB, DYB-1, DTNB, DTNBA, DTNBB, DTNA
897	0.332845	GMEB-1, GMEB-2, GMEB-3, SPE-44, GMEB2, GMEB1
898	0.400064	AIPR-1, CG1847, CR942805.1, CT027835.1, AIPL2, AIPL1, AIP
899	0.377235	G6PD2, G6PDX, H6PD, G6PD
900	0.938609	FHOD1, FHOD3A, FHOD3B, FHOD3
901	0.413323	C31H1.5, F44B9.10, GXIVSPLA2, PG12B, PG12A, PLA2G12A, PLA2G12B
902	0.638556	CRN-6, CRN-7, DNASEII, NUC-1, RPF1, DNASE2A, DNASE2, DNASE2B
903	0.893653	AABR07070810.1, AABR07072260.1, RPL-12, RPL12A, RPL12B, LOC102555453, RPL12
904	0.456997	PRR12A, PRR12B, PRR12, QSER1
905	0.759887	LOC100360057, RL22, RPL22
906	0.54994	FGFP1, FGFBP2A, FGFBP2B, FGFBP2, FGFBP1, FGFBP1B, FGFBP3
907	0.429249	EVPLL, EVPLB, EVPLA, EVPL, PPL
908	0.446187	CG14073, CU459160.2, BCORL1, BCOR
909	0.366063	CG4520, TOMBOY40, TOMM-40, TOM40, TOMM40, TOMM40L
910	0.360534	PRDX3, PRDX4
911	0.52769	HER4.3, HER4.4, HES5, HER4.1, HER4.2
912	0.27967	CG17454, RBFOX1, SMN-1, SMR-1, SMN2, SPF30, SMN, SMN1, SMNDC1
913	0.359897	LRRC75B, NXPE3, PHC3, ZGC:113279, NFKBID, NFKBIZ
914	0.35609	HERP, HERP1, TAG-353, HERPUD1, HERPUD2
915	0.432118	PHYHIPLB, PHYHIPLA, PHYHIPL, PHYHIP
916	0.447066	BTBD-10, MRI, BTBD10B, BTBD10A, BTBD10, KCTD20
917	0.521731	CG10492, GLS-1, ZCCHC2, ZCCHC14
918	0.453703	CCDC37, CFAP73, CCDC38, CCDC42, CFAP100
919	0.521198	HBA, HBA4, SI:CH211-5K11.8, HBAE1.3, HBAE1.1, HBAA2, HBAE3, HBAE5
920	0.534556	FAM115C, SI:CH211-210B2.2, TCAF3, TCAF2, SI:CH211-210B2.3, TCAF1
921	0.335202	CG32795, M01G5.3, T120A, T120B, TMEM120B, TMEM120A
922	0.352765	GUP1, GUP2, HHAT-1, HHAT-2, RASP, HHATLB, HHATLA, HHATL, HHAT
923	0.377715	C36B7.6, CG3702, CG4332, CLPT1, PGLYRP1-LIKE.1, R166.2, T13H5.8, CLPTM1, CLPTM1L
924	0.329098	GLYM, MEL-32, SHM1, SHM2, SHMT, SHMT1, SHMT2
925	0.586816	C8H1ORF106, SI:CH211-169P10.1, INAVAB, INAVAA, INAVA, CCDC120
926	0.500307	ISL, LIM-7, TUP, ISL1L, ISL2B, ISL2A, ISL2, ISL1
927	1.71631	BC035947, GM14226, OPO1, ERVW-1
928	0.367095	CG9705, CHSP1, CSDC2B, CSDC2A, CARHSP1, CSDC2
929	0.366683	AABR07041481.1, NPP-18, NPP-20, NUP44A, SEH1, SEC13, SEH1L
930	2.71387	IGKV4-1
931	0.450762	AVE, AVE-1, B8ZZB7, SAMD10B, SAMD10A, SAMD10, SAMD12
932	0.481976	FAM212A, CC054, FAM212B, INKA1A, INKA1B, INKA1, INKA2
933	0.489841	DTD, HARS2, PQN-68, DTD1, DTD2
934	0.412843	LRRC8C, GM28035, LRRC8DB, LRRC8AA, LRRC8AB, LRRC8D, LRRC8A
935	0.684803	SI:DKEY-222F8.3, ENDOU2, ENDOUC, ENDOU
936	0.686447	AABR07021871.1, AABR07042669.1, AABR07058578.1, AABR07064716.1, CI-BTF3, ICD-1, BTF3
937	0.414295	F40E10.6, T184A, GM26938, SI:DKEY-217F16.5, TMEM184BA, TMEM184BB, TMEM184B, TMEM184A
938	0.963098	4930486L24RIK, CTS6, CTSR, CTS8, CTSJ, CTSL, SI:DKEY-26G8.5, CTSLA, CTS12
939	0.420548	EFR-3, EFR3, STMA, EFR3BA, EFR3BB, EFR3B, EFR3A
940	0.367312	TBKBP1, AZI2
941	0.952317	ZBTB8OS, ITIH3B, ITIH3A, ITIH1, ZGC:112265, ITIH3
942	0.377515	F168B, FAM168B, FAM168A
943	0.35935	CG15099, DOP1, PAD-1, DOPEY2, DOPEY1, DOP1A, DOP1B
944	1.51535	SI:CH211-160O17.4, HIPK1A, HIPK1
945	0.292051	CG5731, CG7997, GANA-1, NAGAB, GLA, NAGA
946	0.374119	CAN, LOC690283, TAF-5, WDA, TAF5L, TAF5
947	0.371262	GLP3L, SAU, VPS74, Y47G6A.18, SI:DKEY-27B3.2, GOLPH3L, GOLPH3
948	0.540822	IMPG1A, IMPG2B, IMPG2A, IMPG1B, IMPG1, IMPG2
949	0.522946	F27C1.11, F27C1.13, WIPI2, RP1L1B, RP1L1A, RP1L1, RP1
950	0.357746	RBTN1, LMO3, LMO1
951	0.378987	CABZ01043370.1, CD37L, CDC-37, K07E8.6, CDC37L1, CDC37
952	0.823159	9530003J23RIK, LYZ1, LYZ2, LYZ
953	0.327629	AGTPBP1, ACYP1, ACYP2
954	0.808268	IHH, NFU_G_1_009317, PRKG1B, PRKG1A, PRKG1
955	0.53877	MESPAB, MESPBB, MESPBA, MESP1, MESP2, MESPAA, MSGN1
956	0.877457	LO018550.1, NFU_G_1_019538, PFKFB4, SI:CH211-202H22.7, SI:DKEYP-75B4.8, SI:CH211-202H22.8, SI:CH211-157C3.4, LITAF
957	0.408743	FAM184B, FAM184A
958	0.544422	CG32576, GOT1B, GOT1A, GM28040, GOLT1BA, GOLT1BB, GOLT1A, GOLT1B
959	0.356469	NFU_G_1_012686, ZN365, ZFP365, ZNF365, FBXO41
960	0.399877	LOC100911692, CRACR2AB, CRACR2B, CRACR2A
961	1.26324	SIA4A, SIAT4, ST3GAL1L3, ST3GAL1L, ST3GAL1
962	0.382492	CABZ01076996.1, ZGC:66455, SI:CH211-194G2.4, NPNTA, NPNT, EGFL6
963	0.399024	CYFP2, GEX-2, NIPAL4, SRA-1, CYFIP1, CYFIP2
964	0.719144	HS3ST-B, HST-3.2, NFU_G_1_022999, HS3ST3A1, SI:CH211-216B21.2, HS3ST3B1B, HS3ST3L, HS3ST6
965	0.423631	C26C6.8, CABZ01017717.1, CABZ01070631.2, FCSD2, NWK, FCHSD1, FCHSD2
966	0.818651	LDLR, LDLRB, LDLRA, LRP8
967	0.397352	MUC4, SI:CH211-14K19.8, SI:CH73-105B23.6, RTL9, SUSD2
968	1.12303	SI:CH211-251F6.6, FEL, ZGC:173443, TECPR1B, TECPR1A, TECPR1
969	0.56475	SPERTL, CBY3, CCDC70, CBY2, CBY1
970	0.720007	UNC93A, UNC93B1
971	0.398166	CG1265, CG3792, LEC35, MPDU-1, PQLC3, MPDU1A, MPDU1B, MPDU1, SLC66A3
972	0.883225	LOC685081, SI:DKEY-190L8.2, SLC22A13, SLC22A13A, SLC22A13B
973	0.386808	BIN3, CG11342, CG1239, LOC100910540, TWF2, VBP1, Y17G7B.18, BCDIN3D, MEPCE
974	0.857562	LDHBA, LDHB, LDHBB
975	0.77681	A930007A09RIK, EXOC2, SFR1, TWIST2, SI:DKEYP-72E1.6, SI:DKEY-16I5.8, TMEM238A, TMEM238
976	0.624873	SLFN4, SLFN1, SLFN2, SLFN12, SLFN13, SLFN11, SLFN5, SLFN14, SLFNL1
977	3.59811	SYCP3
978	0.415291	CDC37L1, CU927890.1, NFU_G_1_006350, TGFBR3L, ENG, TGFBR3
979	0.346007	LAYNA, LAYNB, LAYN, CHODL
980	0.286062	A930017K11RIK, ZFP750, SI:CH211-248L17.3, NHLRC4, PRR35, ZNF750
981	0.407517	MEC-6, POML-1, POML-2, POML-3, POML-4, PON3.2, PON3, PON2, PON1
982	0.412071	F46F11.1, L(1)G0196, VIP1, PPIP5K1A, PPIP5K1B, PPIP5K1, PPIP5K2
983	0.459479	MPPD2, MPPED2A, MPPED2, MPPED1
984	0.420649	Y73E7A.3, SLC35F2L, SLC35F1, SLC35F2
985	0.290692	Y73F8A.26, CRTAPL1, CRTAP, P3H4
986	0.846671	TRAV22, TRAV41
987	0.479391	LEX-1, YTA7, ATAD2, ATAD2B
988	0.382615	AABR07062583.1, DENND5B, DENND5A
989	0.427705	SNX-3, SNX3, SNX12
990	0.524225	RAD21L1, SNPHA, SNPHB, SNPH, SYBU
991	0.781609	ZNF1035
992	0.325229	DIB1, DIM1, TXN4B, Y54G2A.75, TXN4A, TXNL4A, TXNL4B
993	0.728465	FO818699.1, DNAH9L, DNAH17
994	0.728003	RGS16, SPPL2B, SI:CH211-154E10.1, RGS3B, RGS3A, SI:CH211-152P11.4, RGS3
995	0.351737	BNC-1, DISCO, DISCO-R, BNC1, BNC2
996	0.916612	JUNB, NFU_G_1_022803, TBCA, SI:DKEY-32N7.4, ITGAM, ZMP:0000001082, ITGAX
997	1.0083	LDH-A, LDHA
998	0.886992	ADGRF1, ADGRF2, GUCY2F, SMARCA1, ADGRF3A, ADGRF3B, ADGRF5
999	0.879261	CRYGM2D12, CRYGM2B, CRYGM5
1000	0.395184	CG10600, DPY-21, RSBN1, RSBN1L
1001	0.461573	NEL, NELL2B, SI:CH211-37E10.2, NELL2A, NELL2, NELL1
1002	1.4128
1003	1.92978	ZNF517, ZFP141, ZFP386, ZFP719, ZNF775
1004	0.361533	CG13887, Y54G2A.18, YET1, YET2, YET3, BAP31, BCAP31, BCAP29
1005	0.42595	NETA, NETB, UNC-6, NTN1A, NTN2, NTN1B, NTN3, NTN1
1006	0.384153	LECT1, TNMD, CNMD
1007	0.417412	C8ORF44-SGK3, SGK-1, SGK2A, SGK3, SGK2
1008	0.458627	MAB-10, NAB, NAB1A, NAB1B, NAB1, NAB2
1009	0.337247	CLUS, FAIM2, CLU, CLUL1
1010	1.33452	IGSF9BA
1011	0.359862	PITPNM3, PITPNM2
1012	0.640121	RS17, RPS17
1013	0.393874	ANS4B, SANS, USH1GA, USH1GB, USH1G, ANKS4B
1014	0.429459	RGA-6, RHOGAP102A, ARHGAP36, ARHGAP6
1015	0.380096	S61A1, SEC61A1L, SEC61A2, SEC61A1
1016	0.42783	CG10948, ENOX1, ENOX2
1017	0.398545	LO017835.1, T53I2, TRP53INP1, TRP53INP2, SI:CH211-260E23.9, TP53INP2, TP53INP1
1018	0.465547	TWF, TWF-2, TWF2A, TWF1B, TWF2B, TWF1A, TWF2, TWF1
1019	0.326417	CD59, SMI1, TAG-307, FBXO3, POLDIP2
1020	0.360075	ANR29, LOC108348154, ASB12A, ASB12B, ASB12, ANKRD29
1021	0.325924	TM6S1, ZGC:85843, TM6SF1, TM6SF2
1022	0.303183	DAB1, CCM2L, CCM2
1023	0.901756	IDI1, ZC3H12C, ZC3H12D, ZC3H12A
1024	0.451009	FOG-3, NFU_G_1_022781, T09B4.6, TOB, TOB1B, TOB1A, TOB1, TOB2
1025	0.336731	128UP, C02F5.3, CG6195, RBG1, RBG2, T28D6.6, DRG1, DRG2
1026	2.51835	SI:CH211-79K12.2
1027	0.519075	ACY3.1, ACY3.2, ACY3, ASPA
1028	0.744642	HCN4L, HCN3, HCN4
1029	0.378182	FYBA, SI:CH211-232I5.3, FYB, SI:CH211-188C16.1, FYBB, PRAM1, FYB2, FYB1
1030	0.513967	SOBPB, SOBPA, SOBP, RAI2
1031	1.27736
1032	1.03615	CAPN2A, CAPN8, CAPN2L, CAPN2B, CAPN2
1033	0.420964	AL929208.1, CU856344.1, SI:CH211-147K10.5, PRR5A, PRR5L, PRR5
1034	0.294747	FUCA, LYPLA2, W03G11.3, FUCA1.1, FUCA1.2, FUCA1, FUCA2
1035	0.894563	CLDN27C, CLDN28A, CLDN28B, CLD4, CLDN13, CLDNA, CLDNB, CLDN4
1036	0.442153	CNT1, CNT2, SLC-28.1, SLC-28.2, SLC28A2B, SLC28A2, SLC28A1, SLC28A3
1037	0.791799	CG7702, IGLR-3, TPBGA, TPBGL, TPBGB, TPBG
1038	0.474665	COX4, COX42, COX4I1L, COX4I2, COX4I1
1039	1.24588	CR376783.1, ZGC:153911, SI:CH211-67F13.8, SI:DKEY-71P21.13, ZGC:172120, CD276
1040	0.311605	CIA2, F45G2.10, GALLA-1, GALLA-2, FAM96B, FAM96A, CIAO2A, CIAO2B
1041	0.465794	GP182, GPER, GPER1, GPR182
1042	0.6677	COL8A1B, COL8A1A, COL10A1B, COL10A1A, COL10A1, COL8A2
1043	0.517062	XIRP2B, XIRP2A, XIRP2, XIRP1
1044	0.548271	SI:DKEY-197J19.6, WASB, WASA, WASLA, WASLB, WAS, WASL
1045	0.340367	F09B12.3, LAMA, PLBL1, Y37D8A.2, Y54F10AM.8, PLBD2, PLBD1
1046	0.288724	RPN-1, RPN-2, RPN1, RPN2, GM21972, PSMD1, PSMD2
1047	0.638984	PTPRNB, PTPRNA, PTPRN, PTPRN2
1048	0.559113	B4GN1, CABZ01039859.1, MGC89178, B4GALNT2.1, B4GALNT2.2, B4GALNT1A, B4GALNT1B, B4GALNT2, B4GALNT1
1049	0.327015	DEGS3, F33D4.4, IFC, LOC498300, RGD1564463, TTM-5, 9130409I23RIK, DEGS1, DEGS2
1050	0.310205	OST3, OST6, OSTGAMMA, ZK686.3, TUSC3, MAGT1
1051	0.465732	EGL-27, GM45234, GUG, LOC100911672, REREB, REREA, RERE, ATN1
1052	0.840494	UGT2A6, UGT2B35, UGT2B37, UGT2A5, UGT2B34, UGT2B1, UGT2A4
1053	0.395746	RPN7, GPS1, PSMD6
1054	0.387193	GM42878, MAPK-AK2, MAPK3, NFU_G_1_021580, MAPKAPK5, MAPKAPK3
1055	0.355754	PRDH-1, PRODH1, PUT1, SLGA, PRODH, ZGC:92040, PRODHB, PRODHA, PRODH2
1056	0.417021	AKAP8LY, ZFP326, AKAP8, ZNF326, AKAP8L
1057	0.419332	R51A1, NUCKS1B, NUCKS1A, NUCKS1, RAD51AP1
1058	0.376271	C31H2.4, HPD-1, HPD-LIKE.2, MTFP1, HPDA, HPDB, HPD, HPDL
1059	0.313562	CABZ01117706.1, F52B11.2, SEC53, PMM2, PMM1
1060	0.917076	RPS20
1061	0.63016	FA7, PROC, F7I, F7L, F7
1062	0.272184	CG3909, F02E9.10, F39H12.2, L(3)72DN, SKI8, CIRH1A, WDR61, UTP4
1063	0.397238	ACADL, NSL1, OLA1, SPHK2, KANSL1B, KANSL1A, KANSL1, KANSL1L
1064	0.415173	SOSD1, SOSTDC1B, SOSTDC1A, SOSTDC1, SOST
1065	0.567274	JWA, PRAF-3, PRAF3, ARL6IP5B, ARL6IP5A, ARL6IP5, PRAF2
1066	0.723773	AABR07026596.1, AABR07071482.2, AABR07072400.1, RPS-23, RPS23A, RPS23B, RIB23, RS23, RPS23
1067	0.678377	AL929334.1, CABZ01093428.1, CABZ01093429.1, DUSP3, FGF14, SI:DKEY-24F15.2, DUSP13A, DUSP13
1068	0.78403	ALAT2, SI:CH211-217A12.1, GPT2L, GPT
1069	0.434873	THOC6, IER2B, IER2, IER5, IER5L
1070	0.376959	AABR07025295.1, CU928131.1, PALLD, MYPN
1071	0.429438	PHF23A, PHF23B, PHF23, PHF13
1072	0.647582	HEK2, HNRNP-K, HNRNPKL, HRPK-1, LOC100359916, HNRPK, HNRPKL, HNRNPK
1073	0.410589	ANKRD1B, ANKRD1A, ANKRD1, ANKRD2
1074	0.415528	CG31694, F58B3.6, IFRD1, IFRD2
1075	0.598008	IF4A1, EIF4A1, EIF4A1B, EIF4A1A, EIF4A2
1076	0.592489	MFSD6B, MFSD6A, MFSD6, MFSD6L
1077	0.399913	ZIC5, ZIC4
1078	0.325065	DLI-1, DLIC, DYNC1LI2, DYNC1LI1
1079	0.309047	NEL1, SC23A, SC23B, SEC-23, SEC23, SEC23B, SEC23A
1080	0.817975	AABR07042226.1, LOC687679, RUXG, SNRPGP15, SNRPG
1081	0.829287	CABZ01067558.1, CL10A, CLDN10D, CLD10, CLDN10A, SI:CH211-181L5.2, CLDN10B, CLDN10
1082	0.304373	CSN-4, HHEX, PSD12, RPN-5, CSN4, RPN5, COPS4, PSMD12
1083	0.511627	EMR-1, LAP2, LAP2B, TMPO, ZGC:92287, TMPOA, TMPOB, LEMD1
1084	0.280145	VSIG10, WSB2, WSB1
1085	0.642477	CHRNA8, FO907089.1, NFU_G_1_015823, CHRFAM7A, SI:CH73-380N15.2, CHRNA7
1086	0.804398	LOXL1, LYOX, LOXL5A, LOXA, LOXL5B, LOX
1087	0.286432	AABR07063281.1, CHE-11, OSEG2, OSM-1, REMPA, IFT172, IFT140
1088	0.467675	GEX-3, HEM, NCKAP1L, NCKAP1
1089	0.866563	SI:ZFOS-1505D6.3, ZP2.2, ZP2.3, ZP2.5, ZP2.1, ZP2.6, ZP2L1, ZP2L2
1090	1.00961	CHTOP, KLHDC10, PERF, PRF1.7, PRF1.2, PRF1
1091	0.372913	CLCN5A, CLCN5B, CLCN5, CLCN3
1092	1.02684	GPR161, HSPBB, SIM1, HSP30, HSPB9, HSPB11
1093	0.314054	YAP-1, YKI, WWTR1, YAP1
1094	0.593987	ATN-1, ZGC:165653, ACTN3A, ACTN2B, ACTN3B, ACTN3, ACTN2
1095	0.326629	ALGN-5, CG10166, DPM-1, WOL, GM20716, DPM1, ALG5
1096	0.35508	CG8370, HEATR5B, TMEM-131, TMEM131L, TMEM131
1097	0.663797	PSA6, PSMA6B, PSMA6A, PSMA6L, PSMA6
1098	0.39715	EML2, EML1
1099	0.395516	CG33177, CG33178, MGSTL, MGST1.2, MGST1.1, MGST1, PTGES
1100	0.298241	TPST, TPST-1, TPST-2, TPST1L, TPST2, TPST1
1101	0.313501	FAM175A, FAM175B, ABRAXAS1, ABRAXAS2
1102	0.287154	RUVBL2, RUVBL1
1103	0.875329	LRRT4, LRRTM4L2, LRRTM4L1, LRRTM4
1104	0.43777	CALD1L, LSP1P1, PMGE, LSP1B, CALD1B, LSP1A, LSP1, CALD1
1105	1.28935	YBX1-PS3, YBX1
1106	0.363036	LIMS3, PIN-2, STCK, UNC-97, ZASP67, LIMS4, LIMS1, LIMS2
1107	0.405082	CR854907.1, CR854980.1, LOC100910838, NYAP2A, NYAP2B, NYAP2, NYAP1
1108	0.632501	CG31038, LMGB, RCHY1, TRIR, TRANK1, FAM89B, FAM89A
1109	0.342327	ASAH-1, ASAH-2, LPAR5, Y55D5A.3, ASAH1A, ASAH1B, ASAH1, NAAA
1110	0.30621	CG1161, R12C12.6, TMM9B, TMEM9, TMEM9B
1111	0.354368	CHD7, CHD8
1112	0.809808	AC096024.2, SME, SME1, SNR-6, RUXE, SNRPE
1113	0.397307	CG6405, FAM92A, FAM92B, FAM92A1, CIBAR1, CIBAR2
1114	0.345304	CDH8, CDH11
1115	0.672148	CHIT1, CHIA.2, CHIA.6, OVGP1, CHIA.4, CHIA.3
1116	0.367117	MTMR1B, MTMR1A, MTMR1, MTMR2
1117	0.273626	D1069.3, HYCCIN, TYW1, ZGC:158316, FAM126B, FAM126A
1118	0.411362	CU928220.2, RBP4, CCSER2B, CCSER2A, CCSER2, CCSER1
1119	0.297279	CG5986, F53F4.14, NOI, PRP9, T13H5.4, SDE2, SF3A3
1120	0.273626	CSN3, RPN-3, PSD3, RPN3, PSMD3, COPS3
1121	0.84077	SULT3A2, SULT3ST3, SULT3A1, SULT3ST4, SULT3ST1
1122	0.320568	LILI, LMBRL, R05D3.2, LMBR1, LMBR1L
1123	0.441943	PGPI, PGPEP1L, PGPEP1
1124	0.663301	RAV1, RBC-1, RBCN-3A, DMXL2, DMXL1
1125	0.31282	C14B1.8, FGOP2, SIKE1, FGFR1OP2
1126	0.289927	CG13016, D1007.5, TMEM39B, TMEM39A
1127	0.477781	GKN3, GKN3P, GKN1, GKN2, BRICD5
1128	0.281738	CG5037, COQ-2, COX-10, TECTA.2, COX10, COQ2
1129	0.324735	AQP12B, AQP12A, AQP12, AQP11
1130	0.358924	WASHC2A, WASHC2, WASHC2C, DUB, ZGC:153184, RCSD1
1131	0.37888	TI17A, TIMM17B, TIMM17A
1132	0.289602	ABHD17B, ACTA1, INHA, TMEM2, CEMIP, CEMIP2
1133	0.997489	CES2.1, CES3.4, CES3A, CES3.1, CES3B, CES2B, CES3
1134	3.36689	PCSK5, RCBTB1, RHOBTB2, ZSCAN32
1135	0.287372	CEP57, CEP57L1
1136	0.540226	CG42663, SLC35F6, NCKAP5, NCKAP5L
1137	0.334587	PAPSS2B, PAPSS2A, PAPSS2, PAPSS1
1138	0.835381	IGHV2-1, IGHV2-2, IGHV2-3
1139	0.399143	CG4266, NRD-1, SCAF4B, SCAF4A, SCAF4, SCAF8
1140	0.902888	APODA.1, APODB, APODA.2, APOD
1141	0.271564	CBS, GCC-2, GCC88, GCC1, GOLGA1
1142	0.399012	EVX1, K11G12.6, LMF2B, LMF2A, LMF2, LMF1
1143	0.890467	ARBP, RLA-0, RLA0, RPLP0L1, RPP0, RPLP0
1144	0.357967	CG6951, DCD1, ZK643.2, CDADC1, DCTD
1145	0.535015	CG2765, G12, M1I1B, M1IP1, MID1IP1B, MID1IP1L, MID1IP1A, THRSP, MID1IP1
1146	0.363056	CABZ01075572.1, ASTN2, ASTN1
1147	0.743295	CR388047.1, SI:CH211-229I14.2
1148	0.359633	CAND-1, CAND2, CAND1
1149	0.298269	C30B5.2, CABZ01044235.1, CG30423, VPS55, LERL1, LEPROT, LEPROTL1
1150	0.371262	CG9123, CG9799, PRP-19, UTP21, Y45F10D.7, PRP19, WDR36, PRPF19
1151	0.306794	C56A3.8, HOGA1, LSB6, PI4KIIALPHA, ZC8.6, P4K2A, PI4K2A, PI4K2B
1152	0.256394	FA73B, K01D12.6, MIGA, OPTN, FAM73A, FAM73B, MIGA1, MIGA2
1153	0.329162	BCL9L, BCL9
1154	0.637191	AABR07034956.1, ARHGEF28B, SI:DKEY-172H23.2, AKAP13
1155	0.3437	HNF1BB, HNF1BA, HNF1B, HNF1A
1156	0.396481	CU462878.1, CU462878.2, KCP3, TMEM54B, TMEM54A, TMEM54, KRTCAP3
1157	0.475344	TRI55, ZF(BBOX/RING)-6, TRIM55A, TRIM55B, TRIM55, TRIM54
1158	0.266382	DIP-C, ICP55, K12C11.1, R119.2, XPNPEP3, PEPD
1159	0.246619	WARS, WARS1, WARS2
1160	0.386932	AC112866.1, PAI2B, PAIP2, PAIP2B
1161	0.591061	CES-1, CG12605, KAH, SCRT, SCRT-1, SCRT1B, SCRT1A, SCRT1, SCRT2
1162	0.336273	GFI1, EVI5A, EVI5B, EVI5, EVI5L
1163	1.18642	RPL36-PS4, RL36, RPL36
1164	0.755703	DSP1, HMG-1.2, HMG1/2, LOC688583, HMGB2B, HMGB3B, HMGB3A, HMGB3
1165	1.30397	F47D12.7, KEL-10, KLHL10B.2, KLHL10B.1, KLHL10A, KLHL10
1166	0.339618	1810055G02RIK, C11ORF24, MANSC1, MANSC4
1167	0.380314	CG32413, CG6168, H27A22.1, ISOQC, QC, QPCTLB, QPCTLA, QPCTL, QPCT
1168	0.28556	DNAPOL-GAMMA35, GARS-1, GLYRS, GRS1, GRS2, LRRC8E, GARS, POLG2, GARS1
1169	0.748459	KPCI, PRKCZ, PRKCI
1170	0.292324	FAM63A, FAM63B, Y55F3AM.9, MINDY1, MINDY2
1171	0.794122	AABR07018272.1, AABR07034940.2, AABR07062138.1, AC118841.1, HP1B, HP1C, CBX3A, CBX3
1172	0.348689	C11H1.3, CG9941, MGRN1A, MGRN1B, MGRN1, RNF157
1173	0.32231	EAF, EAF-1, EAF1, EAF2
1174	0.831729	CABZ01080371.2, NFU_G_1_003722, R1441, SI:CH211-212K18.15
1175	0.808308	AABR07022157.1, AABR07027545.1, AABR07027718.1, AABR07028816.1, AABR07051996.1, LOC100360841, RL37, RPL37
1176	0.230863	RTC1, ZK1127.5, RCL1, RTCA
1177	0.363981	NOL-56, NOL-58, NOP5, NOP58, NOP56
1178	0.239213	CG11070, CG9934, UFD-2, UFD2, UBE4A, UBE4B
1179	0.633719	GATD3A, ZGC:162944, ES1, SI:CH211-153B23.5
1180	0.495579	LO017965.1, OLA.8589, SI, APNL
1181	0.429516	AABR07006871.1, CG3781, JOS1, JOSD-1, JOS2, JOSD2, JOSD1
1182	0.285859	AABR07024261.1, CEP85L, CEP85
1183	0.205478	EXOS-2, EXOS-3, EXOS2, RRP4, RRP40, EXOSC2, EXOSC3
1184	1.56049	CG4360, CG4424, CG4854, CG5245, CG6808, CG9215, JIM, TREM
1185	0.332894	RSPO2, SI:CH73-352P18.4, SI:CH211-163L21.11, IRAG2, LRMP, MRVI1, IRAG1
1186	0.306958	CG2224, STALP, STAMBPA, STAMBPB, STAMBP, STAMBPL1
1187	0.330286	CD44A, CD44B, XLKD1, LYVE1B, LYVE1A, CD44, LYVE1
1188	0.811286	NGL1, BGNA, SI:CH211-237I5.4, BGNB, BGN
1189	0.335666	DECR-1.2, DECR-1.3, F53C11.3, NME4, SPS19, DECR2, DECR1
1190	0.434948	BTN, MOX, MEOX2B, MEOX2A, MEOX2, MEOX1
1191	0.810534	S22A7, SLC22A7B.2, SLC22A7B.1, ZMP:0000001102, SLC22A7A, SLC22A7B.3, SLC22A7
1192	0.69677	LYG, LYGL1, ZGC:162941, LYGL2, LYG1, LYG2
1193	1.12485	ITCH, COL6A3
1194	0.350782	ARRB2, CI150, LUR1L, LURAP1L, LURAP1
1195	0.297734	GNPI1, OSCILLIN, T03F6.3, GNPI, GNPDA2, GNPDA1
1196	0.931145	CG1965, F43G9.12, GCF, USP39, GCFC2, PAXBP1
1197	0.45374	CR631122.1, ZGC:162144, RD3L, RD3
1198	0.307289	SMCR7A, SMCR7L, MIEF2, MIEF1
1199	0.673299	CDC3, PNUT, UNC-59, SEPT7, SEPT7A, SEPT7B, SEPT15, SEPTIN7
1200	0.422142	NOM1, CWC22
1201	0.286464	ZGC:56525, CASC4, GOLM2, GOLM1
1202	0.217206	RBM-26, SWM, ZF(C3H)-9, RBM27, RBM26
1203	0.319985	CG7638, T161B, Y87G2A.13, TMEM161A, TMEM161B
1204	0.376574	CG10435, UBAP1LA, UBAP1L, UBAP1
1205	0.608056	LO018363.1, LO018363.2, ACSL6, ACSL1B, ACSL1A, ACSL1
1206	0.353781	CG12237, CG14212, PHOP1, PHOP2, PHOSPHO2, PHOSPHO1
1207	0.253984	F19B2.7, LON, LONP-1, LONP-2, PIM1, R13H4.6, LONP1, LONP2
1208	0.744984	AABR07007744.2, AABR07041089.1, AABR07055527.1, NPM1
1209	3.43288	4930596D02RIK, RALGDS
1210	0.34397	SI:CH211-199B20.3, EPOP, SIMC1, SKIDA1
1211	0.261752	DOR, PEP3, PEP5, VPS-11, VPS-18, VPS18, VPS11
1212	0.292917	C44H4.4, CG34126, UHRF1BP1L, UHRF1BP1
1213	0.319284	PYRG1, CTPS, CTPS1B, CTPS1A, CTPS1, CTPS2
1214	0.329679	FDL, HEX-1, HEXO1, HEXO2, HEXA, HEXB
1215	0.25761	TRAX, TRSN, TSNAX-DISC1, TSNAX, TSN
1216	0.272015	AABR07060293.1, EN2, INSI2, NSG1, NSG2, INSIG1, INSIG2
1217	0.402921	F379, STAP2B, STAP2A, STAP2, STAP1
1218	1.20976	HPK-1, YAK1
1219	0.421945	C48E7.6, CSPG4BP, CSPG4L, KON, RGD1561161, CSPG4B, SI:DKEYP-41F9.3, SI:DKEY-193C22.2, CSPG4
1220	1.72076	GOLGA2
1221	0.399483	SELD-1, SEPHS2L, SPS1, SPS2, SEPHS2, SEPHS1
1222	0.757216	AABR07006576.1, AABR07016578.1, AABR07047714.1, AABR07049040.1, LOC100360573, RGD1561102, RPS-12, RPS12
1223	0.460713	STP22, THBS2, TS101, TSG-101, TSG101B, ZGC:123278, TSG101A, TSG101, UEVLD
1224	0.366471	CDC37L1, CR790388.1, KIAA1024, KIAA1024L, SI:DKEY-88E18.8, MINAR2, MINAR1
1225	0.385485	CG14232, Y41E3.7, TMED8, ACBD3
1226	0.517559	MA6D1, MAP6B, MAP6A, MAP6, MAP6D1
1227	0.511959	IQCD, PTPN11B, PTPN11A, PTPN11
1228	0.263464	CG2006, Y53C12A.10, Y53C12A.3, DTWD1, YIPF3
1229	1.13987	FAL, SI:CH73-236C18.8, SI:CH73-236C18.9, ZK177.8, SAMHD1
1230	0.263565	D230025D16RIK, C16ORF70, TBC1D32
1231	0.976264	EVX1, P2RY1, NPSR1, SI:DKEY-78K11.9
1232	0.336957	APR-1, TMEM11, APC2, APC
1233	0.705701	CU695215.3, FMN2, SI:CH1073-209E23.1, SI:RP71-62I8.1, FMN2A, FMN1
1234	0.519075	AC128303.1, TOMBOY20, TOMM-20, TOM20, TOMM20A, TOMM20B, TOMM20L, TOMM20
1235	0.289656	SARS, SARS2, SARS1
1236	0.37261	PHTF, PHTF1, PHTF2
1237	0.322864	TMLHE, BBOX1
1238	0.311512	KRE5, UGGT, UGGT-1, UGGT-2, UGGT2, UGGT1
1239	0.442683	SI:DKEY-40M6.8, AATKB, AATKA, LMTK3, AATK
1240	0.370398	COPZ-1, RET3, ZETACOP, COPZ1, COPZ2
1241	0.50969	USH, ZFPM2B, ZFPM2A, ZFPM2, ZFPM1
1242	0.261493	CG3634, F11A10.5, ST7, ST7L
1243	0.326103	CG10920, F43E2.11, MTCH, MTCH-1, MTCH1, MTCH2
1244	0.222207	BX005397.1, PCYOX1, PCYOX1L
1245	0.715567	TUFT1, CGN, CGNB, CGNA, CGNL1
1246	0.358929	ASF1, ASF1BA, ASF1BB, ASF1B, ASF1A
1247	0.430889	DSELA, DSE, DSEL
1248	0.244059	AABR07029651.1, CG9590, DDX5, FAM114A1L1, FAM114A1, FAM114A2
1249	0.332258	OST-1, SPRC, SPARCL2, SPARCL1, SPARC
1250	0.272895	CG8858, D2045.2, ECM29, GCN-1, L(3)80FJ, ECPAS, GCN1
1251	0.377403	MPST, TST
1252	0.420149	SBA, MBD6, MBD5
1253	0.990453	ZFP54, ZFP941, ZNF519, ZFP493, ZNF429, ZFP58, ZFP87, ZNF195
1254	0.26203	C01G10.10, CG14231, GCP, KAE1, QRI7, TCS3, Y71H2AM.1, OSGEP, OSGEPL1
1255	0.318103	CG5946, HPO-19, NB5R2, T05H4.4, CYB5R1, CYB5R2, CYB5R3
1256	0.294441	RIC-19, ICA69, ICAL1, ICA1L, ICA1
1257	0.277157	CG7518, FAM193B, FAM193A
1258	0.394046	CG3337, FAM173B, GM50367, Y39A1A.21, NFU_G_1_009108, FAM173A, SI:DKEY-190G11.3, ANTKMT, ATPSCKMT
1259	0.363279	BOL, DAZ-1, DAZ1, DAZ2, DAZ3, DAZ4, LOC108348134, DAZL, BOLL
1260	0.284681	NFU_G_1_009515, UT1, SI:DKEY-183C6.7, SLC14A1, SLC14A2
1261	0.31664	SEC-31, SEC31, SEC31B, SEC31A
1262	0.63638	CABZ01092072.2, F42H10.3, LASP, NEBL, LASP1
1263	0.333334	DEDD1, DEDD2, DEDD
1264	0.323879	XKR3, XKRX, XK
1265	0.77609	SEMA4BB, SEMA4AA, SEMA4AB, SEMA4BA, SEMA4B
1266	0.63685	RGD1563307, SETA, SET, SETB
1267	0.259791	CDC-6, ORC-1, SIR3, ORC1, CDC6
1268	0.789944	COL5A3, PHF21A, COL5A3B, COL11A1B, COL5A3A, COL11A1A, COL11A1
1269	0.180773	ALGN-6, ALGN-8, GNY, XIT, ALG8, ALG6
1270	0.459947	A2ML1, T229B, TMEM229A, TMEM229B
1271	1.0065	SI:CH211-209N20.1, GBP1, GBP6
1272	1.80157	CR762475.1
1273	0.259652	ERL-1, ERLN2, CH25HL3, ERLIN2, ERLIN1
1274	0.241107	CBC, CG8414, CLPF-1, CR855307.1, DDOST, GRC3, NOL-9, NOL9, CLP1
1275	0.318112	BILI, FRM-10, KRI-1, KRIT1, FRMD8
1276	0.263009	CG33061, CG4239, TM38B, TRIC-1B.1, TRIC-1B.2, CABZ01079427.1, TMEM38B, TMEM38A
1277	0.377411	CR405710.1, FITM, FITM-2, SCS3, FITM1L, FITM1, FITM2
1278	0.756068	CABZ01083442.1, ABCA1B, ABCA1A, ABCA1
1279	0.431813	CG42322, Y73B6BL.31, SLC35F3A, SI:CH211-263P13.7, SLC35F3B, SLC35F3, SLC35F4
1280	0.211366	CG11658, MFB-1, FBXO25, FBXO32
1281	0.288876	BETA-PHERS, FARS-3, FRS1, SYFB, Y54E10A.6, LRRC47, FARSB
1282	0.29117	GREB1, GREB1L
1283	0.272757	CG5114, HSP90AB1, SQT1, Y111B2A.12, AAMP, NWD2
1284	0.799288	ANPEPB, ANPEP
1285	0.355079	ASRIJ, OCAD2, BX530018.2, OCIAD1, OCIAD2
1286	0.569758	CG11125, CG16984, ENKD1, ENKUR
1287	0.690358	FD59A, FOXD4L1.1, FOXD4L1.2, FOXD5, ZGC:162612, FOXD1, FOXD2
1288	0.605039	OM34, SPAG1B, SPAG1A, TOMM34, SPAG1
1289	0.364025	CHO1, PIS, PIS1, PISY-1, PSS, SI:DKEY-205H13.1, TMEM269, CDIPT
1290	0.287051	CG3434, TGT, TGT-1, TGT-2, QTRTD1, QTRT1, QTRT2
1291	0.378435	AIBP, NDUFA13, NNR1, Y18D10A.3, APOA1BP, YJEFN3, NAXE
1292	0.346546	AC096317.1, CG14309, HPSE, HPSE2
1293	0.408721	CG2747, F5H619, LAA1, SOAP-1, HEATR5A, HEATR5B
1294	0.333342	LOC102557137, T02C1.2, ZF(RING)-23, RNF168, RNF169
1295	0.495767	FAM100A, LOC100910875, TRAPPC8, F100A, UBALD1A, UBALD1B, UBALD1, UBALD2
1296	0.302015	LOC100909750, ABL1, ABL2
1297	0.296769	RFP-1, BRE1, RNF40, RNF20
1298	0.291279	TMM59, TMEM59L, TMEM59
1299	0.43356	DYRB-1, ROBL, DLC2B, DLRB2, DYNLRB1, DYNLRB2
1300	1.27546	BX908736.1, OLFCK1, OLFCK2
1301	0.390202	CFIM-2, CPSF7, CPSF6
1302	0.303661	CG4942, COX-18, OXA-1, OXA1, OXA1L, COX18
1303	0.90526	GM49804, NUDT3, RS10, RPS10-NUDT3, RPS10
1304	0.317658	CG16896, CG8064, DIP2, F13H8.2, TENT5C, TBC1D31, WDR3
1305	0.318655	ODF2B, ODF2A, ODF2, ODF2L
1306	0.522847	FAM151B, RPS18, SARA, ZFYVE9A, ZFYVE9B, ZFYVE16, ZFYVE9
1307	0.357646	FYCO1B, FYCO1A, RUFY4, FYCO1
1308	0.200191	CENPJ, CG7265, DPH-1, DPH-2, DPH2, DPH1
1309	0.275147	MIA, TAF-6.1, TAF-6.2, TAF6L, TAF6
1310	0.367345	SMG-4, UPF3, UPF3A, UPF3B
1311	0.761687	AABR07048397.1, LOC100911361, HNRNPA0L, HNRNPA0A, HNRNPA0B, HNRNPA3
1312	0.266823	CG6766, F48E8.4, Y105E8A.2, OS9, ERLEC1
1313	0.30661	NOXA1, NCF2
1314	0.374707	CG5151, CR001, LDLRAD4A, LDLRAD4B, LDLRAD4, PMEPA1
1315	0.19994	ARGRS, ARGRS-M, MSR1, RARS-1, RARS-2, SYRC, RARS, RARS1, RARS2
1316	0.788106	CR381531.2, NFU_G_1_001902, DPP10
1317	0.670049	CNNM1, KANK1B, KANK1A, KANK3, KANK1
1318	0.754183	OR131-2, WU:FJ20B03, OR130-1, OR131-1
1319	0.303656	CG6388, PHF13, TRM-1, TRM1, TRMT1, TRMT1L
1320	0.814834	GRANULIN, GRN1, GRN2, PGRN-1, T02B11.8, GRNA, GRNB, GRN
1321	0.313435	TNIP2, ZIC2, IKBKG, OPTN
1322	0.566665	OR133-1, OR132-5, OR133-2, OR132-1, OR133-3
1323	0.743011	PINS, GPSM2, GPSM1A, GPSM2L, GPSM1B, GPSM1
1324	0.562461	C23H4.6, JNJ, SMC-5, SMC-6, SPAST, SI:DKEY-119F1.1, SMC5, SMC6
1325	0.295042	CG10973, FES1, HPBP1, HSPBP1, SIL1
1326	0.399622	PCNT, AKAP9
1327	0.217712	M04B2.2, THUMPD2, THUMPD3
1328	0.71782	SH3G1, SH3GL2, SH3GL1A, SH3GL1B, SH3GL1
1329	0.264168	RNF43, ZNRF3
1330	0.246999	FAR11, FARL-11, MEGF11, STRIP, STRIP1, STRIP2
1331	0.323066	MLF, Y17G7B.17, MLF1, MLF2
1332	0.420284	AABR07069466.1, MGC116202, 9530077C05RIK, 4931428F04RIK, SI:DKEY-222B8.4, KIAA0895, KIAA0895L
1333	0.266759	CG5938, TAG-266, CHIC1, CHIC2
1334	0.773086	SU(VAR)205, CBX1A, CBX1B, CBX1
1335	0.302742	RABN-5, RABEP2, RABEP1
1336	0.253467	F30B5.4, OSGN1, OSGIN1, OSGIN2
1337	0.314214	AABR07024964.1, CG15084, CG8435, F37C12.1, ZK1307.9, CCDC94, CCDC130, YJU2
1338	0.843621	UGT1B1, UGT1A6, UGT1B2, UGT1B5, UGT1B7, UGT1A1
1339	0.678587	TIAR, TIA1L, TIAL1, TIA1
1340	0.325634	BRD9, EMC8-9, F25H2.4, CX4NB, EMC9, EMC8
1341	0.285341	B0024.11, PUS7L, PUS7
1342	0.344672	ROR2, ROR1
1343	0.295212	FBXL2, FBXL20
1344	0.785674	NOG4, NOGG3, NOGGIN, NOG1, NOG3, NOG2, NOG
1345	0.852243	RL18, RPL-18, RPL18A, RPL18B, RPL18
1346	0.303923	GATS, GATSL1, GATSL2, GATSL3, CASTOR1, CASTOR2
1347	0.332663	APE, APN2, EXO-3, RRP1, APEX2, APEX1
1348	0.235322	CG44249, RNPC3, RBM41
1349	0.273899	TRIM67, TRIM9
1350	0.31287	SAND-1, MON1, MON1BA, MON1BB, MON1B, MON1A
1351	0.223939	EGO-2, GTPBP1, RHP, RHPN1, RHPN2
1352	0.281872	HIM-3, HOP1, HTP-1, HTP-2, ZTE38, HORMAD2, HORMAD1
1353	0.253624	PAGR1, FAM198A, FAM198B, GASK1A, GASK1B
1354	0.589854	CDH6, LO017650.1, CDH10A, CDH12, CDH10
1355	0.201105	CAP-D2, CAP-D3, DPY-28, HCP-6, YCS4, NCAPD2, NCAPD3
1356	1.29365	CP2M1, CYP2A13L, CYP2A6.6, CYP2A6.7, CYP2A6.8, CYP2A6.9, CYP2G1P, FOXH1.2, CYP2Y3
1357	0.71077	AABR07012795.1, NKEF, TDX, PRDX2, PRDX1
1358	0.839838	LOC100365839, RPS-1, RS3A, RPS3A1, RPS3A
1359	0.294453	CG9706, T26C5.3, SLC33A1, MFSD3
1360	0.27352	CARS-1, CYSRS, CYSRS-M, SYCC, CARS, CARS1, CARS2
1361	0.265961	CG6695, F28C1.1, SU(W[A]), CLASRP, SFSWAP
1362	0.179937	MFA3L, MFAP3, MFAP3L
1363	0.445889	ADMB, ADM2A, ADM2B, ADMA, ADM, ADM2
1364	0.305921	TRPP-1, TRPP-4, BET5, TRS23, TRAPPC1, TRAPPC4
1365	0.62516	NDUA4, NDUFA4L, NDUFA4
1366	0.364349	KCTD14, RHBDD1, SH3TC1, SH3TC2
1367	0.342335	C50F4.16, CG42813, CG42814, NDX-2, YSA1, NUDT14, NUDT5
1368	0.230571	VASH2, VASH1
1369	0.203722	ZK792.4, ASB1, ANKRD16
1370	0.455769	SEC-11, SEC11, TWR, SC11A, SEC11C, SEC11A
1371	0.626842	FRAY, GCK-3, OXSR1, OXSR1B, OXSR1A, STK39
1372	0.830965	AABR07008142.1, AABR07054186.1, AABR07062694.1, EIF1B, EIF1
1373	1.35414	HSPA12A.1, HSPA12A.2, HSPA12A
1374	0.27431	CG43322, COGC-4, DNAJC28, COG4
1375	0.523324	MCH-R1, MCHR1.1, MCHR1.2, MCHR1B, MCHR1A, MCHR2, MCHR1
1376	0.870421	LGALS1L1, LEG, LEG2, LGALS1, LGALS2A, LGALS2B, LGALS2
1377	0.359163	LOC102550160, IQCF3, IQCF4, IQCF2, IQCF1, IQCF6, IQCF5
1378	0.377278	BAT1, BAT2, BCAT-1, CG1673, Q68DQ7, Y44A6D.5, BCAT2, BCAT1
1379	0.35478	NAS6, PSD10, DTHD1, PSMD10
1380	0.259304	CG2906, CL026, F25H2.12, RRNAD1, METTL25
1381	0.887445	OPGA, OPGB, TNFRSF6B, TR11B, TNFRSF11B
1382	0.284052	ARF5, CG3309, F53H1.3, DENND6AA, DENND6A, DENND6B
1383	0.766142	AABR07048031.1, RPS-13, RS13, RPS13
1384	0.452799	CR352258.1, NFU_G_1_023008, SI:CH73-364H19.2, TRIM39, SI:CH211-114C12.5, SI:CH211-120G10.1, SI:CH73-54F23.4, SI:DKEY-219E21.2, ZGC:194990
1385	0.36225	C18B2.4, D2013.6, WBP2NL, WBP2
1386	0.449549	VSG, TMEM123, CD164L2, CD164
1387	0.332629	GLYS, GSY-1, GSY1, GSY2, GYS1, GYS2
1388	0.854562	RDH12, DHR13, DHRS13L1, DHRS13A.1, DHRS13A.3, DHRS13A.2, DHRS13B.1, DHRS13
1389	0.227513	ERO-1, ERO1, ERO1L, PACSIN3, ERO1A, ERO1B
1390	0.437101	RHGF-2, PLEKHG5A, PLEKHG5B, PLEKHG5, PLEKHG7
1391	0.896052	CU633479.1, CU633479.2, CU633479.5, SMYHC3, SMYHC2, SMYHC1, MYH7, MYH6
1392	0.708963	FMO5, FMO9, SI:DKEY-239I20.2, SI:DKEY-239I20.4
1393	0.242676	CCT4, SUSD1, ZGC:112962, SI:DKEYP-82A1.6, TOR1AIP1, TOR1AIP2
1394	0.475009	NKD, PIP82, NKD3, NKD2A, NKD2, NKD1
1395	0.214834	SCGALPHA, SGCA-1, SGCA, SGCE
1396	0.431723	C34C12.8, GRPE1, MGE1, ROE1, GRPEL2, GRPEL1
1397	0.500507	VATE1, VHA-8, VHA26, VMA4, ATP6V1E1, ATP6V1E1A, ATP6V1E1B, ATP6V1E2
1398	0.628492	COX7A2L2, CX7A2, COX7A2A, COX7A1, COX7A2
1399	0.31768	SCRIB, LRRC1
1400	0.187862	CG3618, CG6184, CX6B1, HMOX2, ITFG3, K1467, KIAA1467, FAM234A, FAM234B
1401	0.377846	MTER3, MTERF1A, MTERF1B, MTERFD3, MTTF, ZCCHC7, MTERF1, MTERF2
1402	0.488367	TMM74, TMEM74B, TMEM74
1403	0.740201	LINGO4A, LINGO1B, LINGO1A, LINGO4B, LINGO1
1404	0.325634	CG9467, T23B12.6, SHKBP1, KCTD3
1405	0.201518	GPTC2, GPATCH2, GPATCH2L
1406	0.259233	CG10874, CCDC28B, CCDC28A
1407	0.346961	TPRGL, TPRG, TPRG1, TPRG1L
1408	0.26865	DAO.3, DAO.2, ZGC:172341, DDO, DAO
1409	0.84515	AABR07001902.1, RPL-20, RPL20A, RPL20B, RPL18A
1410	0.740372	PAPOLA, PAX-6, PAX6A, PAX10, PAX6B, PAX6
1411	0.777771	CABZ01068356.1, EFA-6, EFA6, PSD4, PSDA, PSD
1412	0.344112	CG14861, EFHD-1, SWIP-1, EFHD2, EFHD1
1413	0.612303	RFLCII, RLN, INSL5B, INSL5A, RLN1, RLN3A, RLN3B, INSL5, RLN3
1414	0.295221	MBD4, MECP2
1415	0.658286	RBM3, CIRBP
1416	0.773051	ABI3, ABI3A, ABI1B, ABI1A, ABI1
1417	0.46311	PP1-13C, PP1-87B, PPY-55A, PPZ1, PPP1CC, PPP1CA
1418	0.741467	RPL19
1419	0.674933	SYNE1A, SYNE1B, SYNE1
1420	0.343607	PKHB2, PLEKHB1, PLEKHB2
1421	0.229716	PCK-1, PCK-2, PCK-3, PEPCK1, PEPCK2, PPCKC, PCK2, PCK1
1422	0.5128	ARY1, ZGC:101040, NAT2, NAT1, SI:DKEY-78A14.4, SI:RP71-1F1.4
1423	0.744255	TMEM121AA, TMEM264, TMEM265, TMEM121AB, TMEM121
1424	0.816047	AABR07049228.1, CG11267, CG9920, CH10, COQ10B, HSPE1-RS1, Y22D7AL.10, HSP10, HSPE1
1425	0.296553	PAT1, TGFI1, PATR-1, PATL2, PATL1
1426	0.211151	ATP5MF-PTCD1, PTCD1, OGFOD2
1427	0.541703	NEU1, NEU4, PRO-VT, AVP, OXT
1428	0.243488	CABZ01084603.1, SBP2, SECISBP2, SECISBP2L
1429	0.636197	THEMIS, UB2L3, UBE2L5, UBE2L3A, UBE2L3, UBE2L3B
1430	0.568178	ELOBL, TCEB2, ELOB
1431	0.774186	CG9395, DUSP28, F28H7.7, UQCC1, ZGC:194839, SI:DKEY-56I24.1, SI:ZFOS-464B6.2
1432	0.29989	FAM101A, FAM101B, RFLNA, RFLNB
1433	0.290846	AIM7, GMF, Y50D7A.10, GMFG, GMFB
1434	0.346783	AKIRIN2, ARHGEF9B, SPATA13, ARHGEF9
1435	0.37997	BSG25D, LOC100911256, SARAF, T04F8.6, NINL, NIN
1436	0.763008	AABR07069011.1, COLL, LO018336.1, MMPF1, MMP13, MMP1A, MMP1B, MMP13A, MMP1
1437	0.362225	CG32581, CG32847, CG8974, RNF-5, RN185, RNF5, RNF185
1438	0.747737	ELOVL3, HRASLS5, PLA2G16, RMC1, TIG3, SI:CH211-229N2.7, RARRES3, SI:CH211-229N2.6, RARRES3L
1439	0.295516	CEP68, AKAP6
1440	1.10278	AST, CABZ01002626.1, ASTE1A, ASTE1
1441	0.403369	CR318624.2, SRI, CD38, BST1
1442	0.197697	CCDC41, LRRC45, CEP83
1443	0.305997	GAREML, GAREM, GAREM2, GAREM1
1444	0.35106	LOC103689986, YIF-1, YIF1, YIF1A, YIF1B
1445	0.767971	HSP-60, HSP60, HSP60A, HSP60B, HSP60C, HSP60D, HSPD1
1446	0.328472	L(2)GD1, Y37H9A.3, CC2D1A, CC2D1B
1447	0.377053	BAMBIB, BAMBIA, BAMBI, CATIP
1448	0.423742	CG3556, TCN2L, TCNBA, GIF, TCO2, TCNBB, TCN1, CBLIF, TCN2
1449	0.792233	NFU_G_1_010292, FAM19A3, FAM19A4, SI:CH211-254N4.3, TAFA4B, TAFA3
1450	0.62855	IMPA1
1451	0.464406	BX323459.1, APCDD1L, APCDD1
1452	0.234398	CG10737, R11G1.6, C2CD2, C2CD2L
1453	0.490835	ASXL3, LOC689599, THEMIS3, THEMIS, THEMIS2
1454	0.242438	CG14544, GCD14, LOC103692719, TRM61, W02A11.1, TRMT61B, TRMT61A
1455	0.372451	CG4968, OTUB-1, OTUB1A, OTUB1B, OTUB1, OTUB2
1456	0.273196	DLD, PCBD-1, PCD, PHS, PCBD2, PCBD1
1457	0.589278	OLFR435, OLFR437, OLFR448, OR2A12, OR2A14, OR2A2, OR2A5
1458	0.596182	C2H8ORF22, PDPFB, PPDPF, PPDPFL, PPDPFB, PPDPFA
1459	0.281893	VHA-16, VHAAC39-1, VHAAC39-2, VMA6, ATP6V0D2, ATP6V0D1
1460	0.974407	FTL1, FTL
1461	0.284446	CG4645, Y25C1A.7, YIPF2, YIPF1
1462	0.364849	COM-1, RFNG, RBBP8L, RBBP8NL, RBBP8
1463	0.268635	PEX11, PEX11A, PEX11B
1464	0.855959	RGD1565767, RPL-15, RPL15A, RPL15B, RL15, RPL15
1465	0.777722	RL17, RPL27
1466	1.29077	RANG, RANBP1, RANBP2
1467	0.596236	AABR07024825.1, CG44774, FAM60A, FAM60AL, SINHCAFL, SINHCAF
1468	1.07847	CG10209, MGC145685, TRHD, TSNARE1L, ZGC:113149, ZGC:153990, NAIF1
1469	0.315335	DCUN1D2, ADPRHL1, ADPRH
1470	0.504014	MRCL3, MYL9, MLRN, GM49909, MYL12A, MYL12B, MYL12.2
1471	0.786233	AC128960.1, RPL34
1472	0.728202	SLC6A2, ARHGEF25B, TRIOB, TRIOA, TRIO
1473	0.188054	SKAP1, SKAP2
1474	0.285545	B0303.4, LENG8, TMUB1, TMUB2
1475	0.431288	CCD92, CCDC92B, SI:CH211-274P24.4, SI:DKEY-54N8.4, CCDC92
1476	0.303824	CDC8, CG5757, DTMK-1, CMPK2, DTYMK
1477	0.849613	AL935174.4, DRD1C, DRD1A, DRD7, DRD6B, DRD5
1478	0.770872	GP130, IL31R, IL6ST, IL12RB2L, IL31RA
1479	0.788653	HIGD1C, HIG1A, HIGD1A
1480	0.633804	DDX5
1481	0.807363	LOC500148, RPS-7, RPS7A, RPS7B, RS7, RPS7
1482	0.685787	AABR07070060.2, RPL-10, RPL10-PS3, RL10, RPL10L, RPL10
1483	0.28719	ATG-2, SMTNL2, ATG2, ATG2A, ATG2B
1484	0.444701	CDC2, CDC28, CDK-1, CDK-5, CDK2, CDK5, CDK3, CDK1
1485	0.31986	ATG-9, ATG9, ATG9A, ATG9B
1486	0.33727	AABR07032097.1, C10H15ORF59, C18H15ORF59, CUNH15ORF59, PRR16, INSYN1
1487	0.596628	MAG-1, MAGO, MGN, MAGOHB, MAGOH
1488	0.898742	CABZ01085275.1, ZC3HDC1L, PRP12, SI:CH73-252I11.1, PARP12A, PARP12
1489	0.452022	LYPD6B, LYPD6
1490	0.56596	DDR1, HSD17B7, DDR2B, DDR2L, DDR2A, DDR2
1491	0.314544	HOGA1, NPL
1492	0.530325	GDH2, GLUD2, GLUD1, GLUD1A, GLUD1B
1493	0.644383	CG17698, CKK-1, FAM13B, CAMKK2, CAMKK1B, CAMKK1A, SI:CH73-62L21.1, CAMKK1
1494	0.773586	NRXN1B, NRXN1
1495	0.35551	CUNH3ORF18, 6430571L13RIK, AI413582, C3ORF18, SMIM29
1496	0.348834	LOC103691261, SPEF1L, ZGC:66426, SPEF1, SPATA4
1497	0.684484	CABZ01074899.1, FO704661.1, GGH.2, L(3)72DP, L(3)72DR, NFU_G_1_021471, TTPA, ZGC:171566, GGH
1498	0.710916	E2F2, SI:CH211-160F23.5, E2F3
1499	0.463372	GM49496, GPBL1, GPBP1, GPBP1L1
1500	0.770714	C4BPA, CDH9, CFHR2, FHR5, LOC100361907, CFH, CFHR4, CFHR5
1501	0.652805	CDH12, CDH12A, CDH6
1502	0.333536	RALGPS1, RALGPS2
1503	0.957861	SKP1
1504	0.306274	MCE-1, GLOD5, MCEE
1505	0.261886	HOMT-1, NTMT, TAE1, METTL11B, NTMT1
1506	0.303473	SI:CH211-266I6.3, CKAP2, CKAP2L
1507	0.641731	AABR07002140.2, HNRNPH2, LOC108348287, RGD1564617, RGD1566373, RPL36A-PS1, RPL36A-HNRNPH2, RPL36AL, RPL36A
1508	0.51541	D6RBW1, EIF4E1A, EIF4E1B, IF4EA, EIF4EA, EIF4EB, EIF4E
1509	0.232398	CG10165, CG13077, CG13078, CYB561D1, CYB561D2
1510	0.733399	LOC100909664, CEP170AB, CEP170AA, CEP170
1511	0.875269	EIF4BA, EIF4BB, EIF4B
1512	1.09879	ATP-5, ATP7, ATPSYND, KNON, LOC500350, ATP5H, ATP5PD
1513	0.367853	Y45G5AM.9, AFTPHB, AFTPHA, CLBA1, AFTPH
1514	0.352611	KAR3, KLP-3, SI:CH211-257P13.3, KIFC2, KIFC3
1515	0.826841	NEDD4, MXRA5B, SI:CH211-159I8.4, MXRA5A, MXRA5
1516	0.300515	SNX20, SNX21
1517	0.548512	MRPS7, NRARP, SI:CH211-149B19.2, SI:DKEYP-123H10.2, SI:DKEY-191G9.7, GPRIN2, GPRIN3
1518	0.504746	COX5B-PS, COX5B2, COX5B
1519	0.618914	C12ORF23, ZGC:101566, ZGC:153675, TMEM263
1520	0.519949	NTF-2, NTF-2R, RAN-4, NUTF2-PS1, NTF2, NUTF2L, NUTF2
1521	0.539482	CST3, LRRC3C, LRRC3
1522	0.484683	GM5096, BHMT2, BHMT
1523	0.31291	CREG, CREG2, CREG1
1524	0.810243	F10A1, HIP, HIP-R, SPAG1, ST13P5, ST13
1525	0.40018	F41E7.1, F41E7.2, F57G8.5, NHA1, NHA2, SLC9B1, SLC9B2
1526	0.777004	AABR07026997.1, AABR07032328.1, RLA1, GM5244, RPLP1
1527	0.812629	AABR07071968.1, AC114204.1, AC128290.1, LOC100363502, GM10053, CYCS
1528	0.743822	HMBX-1, HMBOX1A, ZGC:91944, HMBOX1
1529	0.661865	BMERB1L, C14H16ORF45, C6H16ORF45, CP045, CUNH16ORF45, PIK3R6A, ZGC:171844, BMERB1
1530	0.251732	CG2162, F09C8.2, FRMD5, STAC3, R3HCC1, R3HCC1L
1531	0.487876	CAMTA2, CG13287, ZFP488, SI:DKEYP-41F9.4, ZNF488, PRDM8B, PRDM8
1532	0.913679	SLC6A19A.2, SLC6A19B, SLC6A19A.1, SLC6A19
1533	0.55296	COX-5A, COX5A2, COX6, COX5AB, COX5AA, COX5A
1534	0.328042	CG14722, JIP5, Y44F5A.1, IK, WDR55
1535	0.321405	SCO-1, SCOX, SIRT4, SCO2, SCO1
1536	0.592245	MALT-1, MALT1A, MALT1B, PCASP2, PCASP3, MALT2, MALT3, MALT1
1537	0.284628	SNX22, SNX24
1538	0.701288	SI:DKEY-105H12.2, SI:DKEY-52D15.2, SB:CB37
1539	0.57885	SNA1, SNAI-1, SNAI, SNAI2, SNAI1A, SNAI1B, SNAI1
1540	1.02062	COX-7C, COX7C
1541	0.760321	AABR07049821.1, LOC103690888, RL10A, RPL0A, RPL10AB, RPL10A
1542	1.36779	VMO1A, VMO1B, VMO1
1543	0.875375	ACT2, ACTC1, ACTA1A, ACTC1A, ACTA1B, ACTA1
1544	0.783513	SCC-1, RAD21L1, RAD21B, RAD21A, RAD21
1545	0.571827	NFU_G_1_006592, RBP4A, RET4, PURP, RBP4L, RBP4
1546	0.300688	C15A7.2, CG9304, T04F8.2, TMEM145, GPR180
1547	0.899052	SI:DKEY-17E16.9, ALOXE3
1548	0.286912	BCL9, GRAS-1, SPTBN1, SSP6, GRASP, TAMALIN, CYTIP
1549	0.699116	CG4813, RNF220.1, TEY, RNF220B, RNF220A, RNF220
1550	0.728546	RPL-23, RPL23A, RPL23B, RL23, RPL23
1551	0.616849	DCX, DCLK2B, DCLK2A, DCLK2
1552	0.378971	TPC6A, TRPP-6, TRS33, TPC6B, TRAPPC6BL, TRAPPC6A, TRAPPC6B
1553	0.824265	GM45713, RL13A, RPL-16, RPL16A, RPL16B, RPL13A
1554	0.813227	ANK2B, ANK2A, ANK2
1555	0.344015	LOC691272, MOG-12, RHOX11, RHOX10, SHOX, SHOX2
1556	0.431978	CG11454, RBM-7, RNP-8, RBM7, RBM11
1557	0.783898	CEF10, CYR61, CCN1L1, CCN1L2, CCN1
1558	0.813607	NFU_G_1_000947, PPP1R3C.2, PPR3C, SI:DKEY-242G16.2, PPP1R3CB, ZGC:77112, PPP1R3CA, PPP1R3C
1559	0.607391	AC099137.1, NFU_G_1_001483, PCBP3, PRR13, PCBP2
1560	0.820158	PTK2AB, PTK2AA, PTK2
1561	0.583963	PLCD4, TNFRSF12A, CABZ01041604.1, ZGC:165481, RNF182
1562	0.347677	CG15814, RN121, RNF-121, RNF175, RNF121
1563	0.634214	AABR07028859.1, AABR07058360.1, AC117101.1, LOC100362339, LOC103690015, RPS19B, RPS19L2, RS19, RPS19
1564	0.567403	E(R), ERH-1, ERH-2, GM10131, OLA.1317, RGD1307595, ERH
1565	0.24158	NEWGENE_1589866, FAM124B, FAM124A
1566	0.231901	RCA1, FBXO43, FBXO5
1567	0.773463	TMEM57, MACO1A, SI:DKEY-12H9.6, MACO1B, MACO1
1568	0.318745	ZGC:158398, TMEM219, TMEM248
1569	0.276242	NRSN1L, NRSN2, NRSN1
1570	0.525722	FAM110B, SAS-4, TCP10A, TCP10C, TCP10B, TCP10L2, TCP10L, CENPJ
1571	0.312831	AIF1, AIF1L
1572	0.311504	CG7582, TM86A, TMEM86B, TMEM86A
1573	1.10968	CABZ01005857.1, CR388055.1, SI:DKEY-56D12.4, FTR97, SI:CH211-262I1.5, SI:DKEY-60A16.1, SI:CH211-9D9.1
1574	0.249416	COREST, LOC102552640, RCOR2L1, RCOR2, RCOR3
1575	0.613246	AC123471.1, BAP111, SMARCE1
1576	0.216037	HPR-9, RAD9, RAD9B, RAD9A
1577	0.670784	CABZ01021532.1, CU929150.1, WU:FC75A09
1578	0.515581	LK6, MNK-1, MKNK2A, MKNK2B, MKNK1, MKNK2
1579	0.734148	CU469503.1, ITGA6L, ITGA6A, ITGA6B, ITGA6
1580	0.796497	PRLR2, GM21973, PRLRB, PRLRA, PRLR
1581	0.904964	HSP70.2, HSP70.1, HSPA1B, HSPA2
1582	0.771017	CG12147, CG2577, CG7094, CKIA, CKIALPHA, CKIAS, CSNK1B, KIN-19, CSNK1A1
1583	0.430057	C3ORF58, CG11170, CUNHXORF36, CUNH3ORF58, DIPK2AA, DIPK2AB, DIPK2A, DIPK2B
1584	0.388354	APH-1, APH1C, ZGC:114200, APH1A, APH1B
1585	0.300105	AABR07005779.1, PRR14L, PRR14
1586	0.745829	RASL2-9, 1700009N14RIK, RAN
1587	0.400992	PPP1R15, PPP1R15A, PPP1R15B
1588	0.627313	DNAJA1L, DNAJA4.2, DNJA1, DNAJA1
1589	0.409371	DTNB, SHBGB, SHBG, PROS1
1590	0.701032	IGFN1.1, IGFN1.4, IGFN1.3, IGFN1.2, IGSF22
1591	0.430796	F169A, LRRC49, SRP19, FAM169AA, FAM169AB, FAM169B, FAM169A
1592	0.739969	CG18259, CG6961, REF1, THOC4, ALYREF, POLDIP3
1593	0.248658	CCDC147, CFAP58L1, CG5882, CG6059, ORY, CCDC146, CFAP58
1594	0.621333	OGA-1, MGEA5, OGAL, SI:DKEY-183C6.8, OGA
1595	0.595151	TBB5, TUBB5, TUBB
1596	0.626408	EEF-2, EEF2.1, EEF2.2, EFT1, EFT2, EF2, EEF2L2, EEF2B, EEF2
1597	0.732508	TNC
1598	0.612903	DNAH2, TRIL, SI:CABZ01101003.1, CYLDB, CYLDA, CYLD
1599	0.575142	ARHGAP25, KDM2BB, KDM2BA, KDM2B
1600	0.55473	GABRB3, GABRB2A, GABRB1, GABRB2
1601	0.430872	NUP58, TM100, PIRT, TMEM100
1602	0.318344	AABR07034923.1, PSEN1, ZAR1, ZAR1L
1603	0.419698	RPP25A, ZK632.14, CI023, RPP25B, RPP25, RPP25L
1604	0.499457	TNF, PITX3, PITX2, PITX1
1605	0.727467	ARHGEF7A, ARHGEF7B, PLEKHN1, ARHGEF7
1606	0.288112	ATG-16.1, ATG-16.2, ATG16, PDHA1, ATG16L2, ATG16L1
1607	0.403781	ACL-1, ACL-2, SLC1, AGPAT1, AGPAT2
1608	0.259872	VWC2, VWC2L
1609	0.587553	ADGRF3, SI:CH211-69B7.6, AHNAK
1610	0.734535	SI:DKEYP-77C8.5, SYNE2.2, SI:CH211-207I1.2, SI:CH211-137A8.2, SYNE2B, SYNE2
1611	0.958901	AABR07001512.1, CABZ01074745.1, DUT-1, DUT1, DUTPASE, HOXC13, WDR13, DUT
1612	0.475973	CF191, CG11753, OLA.22492, T03F1.12, SYS1-DBNDD2, GM20458, TMEM244, SYS1
1613	0.720452	MPP2B, MPP2A, MPP2
1614	1.89019	KCNMB2
1615	0.511065	ANXA9, ANX2A, ANXA2B, ANXA2A, ANXA2
1616	0.376897	GRAN, SRI, GCA
1617	0.378296	CHIF, DBF4A, RUNDC3B, DBF4B, DBF4
1618	0.778876	MUM1, MUM1L1, SI:DKEY-57K2.7, PWWP3B, PWWP3A
1619	0.582854	NFU_G_1_008827, TMEM132D, SI:DKEYP-14D3.1, SI:DKEY-112M2.1, TMEM132C
1620	1.42676	EPHX5, EPHX1
1621	0.488759	F11A5.3, F11A5.4, RAB2, UNC-108, RAB2B, RAB2A
1622	0.748656	LOC690468, RPL38
1623	0.673595	BLIMP-1, BLMP-1, ZF(C2H2)-46, PRDM1A, PRDM1B, PRDM1
1624	0.596355	ARHGAP35, ARHGAP35B, ARHGAP5
1625	0.641447	HOXA2, HOXA2B, HOXB2A, HOXB2
1626	1.02967	NBEAL3, NBEAA, NBEAB, NBEA
1627	0.857994	LOC100909439, ASB2B, ASB2A.1, ASB2
1628	0.580333	BCL2, CYK-4, RACGAP84C, RGA-5, RGAP1, RHOGAP15B, TUM, SI:CH1073-416J23.1, RACGAP1
1629	0.347034	C5H14ORF169, JMJC-1, MEIS3, NO66, MINA, RIOX2, RIOX1
1630	0.722301	SI:DKEY-1K23.3, HSPB15, HSPB1
1631	0.468	NPAS4, CTF2, CTF1, CLCF1
1632	0.618576	NPY2RL, NPY7R, NPY2R
1633	0.549073	FLW, GSP-1, PP1B, PP1CB, PPD6, PPN58A, PPP1CBL, PPP1CB
1634	0.710732	NFU_G_1_019352, CD9B, CD9A, CD9
1635	0.699171	AABR07008097.1, CG9961, PGK-1, PGK, PGK2, PGK1
1636	1.82427	ITGB1BP1
1637	0.334112	TRAD1, XAF1, TRAFD1
1638	0.882306	B4GALT1.1, B4GALT1.2, B4GALT1L, B4GALT1
1639	0.724864	IGLC4, IGLC1, IGLC2, IGLC3, IGLC7, IGLL1
1640	0.600602	ATP2B1A, ATP2B2, PMCA, ATP2B4
1641	1.00065	ZGC:92630, DHRS11B, DHRS11A, DHRS11
1642	0.720221	IPLA-6, PNPLA8
1643	0.440208	CG1622, FAM102B, PR38A, PR38B, PRP-38, PRP38, Y108G3AL.2, PRPF38B, PRPF38A
1644	0.430976	SMPD5, SMPD3
1645	0.89231	GVIN2, GVIN1
1646	0.318758	CG3808, TRM-2A, TRM2, TRMT2B, TRMT2A
1647	0.644374	RINL, RIN2
1648	0.239703	LFT, LIX1L, LIX1
1649	0.516713	GBRB3, GABRB1, GABRB3
1650	0.680245	C2ORF42, VGLL4A, VGLL4B, VGLL4L, VGLL4
1651	0.384488	CG11333, CG3663, LOC103694869, LOC684270, MARB-1, ISOC2A, ISOC2B, ISOC1, ISOC2
1652	0.696206	CG33786, SATPA, SUA5, Y48C3A.18, SI:CH211-153B23.3, SI:CH211-153B23.4, YRDC
1653	0.37042	CG7231, F151B, MNR-1, TMPRSS4, FAM151A, FAM151B
1654	0.366359	GAMMACOP, HMCES, SEC21, T14G10.5, COPG1, COPG2
1655	0.755504	DDX6, APOBB.1, APOBB.2, APOBA, APOB
1656	0.251659	C09G5.13, FTM, MKS-5, RPGRIP1, RPGRIP1L
1657	0.291233	EBP, EBPL
1658	0.276492	CG14079, SPATA6L, SPATA6
1659	0.67202	ALG14, CNN2, CNN3B, CNN3A, CNN3
1660	0.433137	SF3B6, WDE, ATF7IP2, ATF7IP
1661	0.402005	COX20, LOC108348081, RGD1559441, SLC22A5, CD99, CD99L2
1662	0.663747	ILF3A, STRBP
1663	0.390868	C08A9.3, C30E1.2, C30E1.3, C30E1.4, CHUP-1, F39F10.5, SID-1, SIDT1, SIDT2
1664	0.285622	PSME4, Q5JXY0, MFAP2, MFAP5
1665	0.56092	AABR07050321.2, LIPRIN-GAMMA, KAZNA, KAZNB, KAZN
1666	0.638579	UBC9B, UBC9, UBE2IB, UBE2IA, UBE2I
1667	0.69859	PLA2G2A, PLA2G1B
1668	0.903905	AABR07003273.1, AABR07007121.1, AABR07030630.1, LOC108349606, RPL7A
1669	0.621452	LOC108348179, TMEM33, DUSP13, ZGC:153981, DUSP3B, DUSP3A, SI:CH211-223P8.8
1670	0.366177	C10G8.8, CUNH15ORF52, CCDC9B, CCDC9
1671	0.953016	TAS1R1, TAS1R2A, TAS1R2C, TAS1R2B, TAS1R2.2, TAS1R2
1672	0.708205	KHC, KIF5AB, KIF5C, KIF5BA, KIF5B
1673	0.719044	NRX-1, NRXN2
1674	0.519288	NEFH, INAA, NEFM, INAB, INA
1675	0.645884	DLGAP4A, DLGAP4B, DLGAP4
1676	0.511664	CG42339, FAM107A, R17.3, SBSPONL, SI:DKEY-7K24.5, SI:DKEY-178E17.3, SBSPON
1677	0.281471	C11H1.7, CNPYB, TNRC5, CNPY4, CNPY3
1678	0.227485	STUMPS, BANK1, PIK3AP1
1679	0.771978
1680	0.927945	GIG2G, GIG2K, GIG2L, GIG2D, GIG2F, GIG2E, GIG2J, GIG2O, GIG2P
1681	0.276492	CCDC61, SPTY2D1
1682	0.741618	RPS18-PS6, RPS18
1683	0.339686	CABZ01078055.1, Y71F9AL.9, SPATS2L, SPATS2
1684	0.672981	ANR50, CG10011, T28D6.4, ZGC:172215, ANKRD50L, ANKRD50
1685	0.622267	CBR3, DHCA, LOC102556347, LOC108348130, MGC127133, GM5678, CBR1
1686	0.511847	ELOA3CP, LOC683469, TCEB-3, TCEB3, TCEB3C, ELOA2, ELOAL, ELOA
1687	0.718643	CAT-4, FOL2, PU, TEKT3, GCH2, GCH1
1688	0.511132	NFU_G_1_018518, SI:DKEYP-93A5.2, SI:DKEYP-93A5.3, ZGC:100868, SI:CH73-182E20.4, ZGC:123217
1689	0.344144	CC164, CG10958, CG30259, SELENOI, CCDC65, DRC1
1690	0.312162	AMERL, CG5902, R166.3, SCX, AMMECR1L, AMMECR1
1691	0.741801	PLCXD2, PHLDB2A, PHLDB2B, PHLDB2
1692	0.627404	PGDH, ZGC:56585, HPGD
1693	0.718573	KCNMA1A, KCNMA1
1694	0.663776	C-MYC, C-MYC17, F105B, MYC2, BMYC, MYCB, MYCH, MYCA, MYC
1695	0.312909	ARMET, MANF-1, CDNF, MANF
1696	0.636424	TSN3, TSPAN37, TSPAN3B, TSPAN3A, TSPAN3
1697	0.358603	SH3GL2, FAM149B, FAM149A, FAM149B1
1698	0.735989	TCEB1, ELOCB, ELOCA, ELOC
1699	0.779279	RBB4, RGD1563620, RBBP4
1700	1.00941	FUT9B, FUT9C, FT1, FT2, FUT9A, FUT9
1701	0.65459	TIGAR, CCND2, CCND2B, CCND2A, CCND3
1702	0.24325	AABR07029269.1, INSYN2, OPN5, FAM196B, FAM196A, INSYN2B, INSYN2A
1703	0.377198	CG34194, CG34293, SPTSB, SPTSSB, SPTSSA
1704	0.800853	AABR07062799.2, C19ORF47, KPCE, NFU_G_1_022893, PRKCEB, PRKCEA, PRKCE
1705	1.12064
1706	0.713308	SST6, SST2, SST1.2, SST1.1, CORT, SST
1707	0.324572	CCAR-1, PCGF2, CCAR2, CCAR1
1708	0.692932	AC094212.1, LOC100911515, TPI, TPI-1, TPIS, TPI1A, TPI1B, TPI1
1709	0.498543	VTG2, VTG5, VTG3
1710	0.805458	RAB1A4, RAB1A, RAB1BB, RAB1BA, RAB1AA, RAB1AB, RAB1B
1711	0.479526	TM182, XB5726496, TMEM182, TMEM182B, TMEM182A
1712	0.615895	ADAP1L, ADAP1
1713	0.817684	TSC22D2, ZGC:65895, TSC22D1
1714	0.965849	NFU_G_1_019980, SI:DKEY-26I13.6, SI:DKEY-26I13.7, SI:DKEY-26I13.5, CHST12A, CHST12B, CHST12
1715	1.36485	MYH2, MYH7B, MYH7BB
1716	0.442357	CG4497, F46H5.2, LOC100909732, PABIR3, FAM122C, FAM122A, PABIR1, FAM122B, PABIR2
1717	0.661721	FAM19A5, TAFA5A, TAFA5B, TAFA5L, TAFA5
1718	0.583817	GLNA, GLUL-LIKE.1, GS01, GS02, GS04, GS2, GLULB, GLULA, GLUL
1719	0.616776	PDLIM7, SPRYD3, LDB3A, LDB3B, LDB3
1720	0.265144	CG7264, PF-RIB, RIBC1, RIBC2
1721	0.397794	FARSA, TRPP-3, BET3, TPPC3, TRAPPC3L, TRAPPC3
1722	0.281102	CG3328, MYRF-1, MYRF-2, MYRFL, MYRF
1723	0.7513	DMBX1B, DMBX1A, ZGC:101100, DMBX1
1724	0.906884	RPL40, RPL40A, RPL40B, UBQ-2, GM11808, KXD1, UBIQ, UBA52
1725	0.344931	CG31550, STOX1, SUGP2, SUGP1
1726	0.402371	AEX-1, CPPED1, F54G2.1, STAC, UN13D, UNC-13-4A, BAIAP3, UNC13D
1727	0.871226	MARK3B, MARK3A, MARK3
1728	0.871544	B3GNT3.1, B3GNT3.2, B3GNT3.3, B3GNT3.4, B3GNT3
1729	0.313481	FAM105BA, FAM105A, OTULINB, OTULINA, OTULINL, OTULIN
1730	0.673331	ANGL1, RCC2, ANGPTL1B, ANGPTL1A, ANGPTL1
1731	0.362892	CU633479.6, IFT-139, TTC21A, TTC21B
1732	0.683151	ZNF41, SHROOM2A, SHROOM2
1733	0.709829	CRYGA.3, NKAP, SI:DKEY-57A22.13, SI:DKEY-57A22.15
1734	0.506892	SELO, TSC22D1, SELENOO2, SELENOO1, SELENOO
1735	0.8526	GFI1B, PLPP6, SENS, GFI1AB, GFI1
1736	0.536004	CK2N2, CAMK2N1A, CAMK2N2, CAMK2N1
1737	0.723594	AC128207.2, RPS-15, RSM19, RS15, RPS15
1738	0.326511	GBX2.1, GBX2.2, UNPG, GBX1, GBX2
1739	0.410354	ANKHD1-EIF4EBP3, MASKBP3, EIF4EBP3, ANKHD1, ANKRD17
1740	0.426109	ROP1L, ROPN1B, ROPN1, ROPN1L
1741	0.586206	PTGES3L1, TEBP, PTGES3B, PTGES3A, PTGES3
1742	0.439178	NFU_G_1_022289, S22A4, SLC22A5, SLC22A21
1743	0.472276	AC130970.1, MYO15A, MYO15B
1744	0.814234	IMDH1, RAS, IMPDH, IMPDH1B, IMPDH1A, IMPDH1
1745	0.76245	GNA13, WNK2
1746	0.314708	ATG4D, CG6652, LCA5L, LCA5
1747	0.333706	CG9723, NEMP-1, TMEM194A, NEMP2, NEMP1
1748	0.737514	AABR07052587.1, IP259, W09C5.1, NSA2
1749	0.785106	AABR07072639.2, SLC25A36B, SLC25A36A, SLC25A36
1750	0.320375	AABR07066792.1, LOC108348250, CUL7, CUL9
1751	0.614694	SPT20, SUPT20HL1, SUPT20HL2, SUPT20, SUPT20H
1752	0.434245	GM715, 1810013L24RIK, C16ORF72
1753	0.677518	FP102192.1, SI:CH1073-475A24.1, FAM111B, FAM111A
1754	0.779126	GABPB1, LAO, IL4I1, LAO1, SI:DKEY-40G16.6
1755	0.688945	RL4A, RPL-4, RPL4A, RPL4B, RPL4
1756	1.45898	ARHGAP32A, ARHGAP32B, ARHGAP32
1757	0.660677	UBIM, FAUB, FAUA, FAU
1758	0.641527	PHLDB1A, PHLDB1B, PHLDB1
1759	0.429533	GP210, NPP-12, NUP210L, NUP210
1760	0.560554	FUND1, FUNDC1
1761	0.606537	RAB5AB, RAB5AA, RAB5A
1762	0.609268	CR450824.2, NFU_G_1_001409, PPIL2, XB5993457, AQP4
1763	0.444506	AQZ, PNRC1, PNRC2
1764	0.371458	NFU_G_1_020710, XB5818974, FTCDNL1, ZGC:153901, FTCD
1765	0.717029	CARMIL2, CARMIL1
1766	0.497963	LOC102556337, MFF-2, MIFFB, TANGO11, MFF
1767	0.645918	AANAT1B, PAA1, AANAT1, AANAT2, AANAT
1768	0.550287	SCN11A, SCN5A, SCN5LAB, SCN12AA, SCN10A
1769	0.651889	AABR07005506.1, AABR07053635.2, LOC100911847, RPS-14, RPS14A, RPS14B, RS14, RPS14
1770	0.651356	PELO, ZFP536, ZNF219, ZNF536
1771	0.70081	SALL2, SI:CH211-212K18.5, SALL4
1772	0.742084	AABR07037545.1, RAB7, RAB7B, ZGC:100918, RAB7A
1773	0.545845	AABR07047050.1, PRL-1, PRL-2, T19D2.2, TP4A2, PTP4A2A, PTP4A2B, PTP4A2
1774	0.658209	SLC7A11, KALRNB, KALRNA, KALRN
1775	0.470735	AABR07021987.1, CG8300, GALNT11, FAM177A, FAM177A2, FAM177B, FAM177A1
1776	0.617514	CLU, CLU-1, CLU1, CLUHB, SI:CH211-166A6.5, CLUHA, CLUH
1777	0.558205	CG10375, DNJ-30, K1704, DNJC8, GPALPP1, DNAJC8
1778	0.580453	DKKX, DKK3B, DKK3A, DKK3
1779	0.616633	PH-D, PH-P, PHC2B, PHC2A, PHC3
1780	0.571405	CPNE4A, CPNE4B, CPNE4
1781	0.984731	ANG1, RNASEL2, RNASEL3, RNASE4
1782	0.918466	PTCHD3
1783	0.396152	HARS-1, HISRS, HTS1, HARS1, HARS, HARS2
1784	0.352437	CD3G/D, ERMP1, CD3G, CD3D, CD3E
1785	0.589003	REQU, DPF2L, DPF2
1786	0.57013	CABZ01095001.1, CC107, CCDC107, RIC-3, SI:CH73-278M9.1, RIC3
1787	0.309932	LYRIC, MTDHB, MTDHA, MAMSTR, MTDH
1788	0.476145	BAF-1, BAF-L, PTGER3, BAF, BANF1
1789	0.346097	FBXO46, FBXO34
1790	0.670632	CABZ01072096.1, CLIP-190, CLIP1A, CLIP1
1791	1.21564	LY6M6, SI:DKEY-102G19.3, LY6M4, NEGALY6
1792	0.278119	CG7484, GPD1, SEP15, Y76B12C.3, SELENOM, SELENOF
1793	0.256522	CG17258, SFI1, CCDC191
1794	0.791257	AABR07044631.2, CABZ01049847.1, GGTL1A, GGTL1B, GGT5A, GGT5
1795	0.652377	CABZ01050062.1, ANK3B, ANK3A, ANK3
1796	0.345106	F118A, FAM118A, FAM118B
1797	0.467037	HPCL1, NCS1A, NCS1B, NCS1, HPCAL1
1798	0.68407	NFU_G_1_016059, XB5959486, SI:CH73-314G15.3, SI:CH211-212D10.2, RFESD
1799	0.70327	ASG-1, ASG-2, ATP20, ATP5MGL, ATPSYNG, ATPSYNGL, GM5426, ATP5MG, ATP5L
1800	0.895113	EIF1A, EIF1AY, EIF1AXA, EIF1AXB, EIF1AX
1801	0.766413	SSU72L, SSU72P2, SSU72P4, SSU72P5, SSU72P7, SSUP-72, SSU72P3, SSU72P8, SSU72
1802	0.576267	CRF, CRF1, CRHA, UTS1, CRHB, UCN, CRH
1803	0.711289	ANK1B, ANK1A, ANK1
1804	0.30785	PAF-1, PAF-2, PAFA, PAFA2, PSME3, PAFAH2, PLA2G7
1805	0.64843	PNPLA3
1806	0.846043	LOC100912481, EWSR1A, EWSR1B, EWSR1
1807	0.507195	RLA2, RPLP2L, RPLP2
1808	0.324216	CANA-14F, CANA1, PP2B-14D, PP2BC, TAX-6, PPP3CCB, PPP3CB, PPP3CC
1809	0.602759	ROBO2, ROBO1
1810	0.687768	TNS1B, TNS1
1811	0.409222	ZGC, ARID6, ARID5B, ARID5A, ZGC:77151
1812	0.708421	PDE1C
1813	0.928028	CNKSR2, GCNT3
1814	0.656676	KISS1RB, KISS1RA, UTS2R4, KISS1R, UTS2R
1815	0.645373	COL9A3, ZBTB32, ZBTB16B, ZBTB16A, ZBTB16
1816	1.24713	SLC7A3B, SLC7A3A, SLC7A3
1817	0.802379	ATP1A1A.5, JYALPHA, ATP1A1A.3, ATP1A1A.4, ATP1A1A.1, ATP1A1B, ATP1A1A.2, ATP1A1
1818	0.527336	ZN706, ZFP706, ZGC:91910, ZNF706
1819	0.553463	LSM14AA, LSM14AB, LSM14A
1820	0.628483	NFU_G_1_000778, XB1000829, RDH8B, RDH8A, RDH8
1821	0.152047	PTCHD3, EVC, EVC2
1822	0.672598	C19H19ORF12, CS012, CUNH19ORF12, C7H19ORF12, 1600014C10RIK, C19ORF12
1823	0.549498	CABZ01035356.1, CG1354, OLA-1, YLF2, OLA1
1824	0.548665	COCOON, TADBP, TBPH, TDP-1, TARDBPL, TARDBP
1825	0.596992	AABR07058884.2, AABR07058886.1, LARP4AB, LARP4AA, LARP4
1826	0.736123	AABR07026805.2, AC117299.1, S10AB, S100A11
1827	0.843302	NRP1B, NRP2B, NRP2A, NRP2
1828	0.384455	F2, PAMR1
1829	1.42422	SPOP
1830	0.862879	CELF5, ZGC:165603, CELF3B, CELF3A, CELF3
1831	0.433768	CG10038, Y75B8A.31, SI:CH73-41E3.7, FAM172A
1832	0.906542	IFI44, NFU_G_1_002581, SI:CH211-197G15.7, SI:CH211-197G15.8, SI:DKEY-193B15.5, SI:CH211-197G15.6, SI:CH211-197G15.10, ZGC:153654
1833	1.74025	PGA5
1834	0.384507	GFI-2, MYPT-75D, PPP1R16A, PPP1R16B
1835	0.525187	C7H19ORF67, THAP10, SAMD1, SAMD1B, SAMD13
1836	0.505316	AABR07072356.1, CG5532, TM14C, TMEM14CB, TMEM14CA, TMEM14C
1837	0.637517	MUC5B, RBP1, MALL, ZGC:153665, MALA, MALB, MAL
1838	0.628444	MAGI2B, MAGI2A, MAGI2
1839	0.77032	LOC108348101, CLCN2C, CLCN2B, CLCN2A, CLCN2
1840	0.40197	POLR2J3, UPK3BL2, UPK3L, UPK3BL1, UPK3BL, UPK3B, UPK3A
1841	0.480682	CDH2, SLURP2, LYNX1-SLURP2, LY6E, GPIHBP1, PSCA
1842	0.492648	PL10, DDX3, D1PAS1, DDX3XB, DDX3Y, DDX3XA, DDX3X
1843	1.66138	ZPAX, ZPAX2, ZPAX1
1844	0.53772	CG13392, T126A, TMEM126B, TMEM126A
1845	0.724495	AABR07028839.1, LOC100363452, LOC297756, RPS-8, RS8, RPS8B, RPS8A, RPS8
1846	0.535468	RABGAP1L2, RABGAP1L
1847	0.790379	CABZ01084501.2, CABZ01092282.1, DNM2B, DNM3A, DNM2A, DNM2
1848	0.71505	CU571382.4, FP016018.1, FP016018.4, LIAS, XB5806080
1849	0.688732	CABZ01085085.1, FO834800.1, FO834800.2, LUBEL, RNF31, SI:DKEY-181M9.8
1850	0.600082	TRPM1A, TRPM1B, TRPM1
1851	1.03176	FAT3B, FAT3A, FAT3
1852	0.805138	CG9662, U527, OSTC
1853	0.644992	GM28047, ATF7, ATF7B, ATF7A
1854	0.693001	CABZ01067232.1, SRD5A3, OTOL1A, OTOL1B, OTOL1
1855	0.597977	ANTS6, SLC25A5, SLC25A6, ADT2, SLC25A4
1856	0.350299	CG12384, DAL1B, F54B8.4, T28F4.5, DAP1, DAP1B, DAPL1, DAP
1857	1.40095	EG243628, GGCX, S22A6, SLC22A20P.1, SLC22A6, SLC22A8L.1, SLC22A6L, SLC22A8
1858	0.683994	CHD4, CHD4A
1859	0.857385	CC106, SI:DKEYP-13D11.1, CCDC106A, CCDC106B, CCDC106
1860	0.505602	VATA, ATP6V1AB, ATP6V1AA, ATP6V1A
1861	0.698648	WASHC3, ZGC:77784, ROBO3
1862	0.33493	ERG13, HMGS, HMGS-1, HMGCS2, HMGCS1
1863	1.22057	NEB
1864	0.871456	AABR07005597.1, BRMS1, TTC21A, DNAH3
1865	0.683901	RPS6KB1B, RPS6KB1A, RPS6KB2
1866	0.412974	CG11590, F35G12.7, RGD1564854, CUTAL, ZGC:63972, CUTA
1867	1.53231
1868	0.274942	CCDC112, CCDC148
1869	0.495567	AABR07054370.1, CHMP4BL1, OLA.7650, SHRB, VPS-32.1, CHMP4BA, CHMP4BB, CHMP4B
1870	0.356961	MARCH10, MARCH7, MARCHF10, MARCHF7
1871	0.938322
1872	0.974932	AABR07030771.1, CD300LD2, CD300LD3, CD300LD4, CD300LD5, CD300LE, E7EME0, CD300LD, CD300LF
1873	0.819852	RPH3AA, RPH3AB, RPH3A
1874	0.678691	KAL-1, KAL1B, KAL1, ANOS1A, ANOS1B, ANOS1
1875	0.467959	RP11-529K1.3, DDX19A, ZGC:193690, DDX19B, DDX19
1876	0.783199	L(1)G0320, OLA.5240, SSR1Y, SSRA, TRAP-1, SSR1
1877	0.589505	AABR07033882.1, EPHA6
1878	0.622698	CYP2X12, CYP2X6, CYP2X7, CYP2X8, NFU_G_1_007948, SI:DKEY-286H2.3, CYP2J2, CYP2X10.2, CYP2X9
1879	0.611099	SPI2, SPIC
1880	0.575276	SI:DKEY-92I15.4, IL16
1881	0.34068	SCPX, SCP2B, SCP2A, SCP2D1, SCP2
1882	0.603838	PSMD13, TBL2, SI:CH211-15D5.11, OXR1B, OXR1
1883	0.342954	F180A, FAM180B, FAM180A
1884	0.55177	PCDH1G29, PCDH1G33, PCDH1GC6, PCDH1G26, PCDH1G9, PCDH1G22, PCDH1G30, PCDH1GC5, PCDH1G31
1885	0.692151	SENP3-EIF4A1, TNFSF13, EIF4A1, SENP3B, SENP3, SENP5, SENP3A
1886	1.27289	SI:DKEYP-106C3.2, SI:DKEY-109J17.5, SI:CH211-152F22.4, SINHCAFL
1887	0.707737	CABZ01061894.1, CABZ01085052.1, LOC100912571, EIF4G1A, EIF4G1
1888	0.816864	CABZ01058333.1, RNF213B, RNF213A, RNF213
1889	0.507106	LOC103691556, SMAD9, SMAD1
1890	0.818241	CABZ01046980.1, TLN2B, TLN2A, TLN2
1891	1.12754
1892	2.07777
1893	0.683168	KREMEN1, ACANA, ACANB, ACAN
1894	0.680636	PTHRP, PTH4, PTHLHB, PTHLHA, PTHLH
1895	0.430658	C29E4.14, CG12817, CG17271, F55A11.1, T04F3.4, CGREF1, MCFD2
1896	0.57406	AT5G3, ATP5MC2, ATP5MC3B, ATP5MC1
1897	0.637276	CA4.2, CAR4, CA4B, CA4C, CA4A, CA4
1898	0.867544	SLC6A6A, SLC6A6B, SLC6A6
1899	0.439941	CG32834, CG34043, CG9672, FA10, PROCA, PROZB, PROZA, PROC, PROZ
1900	0.544453	PPHLN, 3110001I22RIK, PPHLN1
1901	0.476956	NFU_G_1_022957, SKY, TBC-7, TBC1D24.1, TBC1D24.2, TBC1D24
1902	0.674601	VAV3A, SI:CH73-383G2.1, VAV3B, VAV3
1903	0.714681	GM2000, RL35, RPL35
1904	0.492233	CG2611, CT030, TMEM230A, TMEM230B, TMEM230
1905	0.450775	LOC100362344, RIMKLB, RIMKLA
1906	0.682669	TG, DMD
1907	0.667294	HBL2, ZMP:0000000729, HBL4, MBL1, COL7A1, MBL2
1908	0.683719	NRXN3A, NRXN3
1909	0.484651	TMPRSS15, VIMAR, SI:DKEY-191G9.5, RAP1GDS1
1910	0.527677	PGGHG, MAP4K4
1911	0.643743	BRF, BRF-1, BRF1B, BRF1A, BRF1
1912	0.562076	CABZ01086139.1, EB1, TCF12
1913	0.551854	KCNK1A, KCNK7, KCNK1B, KCNK1
1914	0.598792	LIMD2
1915	0.738783	HHLA2A.1, HHLA2B.2, HHLA2B.1, HHLA2A.2
1916	1.18645	OLA.27041, POLR2F, ZGC:113263, TINF2
1917	0.596222	TRHD, ARHGAP20B, ARHGAP20
1918	0.597832	ERF2, GSK3A, ERFL3, ERF
1919	0.365161	AGFG1, CABZ01020840.1, NFU_G_1_011869, XB5809687, SI:CH73-248E21.1, BCL2L12, BCL2L14
1920	0.601681	H-RAS, LET-60, P-RAS, RAS85D, RASH, HRASA, ZGC:55558, HRASB, HRAS
1921	1.28004
1922	1.0117	SI:BUSM1-169I8.11, NITR3R.1L, ZGC:194252
1923	0.741269	ASTC-R2, NFU_G_1_022933, SSTR5, SSTR2B, SSTR2A, SSTR2
1924	0.737687	HNRPC, NFU_G_1_013226, ZGC:55733, HNRNPC, RALYL
1925	0.628963	ANXA1.1, ANXA1.3, ANXA1C, ANXA1B, ANXA1D, ANXA1A, ANXA1
1926	0.617759	ACOD, SCD1, SCD1A, SCD4, SCD2, SCDB, SCD
1927	0.54792	VATL, ATP6V0CB, ATP6V0CA, ATP6V0C
1928	0.724377	PRS27, PRSS60.1, PRSS60.2, PRSS60.3, ZGC:165423, SI:DKEY-32N7.7
1929	0.601059	KCND1, KCND2
1930	0.605181	BAZ1A, NFU_G_1_007364, ACSBG2
1931	0.543531	AABR07037800.1, CG34334, RNP-5, RNPS1
1932	0.617311	EPC1A, EPC1B, EPC1
1933	0.465881	APP, S6A13, SLC6A13, SLC6A11A, SLC6A22.1
1934	0.611066	EPB41B, SI:DKEY-178K16.1, EPB41L2
1935	0.944975	PAGE5, XAGE5, XAGE3, PAGE1, XAGE2, PAGE3, PAGE4
1936	0.834449	ARF1, CG11811, GUK-1, KGUA, GUK1A, GUK1B, GUK1
1937	1.12361	KRT18.1, KRT18
1938	0.467355	ZBTB42, ZBTB18
1939	0.782824	MGC89178, NOL4L, SI:CH211-150D5.3, SI:CH73-106L15.4, VWA10.2, VWA10.1, VWA11, VWA7
1940	0.545974	TJP2, TJP1B, TJP1A, TJP1
1941	0.629316	DCLRE1C, VWA5A.2, SI:CH73-265H17.2, SI:CH73-265H17.1, VWA5A
1942	0.668525	CC14A, CDC14B, CDC14AB, CDC14A
1943	0.544237	GNB2L1, LOC103689931, ROAA, HNRNPABA, HNRNPABB, HNRNPAB
1944	0.596551	NPTNA, NPTNB, NPTN
1945	0.316494	CABZ01050105.2, SP30L, SAP30, SAP30L
1946	0.840255	IFN, IFNPHI4, IFNPHI1
1947	0.464023	EMB-9, VKG, COL4A4, COL4A6
1948	0.77466	GGTLC1, SI:CH73-59P9.2, GGT1A, GGT1, SI:DKEY-222H21.12, GGT1B
1949	0.664496	AABR07036007.1, CHCH2, CHCHD2P9, LOC100911516, CHCHD2
1950	0.563922	K11D12.9, KCNAB1, MULAN, MUL1B, MUL1A, MUL1
1951	0.606176	SLC12A3.2, SLC12A10.2, SLC12A10.1, SLC12A10.3, SLC12A3
1952	0.608157	OLA.2819, UBE2AL, UBE2A
1953	0.562064	GALPHAO, GOA-1, GNAO1A, GNAO1B, GNAO1
1954	0.520336	F59E12.1, BRD8DC, BRD8
1955	0.56661	PEAR1, MEGF11
1956	0.358152	ADAMTS7, RGD1306556, SI:DKEY-9I23.6, 2900026A02RIK, SI:CH73-138N13.1, KIAA1671, TNKS1BP1
1957	0.498618	FAM162B, FAM162A
1958	0.689521	CABZ01013771.1, IL-12, IL12P40B2, IL12BB, SI:DKEY-88E18.2, IL12BA, IL12B
1959	0.450855	METHIG1, METTL7A1, METTL7A2, METTL7A3, NFU_G_1_020373, PDE7A, SI:CH211-173N18.3, METTL7A
1960	0.394956	SI:CH211-130M23.2, ZGC:110626
1961	0.688177	DNM1B, DNM1A, DNM1
1962	0.830394	NFU_G_1_016919, ZGC:152891, ALOX12
1963	0.640165	BX927294.1, HAUS7, PARG-1, PARG-2, PARGL, PARGA, PARG
1964	0.68515	BX546453.1, CABZ01075509.1, GNAL2, GNAL
1965	0.686815	IF2G, EIF2S3Y, EIF2S3B, EIF2S3X, EIF2S3
1966	0.65984	ABCB3, GPC4, HAF-9, TAP2, TAP2A1, TAP2A, ABCB9
1967	0.514657	ARC1, AIMP1B, AIMP1A, AIMP1
1968	2.06114	MYHC4, MYHZ1.1, MYHZ1.3, SPC25, ST6GALNAC2, MYHA, MYHZ2, MYH, MYHZ1.2
1969	0.645577	BETA-SPEC, SI:ZFOS-1837D3.1, SPTBN1
1970	0.461191	SLC16A1B, SLC16A1A, SLC16A1
1971	0.629565	CU984600.3, VEPP1, ZGC:91849, IGSF3
1972	0.480459	GTF-2F2, TFG2, TFIIFBETA, T2FB, GTF2F2A, GTF2F2B, GTF2F2
1973	0.701241	NUDCD2, SI:DKEY-33C12.4, TTC31, ZGC:123010
1974	0.604777	EIF4E1B, TSN17, TSPAN5, TSPAN5B, TSPAN5A, TSPAN17
1975	0.398996	AABR07006480.1, BMCC1, IGHV1-3, PRUNE2
1976	0.628059	TMEM79A, TMEM79B, TMEM79
1977	0.513915	MARCH5B, MARH5, MARCH5L, MARCH5, MARCHF5
1978	0.417511	NFU_G_1_002795, TEP1, TPTE2, PTENB, PTENA, TPTE, PTEN
1979	0.304852	AABR07029605.1, CG3764, T04C4.1, FNIP2, FNIP1
1980	0.561317	CABZ01066813.1, LO017815.1, OR51E1, NCOA7
1981	0.706352	CAMK2G1, CAMK2G2, CAMK2G
1982	0.67254	CTBP2, CTBP1
1983	0.365003	CG18605, L(3)PSG2, RGD1309291, TOPORSL, TOPORSB, TOPORSA, TOPORS
1984	0.383046	C02B10.5, PYGO, PYGO1, PYGO2
1985	0.552164	RIMS1A, RIMS1
1986	0.651715	BRM, SI:DKEY-226M8.10, SMARCA2
1987	0.638332	RNF14
1988	0.54912	PDCD4B, PDCD4A, PDCD4
1989	0.655607	NFU_G_1_015341, COL12A1B, COL12A1A, COL12A1
1990	0.688582	SRPK2, SI:CH211-220I18.4, SRPK3
1991	0.56004	APS, NUDT4, NUDT4B, NUDT4A
1992	0.751274	TMEFF1, TMEFF2B, TMEFF1B, TMEFF1A, TMEFF2A, TMEFF2
1993	0.492555	CBS-1, CBS-2, CBSL, CYS4, CBS, CBSB, CBSA
1994	0.603621	MYH11B, MYH11A, MYH11
1995	0.303158	AGOUTI, AGRP1, A, ASIP1, ASIP, AGRP
1996	0.687417	AABR07014996.1, LOC306079, RPL-14, RPL14A, RPL14B, RL14, RPL14
1997	0.732488
1998	0.645559	IFFO2, SI:DKEY-92J12.5, MPDZ
1999	0.735203	KIF1AA, KIF1AB, KIF1A
[truncated: 52,386 more rows]

## Sheet: Table S6
Gene	Site	Partition	&alpha;	&beta;<sup>-</sup>	p<sup>-</sup>	&beta;<sup>+</sup>	p<sup>+</sup>	LRT	p-value	# branches under selection	Total branch length	MEME LogL	FEL LogL	Variation p
Per1	1	1	0	0	1	0	0	0	1	0	0	0	0	1
Per1	2	1	5.3	1.5	1	7.95	0	0	0.67	0	0	-25.13	-25.13	1
Per1	3	1	1.24	0.07	0	1.59	1	0	0.65	0	0	-12.81	-12.81	1
Per1	4	1	1.07	0	1	1.61	0	0	0.67	0	0	-5.26	-5.26	1
Per1	5	1	0	0	0	0.55	1	1.45	0.25	0	0	-6.91	-6.91	1
Per1	6	1	0	0	1	0	0	0	1	0	0	0	0	1
Per1	7	1	0	0	1	0	0	0	1	0	0	0	0	1
Per1	8	1	2.76	0	1	4.15	0	0	0.67	0	0	-5.57	-5.57	1
Per1	9	1	3.9	1.22	1	8.99	0	0	0.67	0	0	-9.27	-9.27	1
Per1	10	1	2.76	0	1	4.15	0	0	0.67	0	0	-5.22	-5.22	1
Per1	11	1	0	0	1	0	0	0	1	0	0	0	0	1
Per1	12	1	2.34	0.46	1	3.51	0	0	0.67	0	0	-9	-9	1
Per1	13	1	0	0	0	0.56	1	2.1	0.17	0	0	-7.85	-7.85	1
Per1	14	1	5.36	1.86	1	8.04	0	0	0.67	0	0	-13.11	-13.11	1
Per1	15	1	2.65	0.12	1	3.98	0	0	0.67	0	0	-9.93	-9.93	1
Per1	16	1	5.23	0.15	1	7.85	0	0	0.67	0	0	-9.55	-9.55	1
Per1	17	1	3.98	0	1	5.97	0	0	0.67	0	0	-7.62	-7.62	1
Per1	18	1	0	0	0.05	6.08	0.95	2.43	0.14	0	0	-15.09	-15.08	1
Per1	19	1	2.78	0.59	1	4.18	0	0	0.67	0	0	-9.73	-9.73	1
Per1	20	1	0	0	1	0	0	0	1	0	0	0	0	1
Per1	21	1	0	0	1	0	0	0	1	0	0	0	0	1
Per1	22	1	0	0	1	0	0	0	1	0	0	0	0	1
Per1	23	1	0	0	1	0	0	0	1	0	0	0	0	1
Per1	24	1	0	0	1	0	0	0	1	0	0	0	0	1
Per1	25	1	0	0	1	0	0	0	1	0	0	0	0	1
Per1	26	1	0	0	1	0	0	0	1	0	0	0	0	1
Per1	27	1	0	0	1	0	0	0	1	0	0	0	0	1
Per1	28	1	0	0	1	0	0	0	1	0	0	0	0	1
Per1	29	1	0	0	1	0	0	0	1	0	0	0	0	1
Per1	30	1	0	0	1	0	0	0	1	0	0	0	0	1
Per1	31	1	0	0	1	0	0	0	1	0	0	0	0	1
Per1	32	1	0	0	1	0	0	0	1	0	0	0	0	1
Per1	33	1	2.41	0	1	3.62	0	0	0.67	0	0	-5.89	-5.89	1
Per1	34	1	2.4	1.27	0.79	33.49	0.21	0.15	0.55	0	0	-8.77	-8.77	0.99
Per1	35	1	0	0	1	0	0	0	1	0	0	0	0	1
Per1	36	1	5.62	0	1	8.43	0	0	0.67	0	0	-4.86	-4.86	1
Per1	37	1	5.29	0	1	7.93	0	0	0.67	0	0	-5.85	-5.85	1
Per1	38	1	0	0	1	0	0	0	1	0	0	0	0	1
Per1	39	1	0	0	1	0	0	0	1	0	0	0	0	1
Per1	40	1	0	0	0.01	3.79	0.99	1.3	0.27	0	0	-8.27	-8.27	1
Per1	41	1	4.22	0	1	6.34	0	0	0.67	0	0	-5.58	-5.58	1
Per1	42	1	0	0	0	1.69	1	0.92	0.33	0	0	-6.32	-6.32	1
Per1	43	1	0	0	0.04	1.25	0.96	0.37	0.47	0	0	-6.73	-6.73	1
Per1	44	1	8.97	1.75	1	13.45	0	0	0.67	0	0	-8.54	-8.54	1
Per1	45	1	4.38	3.92	1	6.58	0	0	0.67	0	0	-9.42	-9.42	1
Per1	46	1	3.1	0	1	4.65	0	0	0.67	0	0	-5.24	-5.24	1
Per1	47	1	0	0	0	1.81	1	1.01	0.32	0	0	-6.55	-6.55	1
Per1	48	1	0	0	0	0.93	1	0.54	0.42	0	0	-6.36	-6.36	1
Per1	49	1	3.65	2.2	1	5.48	0	0	0.67	0	0	-8.65	-8.65	1
Per1	50	1	4.44	3.31	1	6.67	0	0	0.67	0	0	-9	-9	1
Per1	51	1	618.39	2.33	0.9	2.88	0.1	0	0.67	0	0	-8.66	-8.66	1
Per1	52	1	0	0	0.89	1734.64	0.11	0.7	0.38	0	0	-9.79	-9.5	0.75
Per1	53	1	3.96	1.34	1	8.8	0	0	0.67	0	0	-8.59	-8.59	1
Per1	54	1	0	0	0	3.99	1	1.47	0.24	0	0	-7.54	-7.49	0.95
Per1	55	1	0.06	0	0	1.87	1	0.03	0.62	0	0	-8.18	-8.18	1
Per1	56	1	9.55	0	1	14.32	0	0	0.67	0	0	-7.08	-7.08	1
Per1	57	1	2.36	2.11	1	3.54	0	0	0.67	0	0	-8.43	-8.43	1
Per1	58	1	3.17	1.6	1	4.75	0	0	0.67	0	0	-8.39	-8.39	1
Per1	59	1	0	0	1	0	0	0	1	0	0	0	0	1
Per1	60	1	0	0	1	0	0	0	1	0	0	0	0	1
Per1	61	1	0	0	1	0	0	0	1	0	0	0	0	1
Per1	62	1	0	0	1	0	0	0	1	0	0	0	0	1
Per1	63	1	0	0	1	0	0	0	1	0	0	0	0	1
Per1	64	1	0	0	1	0	0	0	1	0	0	0	0	1
Per1	65	1	0	0	1	0	0	0	1	0	0	0	0	1
Per1	66	1	2.76	0	1	4.15	0	0	0.67	0	0	-5.31	-5.31	1
Per1	67	1	0	0	0.01	3.79	0.99	1.17	0.29	0	0	-7.18	-7.18	1
Per1	68	1	5.76	0	1	8.64	0	0	0.67	0	0	-5.32	-5.32	1
Per1	69	1	0	0	1	0	0	0	1	0	0	0	0	1
Per1	70	1	0	0	0.05	3.93	0.95	1.23	0.28	0	0	-7.55	-7.55	1
Per1	71	1	0	0	1	0	0	0	1	0	0	0	0	1
Per1	72	1	5.37	1.97	1	8.05	0	0	0.67	0	0	-8.17	-8.17	1
Per1	73	1	0	0	0	4.26	1	1.62	0.22	0	0	-7.43	-7.43	1
Per1	74	1	13.8	0	1	20.7	0	0	0.67	0	0	-6.07	-6.07	1
Per1	75	1	0	0	1	0	0	0	1	0	0	0	0	1
Per1	76	1	0	0	1	0	0	0	1	0	0	0	0	1
Per1	77	1	0	0	1	0	0	0	1	0	0	0	0	1
Per1	78	1	5.99	1.33	1	8.98	0	0	0.67	0	0	-7.38	-7.38	1
Per1	79	1	3.04	1.05	1	4.57	0	0	0.67	0	0	-8.23	-8.23	1
Per1	80	1	4.16	0	1	6.24	0	0	0.67	0	0	-6.36	-6.36	1
Per1	81	1	0	0	0	2.68	1	1.3	0.27	0	0	-7.06	-7.06	1
Per1	82	1	0	0	1	0	0	0	1	0	0	0	0	1
Per1	83	1	0	0	1	0	0	0	1	0	0	0	0	1
Per1	84	1	1058.22	0	0.99	1.02	0.01	0	0.67	0	0	-7.41	-7.19	0.8
Per1	85	1	0	0	1	0	0	0	1	0	0	0	0	1
Per1	86	1	0	0	0	3.48	1	1	0.32	0	0	-7.43	-7.43	1
Per1	87	1	0	0	1	0	0	0	1	0	0	0	0	1
Per1	88	1	0	0	0	1.73	1	1.39	0.25	0	0	-7.14	-7.14	1
Per1	89	1	0	0	1	0	0	0	1	0	0	0	0	1
Per1	90	1	6.34	0	1	9.51	0	0	0.67	0	0	-5.54	-5.54	1
Per1	91	1	0	0	1	0	0	0	1	0	0	0	0	1
Per1	92	1	5.48	0.19	1	9.75	0	0	0.67	0	0	-8.2	-8.2	1
Per1	93	1	5.11	0.5	1	7.66	0	0	0.67	0	0	-10.33	-10.33	1
Per1	94	1	0.54	0.35	1	0.81	0	0	0.67	0	0	-14.81	-14.81	1
Per1	95	1	0.87	0.11	1	1.78	0	0	0.67	0	0	-10.17	-10.16	0.99
Per1	96	1	0.47	0.02	0	0.65	1	0.03	0.62	0	0	-13	-13	1
Per1	97	1	0.53	0.02	0	0.53	1	0	0.67	0	0	-13.02	-13.02	1
Per1	98	1	0	0	0	1.85	1	0.5	0.43	0	0	-14.8	-14.8	1
Per1	99	1	0.75	0.54	1	1.12	0	0	0.67	0	0	-13.61	-13.61	1
Per1	100	1	0	0	0.51	0.04	0.49	0.06	0.6	2	0	-21.64	-21.62	0.97
Per1	101	1	0.45	0.08	0.95	1.76	0.05	0.4	0.46	1	0	-110.28	-108.15	0.12
Per1	102	1	0.54	0.29	1	0.81	0	0	0.67	0	0	-133.44	-133.44	1
Per1	103	1	0.9	0.28	1	1.53	0	0	0.67	0	0	-124.77	-124.77	1
Per1	104	1	0.7	0.05	0.8	1.96	0.2	1.72	0.21	3	0	-155.32	-151.86	0.03
Per1	105	1	0.52	0.14	0.94	2.49	0.06	1.12	0.3	1	0	-125.64	-124.28	0.26
Per1	106	1	0	0	1	0	0	0	1	0	0	0	0	1
Per1	107	1	0	0	1	0	0	0	1	0	0	0	0	1
Per1	108	1	0	0	1	0	0	0	1	0	0	0	0	1
Per1	109	1	0	0	1	0	0	0	1	0	0	0	0	1
Per1	110	1	0	0	0	0.12	1	0.54	0.42	0	0	-6.98	-6.98	1
Per1	111	1	2.02	0.05	0	21.86	1	0	0.67	0	0	-7.89	-7.89	1
Per1	112	1	1.81	0.9	0.8	108.36	0.2	0.02	0.63	0	0	-13.78	-13.78	0.99
Per1	113	1	0.89	0.41	1	1.33	0	0	0.67	0	0	-99.48	-99.48	1
Per1	114	1	0.34	0.26	0.97	20.4	0.03	4.97	0.04	1	0	-77.84	-75.34	0.08
Per1	115	1	0.48	0.42	1	0.72	0	0	0.67	0	0	-86.8	-86.8	1
Per1	116	1	0.6	0.11	0.97	10.83	0.03	2.98	0.11	1	0	-68.59	-67.1	0.23
Per1	117	1	0.96	0.03	0	1.44	1	0.01	0.64	0	0	-8.01	-8.01	1
Per1	118	1	0.38	0.22	0.98	35.14	0.02	4.32	0.05	1	0	-71.68	-69.42	0.1
Per1	119	1	0.48	0.19	0.98	71.74	0.02	4.56	0.05	1	0	-71.1	-68.68	0.09
Per1	120	1	1.25	0.22	1	1.88	0	0	0.67	0	0	-64.55	-64.55	1
Per1	121	1	0.46	0.33	0.94	7.28	0.06	2.7	0.12	1	0	-109.9	-108.56	0.26
Per1	122	1	0.51	0	0.22	0.75	0.78	0.2	0.53	2	0	-87.21	-87.13	0.93
Per1	123	1	0.87	0.28	1	1.3	0	0	0.67	0	0	-85.29	-85.29	1
Per1	124	1	0.29	0.01	0.01	0.3	0.99	0.01	0.64	0	0	-62	-62	1
Per1	125	1	0.81	0.39	1	1.33	0	0	0.67	0	0	-90.45	-90.45	1
Per1	126	1	0.51	0.32	0.95	0.97	0.05	0.01	0.64	0	0	-93	-93	0.99
Per1	127	1	0.57	0.29	0.99	0.9	0.01	-0.42	0.67	0	0	-111.01	-111.01	1
Per1	128	1	0.96	0.26	1	1.44	0	0	0.67	0	0	-122.71	-122.71	1
Per1	129	1	0.94	0.52	1	1.42	0	0	0.67	0	0	-156.8	-156.8	1
Per1	130	1	0	0	1	0	0	0	1	0	0	0	0	1
Per1	131	1	0	0	1	0	0	0	1	0	0	0	0	1
Per1	132	1	0	0	1	0	0	0	1	0	0	0	0	1
Per1	133	1	1.41	0.17	1	2.11	0	0	0.67	0	0	-7.28	-7.28	1
Per1	134	1	1.37	0.59	0.94	2.43	0.06	0.04	0.61	0	0	-113.74	-113.7	0.96
Per1	135	1	1.64	0.22	1	2.46	0	0	0.67	0	0	-69.16	-69.16	1
Per1	136	1	2	0.16	1	3	0	0	0.67	0	0	-14.49	-14.49	1
Per1	137	1	0	0	0	0.19	1	1.05	0.31	4	0	-39.29	-39.29	1
Per1	138	1	0	0	1	0	0	0	1	0	0	0	0	1
Per1	139	1	0.91	0.3	0.96	37.9	0.04	0.8	0.36	0	0	-60.75	-60.22	0.59
Per1	140	1	0.16	0	0.64	1.35	0.36	2.88	0.11	4	0	-48.63	-47.51	0.33
Per1	141	1	1.06	0.49	1	1.59	0	0	0.67	0	0	-72.87	-72.87	1
Per1	142	1	0.9	0.41	1	1.35	0	0	0.67	0	0	-67.95	-67.95	1
Per1	143	1	1.4	0.18	0.69	3.58	0.31	0.26	0.51	0	0	-127.96	-127.38	0.56
Per1	144	1	1.7	0.65	1	2.55	0	0	0.67	0	0	-98	-98	1
Per1	145	1	2.2	0.09	0.93	6.73	0.07	1.55	0.23	2	0	-101.95	-97.73	0.01
Per1	146	1	1.55	0.09	0.71	3.32	0.29	0.52	0.42	1	0	-112.05	-109.32	0.07
Per1	147	1	0.72	0.2	0.89	7.38	0.11	2.86	0.11	2	0	-91.06	-88.48	0.08
Per1	148	1	1.02	0.06	0.86	4.04	0.14	0.88	0.34	2	0	-89.68	-86.87	0.06
Per1	149	1	2.09	0.38	1	3.14	0	0	0.67	0	0	-68.42	-68.42	1
Per1	150	1	0.83	0.32	0.93	102.41	0.07	8.48	0.01	1	0	-92.05	-86.81	0.01
Per1	151	1	2.78	0.8	1	4.17	0	0	0.67	0	0	-97.32	-97.32	1
Per1	152	1	1.29	0.11	0.7	2.32	0.3	0.18	0.54	2	0	-74.99	-73.51	0.23
Per1	153	1	0.28	0.02	0	0.77	1	1.42	0.25	0	0	-59.52	-59.53	1
Per1	154	1	20.93	3.07	1	31.4	0	0	0.67	0	0	-13.23	-13.23	1
Per1	155	1	0.7	0.37	1	1.05	0	0	0.67	0	0	-110.23	-110.23	1
Per1	156	1	0.71	0	0.46	0.81	0.54	0.04	0.61	3	0	-127.88	-126.92	0.38
Per1	157	1	0.82	0.44	1	1.23	0	0	0.67	0	0	-140.55	-140.55	1
Per1	158	1	1.28	0	0.67	1.39	0.33	0.01	0.64	6	0	-115.63	-114.32	0.27
Per1	159	1	0.9	0	0.34	1.58	0.66	1.11	0.3	8	0	-171.64	-171.07	0.57
Per1	160	1	1.08	0	0.47	1.15	0.53	0.01	0.64	3	0	-168.94	-167.6	0.26
Per1	161	1	1.52	0.54	1	2.29	0	0	0.67	0	0	-207.87	-207.87	1
Per1	162	1	0.99	0.69	1	1.48	0	0	0.67	0	0	-197.59	-197.59	1
Per1	163	1	0.83	0.53	0.96	1.49	0.04	-0.06	0.67	0	0	-124.45	-124.44	0.99
Per1	164	1	1.37	1.22	1	2.05	0	0	0.67	0	0	-156.43	-156.43	1
Per1	165	1	0.66	0.24	0.55	3.32	0.45	5.46	0.03	0	0	-168.63	-166.91	0.18
Per1	166	1	0.47	0.37	0.96	7.58	0.04	1.63	0.22	1	0	-124.94	-124.11	0.44
Per1	167	1	0.8	0.21	0.91	2.21	0.09	0.52	0.42	0	0	-133.47	-132.68	0.45
Per1	168	1	1.31	0.4	0.96	5.16	0.04	0.25	0.51	0	0	-171.04	-170.57	0.62
Per1	169	1	0.93	0.06	0.8	1.55	0.2	0.17	0.54	2	0	-147.6	-145.46	0.12
Per1	170	1	0	0	1	0	0	0	1	0	0	0	0	1
Per1	171	1	6.01	0.43	1	9.02	0	0	0.67	0	0	-7.38	-7.38	1
Per1	172	1	2.75	0.29	0.92	4.95	0.08	0.04	0.61	1	0	-130.17	-129.15	0.36
Per1	173	1	1.04	0.32	0.94	1.17	0.06	-0.12	0.67	0	0	-63.42	-63.4	0.98
Per1	174	1	1.21	0.87	0.9	24.16	0.1	1.19	0.28	0	0	-89.05	-88.45	0.55
Per1	175	1	0.74	0.42	0.98	108.22	0.02	4.67	0.04	1	0	-75.37	-71.62	0.02
Per1	176	1	0.91	0.12	0.96	48.78	0.04	9.04	0	1	0	-59.38	-53.82	0
Per1	177	1	1.75	1.22	1	2.62	0	0	0.67	0	0	-77.65	-77.65	1
Per1	178	1	8.41	0.26	0	14.43	1	0	0.67	0	0	-7.24	-7.24	1
Per1	179	1	0	0	1	0	0	0	1	0	0	0	0	1
Per1	180	1	0	0	1	0	0	0	1	0	0	0	0	1
Per1	181	1	0	0	1	0	0	0	1	0	0	0	0	1
Per1	182	1	0	0	1	0	0	0	1	0	0	0	0	1
Per1	183	1	0	0	1	0	0	0	1	0	0	0	0	1
Per1	184	1	0	0	1	0	0	0	1	0	0	0	0	1
Per1	185	1	0	0	1	0	0	0	1	0	0	0	0	1
Per1	186	1	0	0	1	0	0	0	1	0	0	0	0	1
Per1	187	1	0	0	1	0	0	0	1	0	0	0	0	1
Per1	188	1	0	0	1	0	0	0	1	0	0	0	0	1
Per1	189	1	0	0	1	0	0	0	1	0	0	0	0	1
Per1	190	1	1.27	0.16	1	1.91	0	0	0.67	0	0	-59.1	-59.1	1
Per1	191	1	0	0	0	6.89	1	2.38	0.15	0	0	-12.14	-12.14	1
Per1	192	1	2.25	0.75	1	3.37	0	0	0.67	0	0	-9.11	-9.11	1
Per1	193	1	13.55	0	1	0.91	0	0	0.67	0	0	-4.89	-4.89	1
Per1	194	1	0	0	1	0	0	0	1	0	0	0	0	1
Per1	195	1	0	0	1	0	0	0	1	0	0	0	0	1
Per1	196	1	2.68	0.08	0	167.91	1	0	0.67	0	0	-12.07	-12.07	1
Per1	197	1	1.1	0.11	0.94	22.59	0.06	2.74	0.12	2	0	-101.96	-98.35	0.03
Per1	198	1	1.33	0.11	0.92	49.94	0.08	8.28	0.01	3	0	-109.24	-101.92	0
Per1	199	1	1.54	0.21	0.95	15.72	0.05	2.08	0.17	1	0	-101.62	-99.04	0.08
Per1	200	1	0.76	0.19	0.98	243.16	0.02	4.71	0.04	1	0	-95.21	-91.46	0.02
Per1	201	1	1.76	0.57	1	2.64	0	0	0.67	0	0	-108.18	-108.18	1
Per1	202	1	2.58	0	0.81	3.25	0.19	0.18	0.54	3	0	-110.44	-105.96	0.01
Per1	203	1	1.14	0	0.69	2.57	0.31	0.68	0.38	6	0	-122.47	-120.93	0.21
Per1	204	1	0	0	0	0.2	1	0.88	0.34	0	0	-6.86	-6.86	1
Per1	205	1	4924.1	0.11	1	7386.16	0	0	0.67	0	0	-11.1	-11.1	1
Per1	206	1	0.84	0.52	0.86	1.44	0.14	0.01	0.64	0	0	-12.83	-12.82	0.99
Per1	207	1	0.53	0.52	1	0.8	0	0	0.67	0	0	-12.42	-12.42	1
Per1	208	1	0	0	1	0	0	0	1	0	0	0	0	1
Per1	209	1	0	0	1	0	0	0	1	0	0	0	0	1
Per1	210	1	0	0	1	0	0	0	1	0	0	0	0	1
Per1	211	1	0	0	1	0	0	0	1	0	0	0	0	1
Per1	212	1	0	0	0	0.86	1	1.15	0.29	0	0	-6.68	-6.68	1
Per1	213	1	1.28	0.38	0.99	56.66	0.01	2.99	0.11	1	0	-162.36	-160.05	0.1
Per1	214	1	0.53	0	0.7	1.56	0.3	2.55	0.14	7	0	-131.95	-129.28	0.07
Per1	215	1	1.01	0.2	0.98	55.1	0.02	6.27	0.02	3	0	-160.49	-155.54	0.01
Per1	216	1	1.06	0	0.6	1.62	0.4	0.44	0.45	4	0	-174.49	-173.35	0.32
Per1	217	1	0.75	0.26	1	1.33	0	0	0.67	0	0	-58.16	-58.16	1
Per1	218	1	1.72	0.09	0.95	5.01	0.05	0.4	0.46	2	0	-76.21	-74.58	0.2
Per1	219	1	0.4	0.24	1	0.6	0	0	0.67	0	0	-46.76	-46.76	1
Per1	220	1	1.6	0.25	1	2.4	0	0	0.67	0	0	-68.4	-68.4	1
Per1	221	1	0.82	0.27	1	1.24	0	0	0.67	0	0	-58.94	-58.94	1
Per1	222	1	1.63	0.31	1	2.45	0	0	0.67	0	0	-75.35	-75.35	1
Per1	223	1	1.31	0.39	1	2.19	0	0	0.67	0	0	-56.15	-56.15	1
Per1	224	1	0	0	1	0	0	0	1	0	0	0	0	1
Per1	225	1	1.4	0.2	0.97	26.21	0.03	2.23	0.16	1	0	-147.01	-143.1	0.02
Per1	226	1	1.01	0.46	1	1.51	0	0	0.67	0	0	-182.56	-182.56	1
Per1	227	1	0.98	0	0.55	0.88	0.45	0	0.67	0	0	-144.24	-142.56	0.19
Per1	228	1	1.4	0	0.71	2.17	0.29	0.51	0.43	5	0	-169.62	-166.72	0.06
Per1	229	1	1.16	0.26	1	1.73	0	0	0.67	0	0	-143.99	-143.99	1
Per1	230	1	1.18	0.05	0.94	5.81	0.06	2.23	0.16	2	0	-148.01	-144.72	0.04
Per1	231	1	1.38	0.45	1	2.07	0	0	0.67	0	0	-180.96	-180.96	1
Per1	232	1	0.28	0.02	0	0.34	1	0.03	0.62	0	0	-31.36	-31.36	1
Per1	233	1	1	0.29	1	1.5	0	0	0.67	0	0	-144.94	-144.94	1
Per1	234	1	1.79	0.28	1	3.08	0	0	0.67	0	0	-174.51	-174.51	1
Per1	235	1	1.07	0.02	0.98	1.07	0.02	0	0.67	0	0	-74.01	-72.83	0.31
Per1	236	1	2.13	0.03	1	3.19	0	0	0.67	0	0	-68.23	-68.23	1
Per1	237	1	1.69	0.13	1	2.53	0	0	0.67	0	0	-110.5	-110.5	1
Per1	238	1	0.95	0.04	1	1.42	0	0	0.67	0	0	-65.23	-65.23	1
Per1	239	1	0.78	0.25	1	1.36	0	0	0.66	0	0	-58.4	-58.4	1
Per1	240	1	0.83	0.06	1	1.24	0	0	0.67	0	0	-33.79	-33.79	1
Per1	241	1	0.17	0	1	0.25	0	0	0.67	0	0	-7.72	-7.72	1
Per1	242	1	1.01	0.02	0.94	0.76	0.06	0	0.67	0	0	-38.16	-37.52	0.53
Per1	243	1	0	0	1	0	0	0	1	0	0	0	0	1
Per1	244	1	0	0	1	0	0	0	1	0	0	0	0	1
Per1	245	1	0	0	1	0	0	0	1	0	0	0	0	1
Per1	246	1	1.02	0.1	0.99	1.65	0.01	-0.06	0.67	0	0	-112.08	-112.04	0.96
Per1	247	1	0	0	1	0	0	0	1	0	0	0	0	1
Per1	248	1	1.99	0.33	1	2.98	0	0	0.67	0	0	-110.27	-110.27	1
Per1	249	1	1	0	0.99	2.42	0.01	0.13	0.56	1	0	-89.37	-89.08	0.75
Per1	250	1	4.36	0	1	6.53	0	0	0.67	0	0	-68.09	-68.09	1
Per1	251	1	0.66	0.01	0.99	1.11	0.01	-0.43	0.67	0	0	-70.5	-70.45	0.95
Per1	252	1	1.12	0.02	1	1.67	0	0	0.67	0	0	-57.43	-57.43	1
Per1	253	1	2.31	0.05	1	3.47	0	0	0.67	0	0	-70.9	-70.9	1
Per1	254	1	1.45	0	1	2.17	0	0	0.67	0	0	-90.69	-90.69	1
Per1	255	1	2.62	0.12	1	3.94	0	0	0.67	0	0	-145.58	-145.58	1
Per1	256	1	1.03	0.02	1	1.54	0	0	0.67	0	0	-72.97	-72.97	1
Per1	257	1	1.62	0.16	1	2.43	0	0	0.67	0	0	-136.29	-136.29	1
Per1	258	1	3.2	0	0.95	1.18	0.05	0	0.67	0	0	-80.76	-80.28	0.62
Per1	259	1	0.73	0.06	0.97	4.17	0.03	2.24	0.16	2	0	-99.96	-96.24	0.02
Per1	260	1	2.01	0	0.8	1.23	0.2	0	0.67	0	0	-138.93	-134.48	0.01
Per1	261	1	1.25	0.02	0.99	23.86	0.01	2.8	0.12	1	0	-110.53	-106.41	0.02
Per1	262	1	1.79	0.23	0.98	5.1	0.02	0.2	0.53	0	0	-89.49	-89.4	0.91
Per1	263	1	0.35	0.07	0.81	2.52	0.19	1.75	0.21	1	0	-73.91	-71.66	0.1
Per1	264	1	1.07	0.26	0.95	13.92	0.05	1.71	0.21	1	0	-78.1	-76.16	0.14
Per1	265	1	1.12	0.13	1	1.67	0	0	0.67	0	0	-68.59	-68.59	1
Per1	266	1	0.71	0.25	1	1.13	0	0	0.67	0	0	-70.62	-70.62	1
Per1	267	1	1.04	0.19	0.83	2.15	0.17	0.03	0.62	0	0	-92.6	-91.89	0.49
Per1	268	1	0.82	0.34	0.97	9.98	0.03	0.96	0.33	0	0	-97.32	-96.83	0.62
Per1	269	1	3.83	0.9	1	5.75	0	0	0.67	0	0	-8.18	-8.18	1
Per1	270	1	1.04	0.09	1	1.56	0	0	0.67	0	0	-74.25	-74.25	1
Per1	271	1	1.65	0.17	1	2.48	0	0	0.67	0	0	-89.27	-89.27	1
Per1	272	1	0.81	0	0.87	0.86	0.13	0	0.65	2	0	-65.15	-64.85	0.74
Per1	273	1	0	0	1	0	0	0	1	0	0	0	0	1
Per1	274	1	0	0	1	0	0	0	1	0	0	0	0	1
Per1	275	1	0	0	1	0	0	0	1	0	0	0	0	1
Per1	276	1	1.36	0.21	0.92	2.8	0.08	0.12	0.56	0	0	-86.96	-86.51	0.64
Per1	277	1	0.76	0	0.76	0.65	0.24	0	0.67	0	0	-74.81	-73.56	0.28
Per1	278	1	1.04	0	0.93	1.87	0.07	0.3	0.49	4	0	-93.29	-90.61	0.07
Per1	279	1	1.37	0.41	1	2.05	0	0	0.67	0	0	-124.4	-124.4	1
Per1	280	1	1.15	0.23	1	1.72	0	0	0.67	0	0	-129.12	-129.12	1
Per1	281	1	1.15	0	0.96	1.14	0.04	0	0.67	0	0	-58.97	-55.02	0.02
Per1	282	1	0.91	0	0.93	2.8	0.07	2.1	0.17	5	0	-108.46	-102.71	0
Per1	283	1	1.26	0.18	1	1.89	0	0	0.67	0	0	-91.85	-91.85	1
Per1	284	1	3.5	0.03	0.98	3.47	0.02	0	0.67	0	0	-61.5	-59.62	0.15
Per1	285	1	0.8	0	0.91	2.7	0.09	2.8	0.12	4	0	-75.78	-67.25	0
Per1	286	1	0.94	0	0.94	4.84	0.06	3.87	0.07	7	0	-114.48	-104.86	0
Per1	287	1	2.2	0	0.93	8.26	0.07	5.07	0.04	7	0	-188.85	-166.44	0
Per1	288	1	1.44	0	0.79	1.5	0.21	0	0.66	9	0	-153.89	-149.34	0.01
Per1	289	1	2.69	0.1	1	4.56	0	0	0.65	1	0	-109.07	-108.97	0.91
Per1	290	1	0.8	0	0.92	1.06	0.08	0.1	0.57	2	0	-93.05	-90.67	0.09
Per1	291	1	1.42	0.01	1	2.14	0	0	0.67	0	0	-51.21	-51.21	1
Per1	292	1	1.3	0.02	1	1.95	0	0	0.67	0	0	-53.36	-53.36	1
Per1	293	1	1.51	0.01	1	2.26	0	0	0.67	0	0	-115.38	-115.38	1
Per1	294	1	0.84	0	0.98	2.75	0.02	1.23	0.28	2	0	-88.84	-88.23	0.54
Per1	295	1	3.79	0.16	1	5.69	0	0	0.67	0	0	-63.26	-63.26	1
Per1	296	1	0.83	0.06	0.95	3.17	0.05	1.19	0.28	1	0	-116.58	-112.47	0.02
Per1	297	1	0.33	0.04	1	0.49	0	0	0.67	0	0	-64.03	-64.03	1
Per1	298	1	1.1	0	0.96	1.07	0.04	0	0.67	0	0	-57.26	-54.58	0.07
Per1	299	1	0.7	0.07	0.95	1.43	0.05	0.08	0.58	1	0	-105.87	-105.12	0.47
Per1	300	1	1.08	0.04	1	1.62	0	0	0.67	0	0	-115.51	-115.51	1
Per1	301	1	0.45	0	0.94	0.86	0.06	0.09	0.58	1	0	-48.3	-47.98	0.72
Per1	302	1	0.16	0.01	1	0.23	0	0	0.67	0	0	-19.73	-19.73	1
Per1	303	1	0.16	0.09	1	0.24	0	0	0.67	0	0	-57.8	-57.8	1
Per1	304	1	1.36	0	1	2.04	0	0	0.67	0	0	-36.39	-36.39	1
Per1	305	1	0	0	1	0	0	0	1	0	0	0	0	1
Per1	306	1	0.71	0	1	51.31	0	2.88	0.11	1	0	-46.61	-40.97	0
Per1	307	1	0	0	1	0	0	0	1	0	0	0	0	1
Per1	308	1	0	0	1	0	0	0	1	0	0	0	0	1
Per1	309	1	0.58	0.05	0.96	2.94	0.04	0.92	0.33	1	0	-109.93	-108.03	0.15
Per1	310	1	0.7	0	0.99	22.12	0.01	5.76	0.03	2	0	-60.42	-50.4	0
Per1	311	1	0.93	0	0.97	4.3	0.03	2.38	0.15	3	0	-108.64	-103.68	0.01
Per1	312	1	0.59	0.1	1	0.89	0	0	0.67	0	0	-64.35	-64.35	1
Per1	313	1	2.72	0	0.99	6.55	0.01	0.57	0.41	1	0	-67.63	-62.05	0
Per1	314	1	1.07	0.14	1	1.6	0	0	0.67	0	0	-137.26	-137.26	1
Per1	315	1	0.97	0	1	1.46	0	0	0.67	0	0	-84.88	-84.88	1
Per1	316	1	0.49	0.03	1	0.73	0	0	0.67	0	0	-77.11	-77.11	1
Per1	317	1	0.73	0	1	1.1	0	0	0.67	0	0	-65.97	-65.97	1
Per1	318	1	0.73	0.04	1	1.09	0	0	0.67	0	0	-57.46	-57.46	1
Per1	319	1	0.88	0.06	1	1.31	0	0	0.67	0	0	-81.74	-81.74	1
Per1	320	1	0.69	0	1	1.04	0	0	0.67	0	0	-69.78	-69.78	1
Per1	321	1	0.36	0.07	0.98	2.44	0.02	1.14	0.29	1	0	-84.66	-83.95	0.49
Per1	322	1	0.6	0.06	1	0.9	0	0	0.67	0	0	-76.94	-76.94	1
Per1	323	1	1.67	0.01	1	2.51	0	0	0.67	0	0	-56.81	-56.81	1
Per1	324	1	1.54	0	1	2.31	0	0	0.67	0	0	-45.74	-45.74	1
Per1	325	1	0.67	0.02	1	1.01	0	0	0.67	0	0	-84.21	-84.21	1
Per1	326	1	0.52	0.05	1	0.78	0	0	0.67	0	0	-101.36	-101.36	1
Per1	327	1	1.61	0	0.96	3.35	0.04	0.86	0.35	4	0	-105.17	-97.59	0
Per1	328	1	0	0	1	0	0	0	1	0	0	0	0	1
Per1	329	1	0.73	0.16	1	1.09	0	0	0.67	0	0	-125.16	-125.16	1
Per1	330	1	0.52	0.04	1	0.78	0	0	0.67	0	0	-51.04	-51.04	1
Per1	331	1	2.3	0.05	1	3.45	0	0	0.67	0	0	-143.1	-143.1	1
Per1	332	1	0.16	0.01	1	313.37	0	19.27	0	1	0	-43.32	-30.7	0
Per1	333	1	2.89	0.08	1	4.33	0	0	0.67	0	0	-90.3	-90.3	1
Per1	334	1	0.52	0	0.94	2.36	0.06	1.37	0.26	3	0	-66.87	-64.87	0.14
Per1	335	1	1.13	0.14	1	1.69	0	0	0.67	0	0	-104.45	-104.45	1
Per1	336	1	1.47	0	0.81	0.93	0.19	0	0.67	0	0	-146.18	-145.59	0.55
Per1	337	1	0.35	0	0.96	2.16	0.04	3.11	0.1	2	0	-70	-64.91	0.01
Per1	338	1	0.27	0.01	1	0.41	0	0	0.67	0	0	-44.16	-44.16	1
Per1	339	1	1.03	0	0.96	3.28	0.04	2.13	0.17	3	0	-97.48	-87.44	0
Per1	340	1	0.54	0.01	1	0.81	0	0	0.67	0	0	-66.05	-66.05	1
Per1	341	1	0.22	0.04	0.97	0.54	0.03	0.05	0.61	0	0	-45.03	-44.99	0.96
Per1	342	1	0.16	0.01	1	0.24	0	0	0.67	0	0	-22.99	-22.99	1
Per1	343	1	0.86	0	0.98	1.99	0.02	0.52	0.43	1	0	-74.31	-70.64	0.03
Per1	344	1	0.99	0.16	1	1.49	0	0	0.67	0	0	-110.4	-110.4	1
Per1	345	1	0	0	1	0	0	0	1	0	0	0	0	1
Per1	346	1	0	0	1	0	0	0	1	0	0	0	0	1
Per1	347	1	0	0	1	0	0	0	1	0	0	0	0	1
Per1	348	1	0.25	0.01	1	0.38	0	0	0.67	0	0	-23.79	-23.79	1
Per1	349	1	0.74	0.05	1	1.11	0	0	0.67	0	0	-94.07	-94.07	1
Per1	350	1	1.34	0	0.93	0.92	0.07	0	0.67	0	0	-106.25	-103.4	0.06
Per1	351	1	1.37	0.01	1	2.06	0	0	0.67	0	0	-104.66	-104.66	1
Per1	352	1	0.87	0.13	1	1.3	0	0	0.67	0	0	-125.45	-125.45	1
Per1	353	1	0.71	0.05	1	1.06	0	0	0.67	0	0	-61.48	-61.48	1
Per1	354	1	1.16	0.03	1	1.75	0	0	0.67	0	0	-89.23	-89.23	1
Per1	355	1	0.25	0	1	0.37	0	0	0.67	0	0	-17.55	-17.55	1
Per1	356	1	1.97	0.02	1	2.95	0	0	0.67	0	0	-69.25	-69.25	1
Per1	357	1	0.78	0.06	1	1.17	0	0	0.67	0	0	-65.34	-65.34	1
Per1	358	1	0.79	0.03	1	1.18	0	0	0.67	0	0	-106.55	-106.55	1
Per1	359	1	0.67	0.04	1	1	0	0	0.67	0	0	-38.05	-38.05	1
Per1	360	1	1.78	0.04	1	2.67	0	0	0.67	0	0	-101.98	-101.98	1
Per1	361	1	1.02	0.01	1	1.72	0	0	0.67	0	0	-86.03	-86.03	1
Per1	362	1	0.68	0.04	1	1.02	0	0	0.67	0	0	-93.28	-93.28	1
Per1	363	1	0.66	0.06	0.99	40.05	0.01	5.22	0.03	1	0	-89.88	-87.05	0.06
Per1	364	1	0.24	0.01	0.97	0.54	0.03	0.16	0.54	1	0	-30.76	-29.78	0.38
Per1	365	1	0.63	0.01	1	0.94	0	0	0.67	0	0	-72.89	-72.89	1
Per1	366	1	0.43	0	1	0.64	0	0	0.67	0	0	-24.11	-24.11	1
Per1	367	1	0.78	0.09	1	1.17	0	0	0.67	0	0	-98.64	-98.64	1
Per1	368	1	1.03	0.03	1	1.55	0	0	0.67	0	0	-102.93	-102.93	1
Per1	369	1	0.54	0.1	1	0.82	0	0	0.67	0	0	-105.85	-105.85	1
Per1	370	1	1.05	0	1	1.58	0	0	0.67	0	0	-98.84	-98.84	1
Per1	371	1	0.84	0.27	0.99	1.36	0.01	0.01	0.64	0	0	-151.3	-151.29	0.99
Per1	372	1	1.2	0.05	1	1.81	0	0	0.67	0	0	-62.03	-62.03	1
Per1	373	1	1.1	0.14	1	1.86	0	0	0.67	0	0	-114.01	-114.01	1
Per1	374	1	0.93	0.1	1	1.4	0	0	0.67	0	0	-96.68	-96.68	1
Per1	375	1	0.84	0.36	1	1.25	0	0	0.67	0	0	-150.88	-150.88	1
Per1	376	1	2.38	0.02	1	3.57	0	0	0.67	0	0	-64.43	-64.43	1
Per1	377	1	1.28	0.03	1	1.93	0	0	0.67	0	0	-93.04	-93.04	1
Per1	378	1	0.89	0.1	0.99	1.44	0.01	-0.03	0.67	0	0	-88.09	-88.09	1
Per1	379	1	0.62	0.03	0.97	14.94	0.03	3.5	0.08	3	0	-103.67	-98.91	0.01
Per1	380	1	0.75	0.06	0.97	1.91	0.03	0.26	0.5	1	0	-82.8	-81.77	0.36
Per1	381	1	1.43	0	0.99	2.9	0.01	0.34	0.48	1	0	-100.95	-96.87	0.02
Per1	382	1	0.94	0	0.97	2.48	0.03	0.53	0.42	2	0	-121.65	-120.53	0.33
Per1	383	1	0.65	0.12	0.97	2.97	0.03	0.59	0.41	1	0	-109.53	-108.24	0.28
Per1	384	1	1.22	0.07	1	1.84	0	0	0.67	0	0	-121.11	-121.11	1
Per1	385	1	1.67	0	1	2.51	0	0	0.67	0	0	-104.01	-104.01	1
Per1	386	1	0.87	0.06	1	1.31	0	0	0.67	0	0	-66.6	-66.6	1
Per1	387	1	4.12	0.01	1	6.19	0	0	0.67	0	0	-79.47	-79.47	1
Per1	388	1	1.78	0	1	2.67	0	0	0.67	0	0	-120.15	-120.15	1
Per1	389	1	1.06	0	1	1.59	0	0	0.67	0	0	-87.12	-87.12	1
Per1	390	1	0.73	0.05	0.9	1.93	0.1	0.92	0.33	4	0	-114.91	-109.88	0.01
Per1	391	1	0.84	0	1	30.19	0	4.84	0.04	1	0	-63.59	-56.91	0
Per1	392	1	0.59	0.01	1	0.88	0	0	0.67	0	0	-64.12	-64.12	1
Per1	393	1	0.89	0	0.91	1.61	0.09	0.48	0.44	7	0	-97.93	-95.83	0.12
Per1	394	1	0.49	0	1	0.73	0	0	0.67	0	0	-35.13	-35.13	1
Per1	395	1	1.35	0	1	2.02	0	0	0.67	0	0	-92.75	-92.75	1
Per1	396	1	0.72	0.14	1	1.09	0	0	0.67	0	0	-131.36	-131.36	1
Per1	397	1	0	0	1	0	0	0	1	0	0	0	0	1
Per1	398	1	0.89	0.01	1	1.34	0	0	0.67	0	0	-72.46	-72.46	1
Per1	399	1	0.55	0.01	1	0.83	0	0	0.67	0	0	-37.37	-37.37	1
Per1	400	1	1.71	0.1	1	2.57	0	0	0.67	0	0	-87.34	-87.34	1
Per1	401	1	1.92	0.11	1	2.88	0	0	0.67	0	0	-100.36	-100.36	1
Per1	402	1	1.11	0.02	1	1.66	0	0	0.67	0	0	-56.59	-56.59	1
Per1	403	1	2	0	1	3	0	0	0.67	0	0	-49.34	-49.34	1
Per1	404	1	2.41	0.03	0.99	4.15	0.01	0.15	0.55	1	0	-81.56	-79.65	0.15
Per1	405	1	0.86	0.05	1	1.28	0	0	0.67	0	0	-58.91	-58.91	1
Per1	406	1	0	0	1	0	0	0	1	0	0	0	0	1
Per1	407	1	0.87	0.14	1	1.3	0	0	0.67	0	0	-126.82	-126.82	1
Per1	408	1	0.56	0.08	1	0.84	0	0	0.67	0	0	-84.56	-84.56	1
Per1	409	1	1.52	0.03	1	2.28	0	0	0.67	0	0	-60.89	-60.89	1
Per1	410	1	0.81	0.03	1	1.21	0	0	0.67	0	0	-47.88	-47.88	1
Per1	411	1	1.18	0.17	1	1.77	0	0	0.67	0	0	-131.46	-131.46	1
Per1	412	1	2.73	0.06	1	4.09	0	0	0.67	0	0	-88.33	-88.33	1
Per1	413	1	0.42	0.09	0.94	1.27	0.06	0.33	0.48	0	0	-97.19	-96.75	0.64
Per1	414	1	1.13	0	0.97	1.62	0.03	0.13	0.56	2	0	-66.31	-60.93	0
Per1	415	1	0.79	0.22	1	1.18	0	0	0.67	0	0	-121.87	-121.87	1
Per1	416	1	0.22	0.04	1	0.33	0	0	0.67	0	0	-53.44	-53.44	1
Per1	417	1	1.16	0	1	1.74	0	0	0.67	0	0	-45.04	-45.04	1
Per1	418	1	0.92	0.08	1	1.38	0	0	0.67	0	0	-84.04	-84.04	1
Per1	419	1	1.24	0.03	1	1.86	0	0	0.67	0	0	-94.01	-94.01	1
Per1	420	1	1.15	0.36	1	1.73	0	0	0.67	0	0	-174.7	-174.7	1
Per1	421	1	1.59	0.03	1	2.38	0	0	0.67	0	0	-67.15	-67.15	1
Per1	422	1	1.38	0	0.99	3.46	0.01	0.17	0.54	1	0	-112.09	-111.67	0.65
Per1	423	1	1.48	0.12	1	2.21	0	0	0.67	0	0	-133.31	-133.31	1
Per1	424	1	0.99	0.05	1	1.49	0	0	0.67	0	0	-58.73	-58.73	1
Per1	425	1	1.09	0	1	1.63	0	0	0.67	0	0	-38.12	-38.12	1
Per1	426	1	0.57	0.03	1	0.85	0	0	0.67	0	0	-98.02	-98.02	1
Per1	427	1	1.22	0.02	1	1.82	0	0	0.67	0	0	-52.31	-52.31	1
Per1	428	1	1.99	0.08	1	2.98	0	0	0.67	0	0	-86.12	-86.12	1
Per1	429	1	0.48	0.03	1	0.72	0	0	0.67	0	0	-55.85	-55.85	1
Per1	430	1	1.52	0.05	0.99	5.39	0.01	0.4	0.46	1	0	-131.61	-130.08	0.22
Per1	431	1	0.68	0.03	0.99	1.07	0.01	0.03	0.62	0	0	-96.15	-96.09	0.95
Per1	432	1	1.61	0.02	0.99	7.01	0.01	0.86	0.34	1	0	-78.62	-76.27	0.1
Per1	433	1	0.9	0.01	1	1.63	0	0	0.67	0	0	-43.96	-43.96	1
Per1	434	1	1.36	0.02	1	2.04	0	0	0.67	0	0	-114.05	-114.05	1
Per1	435	1	0.7	0	0.98	0.89	0.02	-0.56	0.67	1	0	-91.25	-89.04	0.11
Per1	436	1	0.87	0.04	0.99	21.25	0.01	3.17	0.1	2	0	-114.91	-113.08	0.16
Per1	437	1	0.75	0	0.99	6.54	0.01	1.17	0.29	1	0	-41.62	-40.3	0.27
Per1	438	1	0.72	0.1	0.99	6.66	0.01	1.67	0.22	1	0	-113.52	-112.37	0.31
Per1	439	1	1.22	0.01	1	1.83	0	0	0.67	0	0	-51.19	-51.19	1
Per1	440	1	1.73	0.01	1	2.6	0	0	0.67	0	0	-102.08	-102.08	1
Per1	441	1	0.76	0	0.99	24.97	0.01	2.1	0.17	2	0	-50.09	-48.07	0.13
Per1	442	1	1.23	0.07	0.86	0.9	0.14	0	0.67	0	0	-142.41	-141.92	0.62
Per1	443	1	0.36	0.04	1	0.54	0	0	0.67	0	0	-54.49	-54.49	1
Per1	444	1	1.45	0.03	0.98	3.16	0.02	0.27	0.5	1	0	-124.18	-122.3	0.15
Per1	445	1	0.48	0.01	1	0.8	0	0	0.67	0	0	-57.57	-57.57	1
Per1	446	1	1.13	0	0.99	2.72	0.01	0.55	0.42	1	0	-96.85	-94.64	0.11
Per1	447	1	1.17	0.03	1	1.75	0	0	0.67	0	0	-55.28	-55.28	1
Per1	448	1	0.68	0.09	1	1.02	0	0	0.67	0	0	-101.6	-101.6	1
Per1	449	1	0.82	0.09	0.99	34.41	0.01	1.27	0.27	1	0	-129.28	-128.04	0.29
Per1	450	1	0.49	0	1	0.74	0	0	0.67	0	0	-46.85	-46.85	1
Per1	451	1	1.33	0.11	1	2	0	0	0.67	0	0	-105.22	-105.22	1
Per1	452	1	1.22	0.03	1	1.83	0	0	0.67	0	0	-95.83	-95.83	1
Per1	453	1	0.88	0.08	1	1.33	0	0	0.67	0	0	-113.15	-113.15	1
Per1	454	1	0.75	0.03	1	1.12	0	0	0.67	0	0	-44.15	-44.15	1
Per1	455	1	0.9	0.07	1	1.35	0	0	0.67	0	0	-99.32	-99.32	1
Per1	456	1	1.16	0.02	1	1.74	0	0	0.67	0	0	-103.95	-103.95	1
Per1	457	1	0.95	0.06	0.97	1.68	0.03	0.13	0.56	1	0	-88.19	-87.56	0.53
Per1	458	1	0.89	0.01	1	1.34	0	0	0.67	0	0	-44.09	-44.09	1
Per1	459	1	1.09	0.07	1	1.63	0	0	0.67	0	0	-113.08	-113.08	1
Per1	460	1	0.97	0.2	1	1.45	0	0	0.67	0	0	-144.74	-144.74	1
Per1	461	1	0.69	0.12	0.95	5.33	0.05	3.63	0.08	2	0	-135.65	-132.61	0.05
Per1	462	1	0.53	0.14	1	0.89	0	0	0.67	0	0	-112.87	-112.87	1
Per1	463	1	0.6	0.03	1	0.9	0	0	0.67	0	0	-104.63	-104.63	1
Per1	464	1	0.43	0.13	1	0.64	0	0	0.67	0	0	-100.93	-100.93	1
Per1	465	1	0.93	0.03	0.98	4.93	0.02	2.25	0.16	2	0	-79.37	-74.83	0.01
Per1	466	1	1.71	0.01	0.99	5.56	0.01	0.88	0.34	1	0	-63.99	-60.39	0.03
Per1	467	1	1.19	0.1	1	1.78	0	0	0.67	0	0	-126.45	-126.45	1
Per1	468	1	0.58	0.09	0.99	5.49	0.01	1.05	0.31	1	0	-80.17	-79.42	0.48
Per1	469	1	0.69	0.09	0.75	0.82	0.25	0.03	0.62	0	0	-130.48	-129.86	0.54
Per1	470	1	0.68	0.04	1	1.03	0	0	0.67	0	0	-68.24	-68.24	1
Per1	471	1	0.94	0.09	1	1.4	0	0	0.67	0	0	-90.01	-90.01	1
Per1	472	1	0.79	0.04	1	1.18	0	0	0.67	0	0	-91.29	-91.29	1
Per1	473	1	1.85	0.29	1	3.39	0	0	0.67	0	0	-172.61	-172.61	1
Per1	474	1	0.94	0.28	1	1.41	0	0	0.67	0	0	-139.42	-139.42	1
Per1	475	1	0.93	0	1	1.39	0	0	0.67	0	0	-49.19	-49.19	1
Per1	476	1	1.52	0.08	1	2.27	0	0	0.67	0	0	-138.05	-138.05	1
Per1	477	1	2	0.02	1	3.01	0	0	0.67	0	0	-62.29	-62.29	1
Per1	478	1	1.04	0.05	1	1.56	0	0	0.67	0	0	-101.14	-101.14	1
Per1	479	1	0.93	0	1	1.39	0	0	0.67	0	0	-101.19	-101.19	1
Per1	480	1	1.12	0	1	1.68	0	0	0.67	0	0	-79.2	-79.2	1
Per1	481	1	1.02	0	1	1.53	0	0	0.67	0	0	-77.63	-77.63	1
Per1	482	1	0.8	0	1	1.2	0	0	0.67	0	0	-32.98	-32.98	1
Per1	483	1	1.64	0	1	2.45	0	0	0.67	0	0	-60.17	-60.17	1
Per1	484	1	0.37	0	0.92	0.99	0.08	0.43	0.45	2	0	-66.11	-65.36	0.47
Per1	485	1	0.92	0	0.86	0.38	0.14	0	0.67	0	0	-79.05	-77.68	0.25
Per1	486	1	0.85	0.03	0.93	1.64	0.07	0.43	0.45	1	0	-110.1	-108.28	0.16
Per1	487	1	0.76	0	1	1.14	0	0	0.67	0	0	-33.69	-33.69	1
Per1	488	1	0.44	0.01	0.99	0.77	0.01	-0.3	0.67	0	0	-36.5	-36.49	0.99
Per1	489	1	0.8	0.03	1	1.2	0	0	0.67	0	0	-68.1	-68.1	1
Per1	490	1	0.19	0	0.76	0.84	0.24	2.18	0.17	7	0	-83.96	-81.99	0.14
Per1	491	1	1.55	0	1	2.33	0	0	0.67	0	0	-107.07	-107.07	1
Per1	492	1	1	0.12	0.99	1.62	0.01	0	0.66	0	0	-133.74	-133.73	0.98
Per1	493	1	0.66	0	1	0.99	0	0	0.67	0	0	-65.23	-65.23	1
Per1	494	1	0.81	0.09	1	1.21	0	0	0.67	0	0	-83.41	-83.41	1
Per1	495	1	1.11	0.14	0.98	1.8	0.02	-0.02	0.67	0	0	-115.23	-115.17	0.94
Per1	496	1	0.49	0	1	0.73	0	0	0.67	0	0	-81	-81	1
Per1	497	1	1.15	0.01	1	1.73	0	0	0.67	0	0	-86.35	-86.35	1
Per1	498	1	1.09	0.27	0.97	83.94	0.03	5.71	0.03	3	0	-185.86	-182.39	0.03
Per1	499	1	0	0	1	0	0	0	1	0	0	0	0	1
Per1	500	1	1.37	0	0.69	0.57	0.31	0	0.67	0	0	-136.9	-135.02	0.15
Per1	501	1	0.53	0.27	1	0.8	0	0	0.67	0	0	-141.46	-141.46	1
Per1	502	1	0.55	0.02	1	0.83	0	0	0.67	0	0	-45.53	-45.53	1
Per1	503	1	0.98	0.21	1	1.64	0	0	0.67	0	0	-129.33	-129.33	1
Per1	504	1	1.83	0	0.96	5.72	0.04	0.87	0.34	3	0	-157.69	-152.47	0.01
Per1	505	1	0.42	0	0.63	0.77	0.37	0.46	0.44	9	0	-118.76	-117.86	0.41
Per1	506	1	1.19	0.34	1	1.78	0	0	0.67	0	0	-173.79	-173.79	1
Per1	507	1	0	0	1	0	0	0	1	0	0	0	0	1
Per1	508	1	0.72	0.21	0.99	642.57	0.01	15.79	0	1	0	-143.97	-135.76	0
Per1	509	1	0.82	0.2	0.99	11.37	0.01	1.58	0.23	1	0	-145.18	-144.14	0.35
Per1	510	1	0.86	0.22	0.99	54.13	0.01	8.24	0.01	1	0	-154.41	-149.82	0.01
Per1	511	1	0.69	0.26	0.99	776.55	0.01	12.7	0	1	0	-152.89	-144.97	0
Per1	512	1	3.06	0.01	1	1179.66	0	12.39	0	1	0	-85.01	-73.27	0
Per1	513	1	1.4	0.07	0.99	32.9	0.01	5.16	0.03	1	0	-87.17	-83.27	0.02
Per1	514	1	1	0.07	0.99	595.75	0.01	9.41	0	2	0	-129.03	-122.18	0
Per1	515	1	0.98	0.04	0.99	724.99	0.01	15.36	0	2	0	-85.59	-74.82	0
Per1	516	1	0.42	0	0.99	485.92	0.01	11.69	0	3	0	-64.41	-54.64	0
Per1	517	1	0.43	0	0.98	21.87	0.02	8.68	0.01	3	0	-59.09	-50.69	0
Per1	518	1	0.69	0	0.98	37.92	0.02	12.66	0	3	0	-101.63	-91.51	0
Per1	519	1	0.95	0.1	1	1.43	0	0	0.67	0	0	-89.3	-89.3	1
Per1	520	1	0.62	0	0.99	31.17	0.01	10.11	0	3	0	-64.49	-52.66	0
Per1	521	1	1.57	0	1	2.55	0	0	0.67	0	0	-53.6	-53.59	0.99
Per1	522	1	1.25	0.01	0.99	67.94	0.01	7.38	0.01	1	0	-129.62	-122.45	0
Per1	523	1	0.39	0	0.98	1540.71	0.02	13.96	0	5	0	-92.35	-79.59	0
Per1	524	1	0.85	0.05	0.97	1.57	0.03	0.15	0.55	1	0	-105.27	-104.48	0.45
Per1	525	1	0.77	0.15	1	1.15	0	0	0.67	0	0	-136.79	-136.79	1
Per1	526	1	0.76	0.12	1	1.12	0	0	0.67	0	0	-98.48	-98.48	1
Per1	527	1	0.66	0.21	1	0.99	0	0	0.67	0	0	-131.42	-131.42	1
Per1	528	1	1.64	0.44	1	2.46	0	0	0.67	0	0	-169.37	-169.37	1
Per1	529	1	0.99	0.22	0.95	2.4	0.05	0.1	0.58	0	0	-152.84	-152.5	0.71
Per1	530	1	1.12	0.18	1	1.68	0	0	0.67	0	0	-130.11	-130.11	1
Per1	531	1	1.03	0.43	1	1.54	0	0	0.67	0	0	-181.1	-181.1	1
Per1	532	1	0.8	0.16	1	1.2	0	0	0.67	0	0	-96.25	-96.25	1
Per1	533	1	0.42	0.19	1	0.64	0	0	0.67	0	0	-106.41	-106.41	1
Per1	534	1	1.35	0.1	1	2.02	0	0	0.67	0	0	-124.01	-124.01	1
Per1	535	1	0.89	0.02	1	1.33	0	0	0.67	0	0	-52.9	-52.9	1
Per1	536	1	0.47	0.25	0.99	10.99	0.01	0.88	0.34	1	0	-116.69	-116.25	0.64
Per1	537	1	0	0	1	0	0	0	1	0	0	0	0	1
Per1	538	1	0	0	1	0	0	0	1	0	0	0	0	1
Per1	539	1	0	0	1	0	0	0	1	0	0	0	0	1
Per1	540	1	0	0	1	0	0	0	1	0	0	0	0	1
Per1	541	1	0	0	1	0	0	0	1	0	0	0	0	1
Per1	542	1	0	0	1	0	0	0	1	0	0	0	0	1
Per1	543	1	0	0	1	0	0	0	1	0	0	0	0	1
Per1	544	1	0	0	1	0	0	0	1	0	0	0	0	1
Per1	545	1	0	0	1	0	0	0	1	0	0	0	0	1
Per1	546	1	0	0	1	0	0	0	1	0	0	0	0	1
Per1	547	1	0	0	1	0	0	0	1	0	0	0	0	1
Per1	548	1	0	0	1	0	0	0	1	0	0	0	0	1
Per1	549	1	0	0	1	0	0	0	1	0	0	0	0	1
Per1	550	1	0	0	1	0	0	0	1	0	0	0	0	1
Per1	551	1	0	0	1	0	0	0	1	0	0	0	0	1
Per1	552	1	1.31	0.02	1	1.97	0	0	0.67	0	0	-100.41	-100.41	1
Per1	553	1	1.22	0.01	1	1.84	0	0	0.67	0	0	-46.58	-46.58	1
Per1	554	1	0.42	0.01	1	0.62	0	0	0.67	0	0	-56.96	-56.96	1
Per1	555	1	0.6	0.03	1	0.9	0	0	0.67	0	0	-92.69	-92.69	1
Per1	556	1	1.75	0	1	2.63	0	0	0.67	0	0	-95.23	-95.23	1
Per1	557	1	1.37	0	1	2.05	0	0	0.67	0	0	-99.88	-99.88	1
Per1	558	1	0.96	0	1	1.44	0	0	0.67	0	0	-42.96	-42.96	1
Per1	559	1	0.18	0.1	0.97	0.32	0.03	0	0.65	0	0	-62.32	-62.32	1
Per1	560	1	0.66	0.07	1	0.99	0	0	0.67	0	0	-82.97	-82.97	1
Per1	561	1	0.84	0.04	1	1.25	0	0	0.67	0	0	-74.03	-74.03	1
Per1	562	1	0.44	0.08	1	0.65	0	0	0.67	0	0	-94.1	-94.1	1
Per1	563	1	0.8	0.16	1	1.21	0	0	0.67	0	0	-124.7	-124.7	1
Per1	564	1	0.74	0.06	0.99	5.02	0.01	0.9	0.34	1	0	-85.53	-84.02	0.22
Per1	565	1	1.3	0.14	1	1.96	0	0	0.67	0	0	-142.74	-142.74	1
Per1	566	1	1.9	0.07	1	2.84	0	0	0.67	0	0	-90.32	-90.32	1
Per1	567	1	1.16	0.34	1	1.74	0	0	0.67	0	0	-170.77	-170.77	1
Per1	568	1	0.98	0.22	1	1.47	0	0	0.67	0	0	-151.2	-151.2	1
Per1	569	1	1.28	0.07	0.87	0.85	0.13	0	0.67	0	0	-115.51	-114.95	0.57
Per1	570	1	0	0	1	0	0	0	1	0	0	0	0	1
Per1	571	1	0	0	1	0	0	0	1	0	0	0	0	1
Per1	572	1	1.44	0	0.93	6.35	0.07	1.44	0.25	8	0	-170.28	-166.35	0.02
Per1	573	1	0.86	0.07	1	1.43	0	0	0.67	0	0	-64.31	-64.31	1
Per1	574	1	1.04	0	0.99	3.02	0.01	0.13	0.56	1	0	-89.9	-89.61	0.75
Per1	575	1	1.16	0	1	1.74	0	0	0.67	0	0	-40.34	-40.34	1
Per1	576	1	0.67	0	1	1.01	0	0	0.67	0	0	-28.92	-28.92	1
Per1	577	1	0.61	0	1	0.91	0	0	0.67	0	0	-88.7	-88.7	1
Per1	578	1	0.69	0	1	1.22	0	0	0.67	0	0	-70.61	-70.61	1
Per1	579	1	1.32	0.03	1	1.98	0	0	0.67	0	0	-85.52	-85.52	1
Per1	580	1	1.05	0.03	1	1.57	0	0	0.67	0	0	-116.73	-116.73	1
Per1	581	1	0.85	0.01	1	1.27	0	0	0.67	0	0	-43.99	-43.99	1
Per1	582	1	1.27	0.12	1	1.9	0	0	0.67	0	0	-121.18	-121.18	1
Per1	583	1	0.59	0	0.93	0.79	0.07	-0.14	0.67	3	0	-74.35	-74.05	0.73
Per1	584	1	0.88	0.01	1	1.31	0	0	0.67	0	0	-41.97	-41.97	1
Per1	585	1	1.34	0	1	2.27	0	0	0.67	0	0	-107.15	-107.15	1
Per1	586	1	0.43	0	1	0.64	0	0	0.67	0	0	-68.47	-68.47	1
Per1	587	1	3.66	0	1	5.5	0	0	0.67	0	0	-72.38	-72.38	1
Per1	588	1	0.67	0	1	1.01	0	0	0.67	0	0	-46.6	-46.6	1
Per1	589	1	0	0	1	0	0	0	1	0	0	0	0	1
Per1	590	1	0	0	1	0	0	0	1	0	0	0	0	1
Per1	591	1	0	0	1	0	0	0	1	0	0	0	0	1
Per1	592	1	0.25	0	1	0.37	0	0	0.67	0	0	-45.46	-45.46	1
Per1	593	1	0.45	0	1	0.68	0	0	0.67	0	0	-53.97	-53.97	1
Per1	594	1	1.05	0	1	1.58	0	0	0.67	0	0	-97.15	-97.15	1
Per1	595	1	0.69	0	1	1.03	0	0	0.67	0	0	-49.82	-49.82	1
Per1	596	1	0.82	0	1	1.23	0	0	0.67	0	0	-98.46	-98.46	1
Per1	597	1	0.75	0	0.71	1.11	0.29	0.18	0.54	7	0	-156.6	-155.31	0.28
Per1	598	1	0.58	0.04	1	0.86	0	0	0.67	0	0	-53.16	-53.16	1
Per1	599	1	0.75	0	1	1.12	0	0	0.67	0	0	-30.29	-30.29	1
Per1	600	1	0.69	0.01	1	1.03	0	0	0.67	0	0	-67.05	-67.05	1
Per1	601	1	0.7	0.05	1	1.06	0	0	0.67	0	0	-76.16	-76.16	1
Per1	602	1	1.09	0	1	1.63	0	0	0.67	0	0	-38.49	-38.49	1
Per1	603	1	0.81	0.03	1	1.21	0	0	0.67	0	0	-88.44	-88.44	1
Per1	604	1	1.39	0	1	2.08	0	0	0.67	0	0	-115.4	-115.4	1
Per1	605	1	1.32	0.03	1	1.98	0	0	0.67	0	0	-108.32	-108.32	1
Per1	606	1	1.62	0	1	2.44	0	0	0.67	0	0	-41.42	-41.42	1
Per1	607	1	0.76	0.05	0.98	1.27	0.02	0.03	0.62	0	0	-114.95	-114.91	0.96
Per1	608	1	1.14	0	1	1.71	0	0	0.67	0	0	-87.35	-87.35	1
Per1	609	1	0.85	0.05	1	1.28	0	0	0.67	0	0	-64.27	-64.27	1
Per1	610	1	0.46	0	1	0.69	0	0	0.67	0	0	-29.84	-29.84	1
Per1	611	1	0.69	0.06	1	1.03	0	0	0.67	0	0	-81.15	-81.15	1
Per1	612	1	0.79	0	1	1.18	0	0	0.67	0	0	-31.6	-31.6	1
Per1	613	1	0.95	0.01	1	1.43	0	0	0.67	0	0	-38.72	-38.72	1
Per1	614	1	1.51	0.07	1	2.26	0	0	0.67	0	0	-92.68	-92.68	1
Per1	615	1	0.91	0.03	1	1.36	0	0	0.67	0	0	-88.81	-88.81	1
Per1	616	1	1.05	0	1	1.58	0	0	0.67	0	0	-60.73	-60.73	1
Per1	617	1	0.89	0	1	1.34	0	0	0.67	0	0	-41.45	-41.45	1
Per1	618	1	0.75	0	1	1.13	0	0	0.67	0	0	-58.99	-58.99	1
Per1	619	1	1.15	0	1	1.73	0	0	0.67	0	0	-101.56	-101.56	1
Per1	620	1	0.77	0.04	1	1.15	0	0	0.67	0	0	-82.69	-82.69	1
Per1	621	1	1.32	0	0.99	10.28	0.01	0.77	0.36	1	0	-119.02	-118.24	0.46
Per1	622	1	0.86	0	1	1.29	0	0	0.67	0	0	-97.11	-97.11	1
Per1	623	1	0.69	0	1	1.03	0	0	0.67	0	0	-86.84	-86.84	1
Per1	624	1	0.9	0	1	1.35	0	0	0.67	0	0	-75.07	-75.07	1
Per1	625	1	1.33	0	0.98	0.95	0.02	0	0.67	0	0	-47.32	-47.19	0.88
Per1	626	1	1.05	0	1	1.58	0	0	0.67	0	0	-106.66	-106.66	1
Per1	627	1	0.65	0	1	0.98	0	0	0.67	0	0	-63.63	-63.63	1
Per1	628	1	0.4	0	1	0.6	0	0	0.67	0	0	-24.92	-24.92	1
Per1	629	1	1.87	0	1	2.8	0	0	0.67	0	0	-46.07	-46.07	1
Per1	630	1	0.69	0.01	1	1.08	0	-0.19	0.67	0	0	-87.39	-87.37	0.98
Per1	631	1	0.52	0.05	1	0.78	0	0	0.67	0	0	-86.64	-86.64	1
Per1	632	1	0.85	0	1	1.74	0	0	0.67	0	0	-72.66	-72.59	0.94
Per1	633	1	1.28	0.08	1	1.92	0	0	0.67	0	0	-120.77	-120.77	1
Per1	634	1	0.81	0	1	1.21	0	0	0.67	0	0	-92.28	-92.28	1
Per1	635	1	0.83	0.16	1	1.24	0	0	0.67	0	0	-113.52	-113.52	1
Per1	636	1	0.65	0.01	1	0.98	0	0	0.67	0	0	-79.4	-79.4	1
Per1	637	1	0.92	0.17	1	1.38	0	0	0.67	0	0	-122.61	-122.61	1
Per1	638	1	0.91	0.15	1	1.37	0	0	0.67	0	0	-89.8	-89.8	1
Per1	639	1	1	0.1	1	1.49	0	0	0.67	0	0	-113.01	-113.01	1
Per1	640	1	1.43	0	1	2.15	0	0	0.67	0	0	-47.94	-47.94	1
Per1	641	1	0.92	0	1	1.38	0	0	0.67	0	0	-109.26	-109.26	1
Per1	642	1	0.72	0.1	1	1.08	0	0	0.67	0	0	-86.92	-86.92	1
Per1	643	1	1.58	0	1	2.37	0	0	0.67	0	0	-42.42	-42.42	1
Per1	644	1	0.99	0.02	1	1.48	0	0	0.67	0	0	-110.82	-110.82	1
Per1	645	1	1.01	0.06	0.99	86.05	0.01	11.31	0	2	0	-124.03	-116.64	0
Per1	646	1	1.03	0.17	0.99	159.24	0.01	5.43	0.03	1	0	-140.92	-137.23	0.02
Per1	647	1	3.16	0.03	1	4.74	0	0	0.67	0	0	-29.72	-29.72	1
Per1	648	1	0.41	0.09	0.99	1279.87	0.01	14.1	0	1	0	-116.64	-109.58	0
Per1	649	1	0.47	0.07	1	0.71	0	0	0.67	0	0	-83.88	-83.88	1
Per1	650	1	0	0	1	0	0	0	1	0	0	0	0	1
Per1	651	1	1.4	0.04	1	2.1	0	0	0.67	0	0	-91.85	-91.85	1
Per1	652	1	1.33	0	1	1.99	0	0	0.67	0	0	-48.28	-48.28	1
Per1	653	1	1.59	0.05	1	130.97	0	8.76	0.01	1	0	-83.61	-76.68	0
Per1	654	1	0.64	0	1	134.38	0	6.82	0.01	1	0	-53.76	-46.2	0
Per1	655	1	1.01	0.02	1	1.51	0	0	0.67	0	0	-82.67	-82.67	1
Per1	656	1	0.63	0.05	1	0.94	0	0	0.67	0	0	-88.73	-88.73	1
Per1	657	1	0.19	0	0.99	309.8	0.01	8.85	0.01	3	0	-52.13	-45.96	0
Per1	658	1	0	0	1	0	0	0	1	0	0	0	0	1
Per1	659	1	0	0	1	0	0	0	1	0	0	0	0	1
Per1	660	1	0	0	1	0	0	0	1	0	0	0	0	1
Per1	661	1	0	0	1	0	0	0	1	0	0	0	0	1
Per1	662	1	0	0	1	0	0	0	1	0	0	0	0	1
Per1	663	1	0	0	1	0	0	0	1	0	0	0	0	1
Per1	664	1	0	0	1	0	0	0	1	0	0	0	0	1
Per1	665	1	0.87	0.13	0.99	483.16	0.01	11.47	0	2	0	-138.58	-132.18	0
Per1	666	1	0.68	0	0.98	196.97	0.02	6.03	0.02	5	0	-136.39	-130.5	0
Per1	667	1	1.02	0	0.99	410.47	0.01	12.98	0	2	0	-107.98	-96.77	0
Per1	668	1	0.65	0	1	714.23	0	15.31	0	1	0	-53.92	-42.18	0
Per1	669	1	1.15	0.03	1	1.73	0	0	0.67	0	0	-91.31	-91.31	1
Per1	670	1	1	0.03	1	24.96	0	0.5	0.43	1	0	-87.05	-86.77	0.76
Per1	671	1	1.23	0.13	1	1.84	0	0	0.67	0	0	-99.5	-99.5	1
Per1	672	1	1.71	0	0.9	0.69	0.1	0	0.67	0	0	-77.75	-75.85	0.15
Per1	673	1	1.04	0.06	1	1.56	0	0	0.67	0	0	-112.7	-112.7	1
Per1	674	1	0.95	0.03	1	1.42	0	0	0.67	0	0	-90.61	-90.61	1
Per1	675	1	1.02	0.12	1	1.53	0	0	0.67	0	0	-131.43	-131.43	1
Per1	676	1	1.75	0	1	2.62	0	0	0.67	0	0	-105.19	-105.19	1
Per1	677	1	0.71	0	0.89	0.33	0.11	0	0.67	0	0	-38.48	-37.07	0.24
Per1	678	1	1.53	0.03	1	2.3	0	0	0.67	0	0	-75.65	-75.65	1
Per1	679	1	0.79	0.06	1	1.19	0	0	0.67	0	0	-89.65	-89.65	1
Per1	680	1	0.93	0.03	0.98	9.98	0.02	2.86	0.12	1	0	-118.01	-115.35	0.07
Per1	681	1	2.67	0.15	1	4	0	0	0.67	0	0	-139.54	-139.54	1
Per1	682	1	0.73	0	1	1.1	0	0	0.67	0	0	-70.77	-70.77	1
Per1	683	1	1.46	0.01	1	2.18	0	0	0.67	0	0	-53.12	-53.12	1
Per1	684	1	1.49	0	1	2.48	0	0	0.67	0	0	-68.45	-68.45	1
Per1	685	1	0.44	0.13	1	0.66	0	0	0.67	0	0	-102.47	-102.47	1
Per1	686	1	0.27	0	1	0.4	0	0	0.67	0	0	-33.03	-33.03	1
Per1	687	1	1.44	0.07	1	2.17	0	0	0.67	0	0	-77.57	-77.57	1
Per1	688	1	0.8	0	1	1.19	0	0	0.67	0	0	-36.37	-36.37	1
Per1	689	1	0.7	0	1	1.06	0	0	0.67	0	0	-72.31	-72.31	1
Per1	690	1	0.56	0	0.99	22.1	0.01	6.43	0.02	1	0	-46.71	-39.44	0
Per1	691	1	0	0	1	0	0	0	1	0	0	0	0	1
Per1	692	1	1.1	0	0.88	0.47	0.12	0	0.67	0	0	-110.43	-109.1	0.26
Per1	693	1	0.74	0.05	0.98	4.85	0.02	1.77	0.21	1	0	-103.67	-101.36	0.1
Per1	694	1	1.7	0.01	1	2.86	0	0	0.67	0	0	-64.79	-64.79	1
Per1	695	1	0.79	0.05	1	1.19	0	0	0.67	0	0	-85.82	-85.82	1
Per1	696	1	1.09	0.02	1	1.63	0	0	0.67	0	0	-53.37	-53.37	1
Per1	697	1	0.56	0	1	0.84	0	0	0.67	0	0	-60.9	-60.9	1
Per1	698	1	0	0	1	0	0	0	1	0	0	0	0	1
Per1	699	1	0.82	0.01	1	1.43	0	0	0.67	0	0	-42.99	-42.99	1
Per1	700	1	1.85	0	1	2.77	0	0	0.67	0	0	-97.4	-97.4	1
Per1	701	1	1.18	0	1	1.77	0	0	0.67	0	0	-35.58	-35.58	1
Per1	702	1	0.35	0	0.95	0.71	0.05	0.22	0.52	0	0	-61.57	-61.18	0.67
Per1	703	1	1.01	0.06	1	1.52	0	0	0.67	0	0	-104.56	-104.56	1
Per1	704	1	1.72	0	1	2.58	0	0	0.67	0	0	-50.82	-50.82	1
Per1	705	1	1.56	0.06	1	2.33	0	0	0.67	0	0	-98.57	-98.57	1
Per1	706	1	1.12	0.09	1	1.67	0	0	0.67	0	0	-106.28	-106.28	1
Per1	707	1	1.11	0	1	1.67	0	0	0.67	0	0	-80.99	-80.99	1
Per1	708	1	1.2	0	1	1.8	0	0	0.67	0	0	-84.78	-84.78	1
Per1	709	1	0.34	0	1	0.51	0	0	0.67	0	0	-21.04	-21.04	1
Per1	710	1	0.04	0	1	0.06	0	0	0.67	0	0	-8.29	-8.29	1
Per1	711	1	0.65	0	1	0.98	0	0	0.67	0	0	-62.62	-62.62	1
Per1	712	1	0.62	0.01	1	0.93	0	0	0.67	0	0	-76.18	-76.18	1
Per1	713	1	0.25	0.01	1	0.38	0	0	0.67	0	0	-49.18	-49.18	1
Per1	714	1	0.63	0	0.91	1.81	0.09	1.84	0.2	6	0	-108.59	-103.19	0
Per1	715	1	0.69	0	1	1.03	0	0	0.67	0	0	-72.44	-72.44	1
Per1	716	1	0.98	0	1	1.47	0	0	0.67	0	0	-108.98	-108.98	1
Per1	717	1	1.26	0	1	1.89	0	0	0.67	0	0	-57.79	-57.79	1
Per1	718	1	0.85	0	1	1.28	0	0	0.67	0	0	-38.37	-38.37	1
Per1	719	1	2.79	0	1	4.18	0	0	0.67	0	0	-67.87	-67.87	1
Per1	720	1	0.61	0.02	1	0.91	0	0	0.67	0	0	-78.82	-78.82	1
Per1	721	1	0.85	0.01	1	1.28	0	0	0.67	0	0	-43.27	-43.27	1
Per1	722	1	1.58	0.15	1	2.37	0	0	0.67	0	0	-148.77	-148.77	1
Per1	723	1	1.44	0.2	0.94	15.11	0.06	2.16	0.17	1	0	-193.85	-188.94	0.01
Per1	724	1	0.97	0.13	1	1.45	0	0	0.67	0	0	-128.38	-128.38	1
Per1	725	1	0.68	0	0.66	1.51	0.34	1.34	0.26	9	0	-153.81	-151.22	0.08
Per1	726	1	1.4	0.33	1	2.09	0	0	0.67	0	0	-166.15	-166.15	1
Per1	727	1	1.45	0.6	1	2.17	0	0	0.67	0	0	-198.59	-198.59	1
Per1	728	1	0	0	1	0	0	0	1	0	0	0	0	1
Per1	729	1	0	0	0	1.19	1	0.5	0.43	0	0	-7.65	-7.65	1
Per1	730	1	0.99	0	0.88	1.28	0.12	0.11	0.57	6	0	-98.14	-95.7	0.09
Per1	731	1	0.96	0.26	0.77	1.98	0.23	0.39	0.46	0	0	-200.45	-199.66	0.45
Per1	732	1	1.08	0.24	0.95	1.67	0.05	-0.35	0.67	0	0	-180.23	-180.11	0.89
Per1	733	1	0.58	0.4	0.97	11.77	0.03	2.2	0.16	1	0	-165.93	-164.83	0.33
Per1	734	1	0.38	0.15	1	0.57	0	0	0.67	0	0	-95.27	-95.27	1
Per1	735	1	0.95	0.18	1	1.43	0	0	0.67	0	0	-113.95	-113.95	1
Per1	736	1	1.07	0.1	0.91	2.33	0.09	0.4	0.46	0	0	-157.08	-156.29	0.45
Per1	737	1	1.59	0.1	1	2.39	0	0	0.67	0	0	-87.29	-87.29	1
Per1	738	1	1.11	0.09	1	1.66	0	0	0.67	0	0	-96.19	-96.19	1
Per1	739	1	0.97	0.17	0.97	1.68	0.03	-0.03	0.67	0	0	-108.47	-108.46	0.99
Per1	740	1	0.57	0.09	1	0.85	0	0	0.67	0	0	-68.44	-68.44	1
Per1	741	1	1.03	0.04	1	1.69	0	0	0.67	0	0	-113.91	-113.9	1
Per1	742	1	2.01	0.1	1	3.02	0	0	0.67	0	0	-121.96	-121.96	1
Per1	743	1	0.7	0.02	1	1.05	0	0	0.67	0	0	-42.76	-42.76	1
Per1	744	1	0.11	0.01	0	0.12	1	0.01	0.65	0	0	-60.53	-60.53	1
Per1	745	1	0.27	0.01	1	0.4	0	0	0.67	0	0	-32.78	-32.78	1
Per1	746	1	0.95	0.02	1	1.43	0	0	0.67	0	0	-51.53	-51.53	1
Per1	747	1	0.97	0.04	1	1.45	0	0	0.67	0	0	-118.13	-118.13	1
Per1	748	1	1.47	0.33	1	2.21	0	0	0.67	0	0	-199.63	-199.63	1
Per1	749	1	0.55	0.02	1	0.83	0	0	0.67	0	0	-101.08	-101.08	1
Per1	750	1	0	0	1	0	0	0	1	0	0	0	0	1
Per1	751	1	0.94	0.1	1	1.42	0	0	0.67	0	0	-123.29	-123.29	1
Per1	752	1	0	0	0.5	0.05	0.5	0.88	0.34	2	0	-18.68	-18.66	0.98
Per1	753	1	0	0	1	0	0	0	1	0	0	0	0	1
Per1	754	1	0	0	1	0	0	0	1	0	0	0	0	1
Per1	755	1	0	0	1	0	0	0	1	0	0	0	0	1
Per1	756	1	0	0	1	0	0	0	1	0	0	0	0	1
Per1	757	1	0	0	1	0	0	0	1	0	0	0	0	1
Per1	758	1	0	0	1	0	0	0	1	0	0	0	0	1
Per1	759	1	0	0	1	0	0	0	1	0	0	0	0	1
Per1	760	1	0	0	1	0	0	0	1	0	0	0	0	1
Per1	761	1	0	0	1	0	0	0	1	0	0	0	0	1
Per1	762	1	1.22	0.03	0	2.39	1	0.01	0.65	0	0	-7.84	-7.84	1
Per1	763	1	2.04	0	1	3.06	0	0	0.67	0	0	-125.48	-125.48	1
Per1	764	1	1.18	0.03	1	2.01	0	0	0.67	0	0	-96.05	-96.05	1
Per1	765	1	0.91	0.03	1	1.62	0	0	0.67	0	0	-52.18	-52.18	1
Per1	766	1	1.32	0.09	0.98	8.92	0.02	1.54	0.23	2	0	-109.54	-106.39	0.04
Per1	767	1	0	0	1	0	0	0	1	0	0	0	0	1
Per1	768	1	0	0	1	0	0	0	1	0	0	0	0	1
Per1	769	1	0.57	0.14	0.73	0.74	0.27	0.09	0.58	0	0	-132.57	-132.36	0.8
Per1	770	1	0.48	0.23	1	0.72	0	0	0.67	0	0	-112.6	-112.6	1
Per1	771	1	0.81	0.09	1	1.21	0	0	0.67	0	0	-104.14	-104.14	1
Per1	772	1	2.23	0.25	1	3.35	0	0	0.67	0	0	-163.49	-163.49	1
Per1	773	1	0.84	0.03	1	1.25	0	0	0.67	0	0	-80.8	-80.8	1
Per1	774	1	0.51	0	0.93	3.72	0.07	3.85	0.07	5	0	-89.11	-83.95	0.01
Per1	775	1	0.7	0.12	0.95	1.46	0.05	0.14	0.56	0	0	-103.7	-103.46	0.79
Per1	776	1	1.31	0.01	0.99	20.95	0.01	3.97	0.06	2	0	-111.03	-102.7	0
Per1	777	1	1.43	0.13	1	2.14	0	0	0.67	0	0	-134	-134	1
Per1	778	1	0.5	0.05	0.96	3.46	0.04	2.61	0.13	1	0	-94.77	-92.45	0.1
Per1	779	1	1.04	0	0.92	5.43	0.08	5.57	0.03	8	0	-149.1	-134.88	0
Per1	780	1	1.52	0.16	0.95	4.4	0.05	0.79	0.36	1	0	-156.14	-154.22	0.15
Per1	781	1	0.75	0.03	0.9	4.06	0.1	5	0.04	5	0	-140.7	-134.91	0
Per1	782	1	1.47	0	0.98	3.53	0.02	0.36	0.47	2	0	-117.23	-112.02	0.01
Per1	783	1	1.82	0.15	1	2.74	0	0	0.67	0	0	-141.81	-141.81	1
Per1	784	1	0	0	1	0	0	0	1	0	0	0	0	1
Per1	785	1	0	0	1	0	0	0	1	0	0	0	0	1
Per1	786	1	0	0	1	0	0	0	1	0	0	0	0	1
Per1	787	1	0	0	1	0	0	0	1	0	0	0	0	1
Per1	788	1	1.67	0.04	1	2.5	0	0	0.67	0	0	-38.85	-38.85	1
Per1	789	1	0.63	0	0.94	4.22	0.06	1.54	0.23	1	0	-36.14	-34	0.12
Per1	790	1	2.41	0.26	1	3.61	0	0	0.67	0	0	-49.81	-49.81	1
Per1	791	1	2.21	0.21	1	3.32	0	0	0.67	0	0	-48.36	-48.36	1
Per1	792	1	0	0	1	0	0	0	1	0	0	0	0	1
Per1	793	1	0	0	1	0	0	0	1	0	0	0	0	1
Per1	794	1	0	0	1	0	0	0	1	0	0	0	0	1
Per1	795	1	1.58	0.05	1	2.37	0	0	0.67	0	0	-41.07	-41.07	1
Per1	796	1	0.92	0.07	0.97	23.04	0.03	1.94	0.19	0	0	-43.05	-39.58	0.03
Per1	797	1	1.41	0.05	0.98	1.88	0.02	-0.03	0.67	1	0	-87.03	-86.11	0.4
Per1	798	1	0.83	0.15	0.97	6.55	0.03	2.47	0.14	2	0	-120.17	-117.47	0.07
Per1	799	1	1.75	0.12	1	2.63	0	0	0.67	0	0	-102.51	-102.51	1
Per1	800	1	0.9	0.3	0.99	11.11	0.01	0.76	0.37	1	0	-154.71	-153.8	0.4
Per1	801	1	1.77	0.04	0.98	5	0.02	0.52	0.43	1	0	-90.64	-88.37	0.1
Per1	802	1	1.16	0	0.96	41.93	0.04	4.31	0.05	1	0	-44.5	-39.63	0.01
Per1	803	1	2.39	0.14	0.98	135.59	0.02	1.83	0.2	1	0	-57.83	-55.58	0.11
Per1	804	1	0.98	0.12	0.98	36.81	0.02	8.51	0.01	2	0	-153.71	-146.85	0
Per1	805	1	0.75	0.32	1	1.13	0	0	0.67	0	0	-157.22	-157.22	1
Per1	806	1	1.69	0	0.98	35.53	0.02	3.06	0.1	3	0	-121	-118.47	0.08
Per1	807	1	0.74	0.05	1	1.24	0	0	0.67	0	0	-80.92	-80.92	1
Per1	808	1	1.07	0	0.98	468.49	0.02	8.46	0.01	3	0	-94.45	-80.8	0
Per1	809	1	0.55	0.11	0.98	4.64	0.02	0.77	0.36	1	0	-103.98	-101.82	0.12
Per1	810	1	0.57	0.04	1	1	0	0	0.67	0	0	-50.97	-50.97	1
Per1	811	1	2.22	0.08	1	3.33	0	0	0.67	0	0	-93.53	-93.53	1
Per1	812	1	1.43	0.05	0.96	3.1	0.04	0.15	0.55	1	0	-136.38	-134.48	0.15
Per1	813	1	1.2	0.27	1	1.8	0	0	0.67	0	0	-148.52	-148.52	1
Per1	814	1	0	0	1	0	0	0	1	0	0	0	0	1
Per1	815	1	0	0	1	0	0	0	1	0	0	0	0	1
Per1	816	1	0.87	0.1	1	1.3	0	0	0.67	0	0	-7.07	-7.07	1
Per1	817	1	0	0	0	0.19	1	0.66	0.39	0	0	-5.95	-5.95	1
Per1	818	1	5.84	0.39	1	8.77	0	0	0.67	0	0	-9.33	-9.33	1
Per1	819	1	0.76	0.12	1	1.15	0	0	0.67	0	0	-7.25	-7.25	1
Per1	820	1	1.07	0.29	1	1.6	0	0	0.67	0	0	-151.6	-151.6	1
Per1	821	1	1.43	0.16	0.92	3.37	0.08	0.43	0.45	0	0	-154.29	-153.34	0.38
Per1	822	1	1.55	0.12	1	2.33	0	0	0.67	0	0	-93.74	-93.74	1
Per1	823	1	1.32	0	0.65	1.01	0.35	0	0.67	0	0	-151.59	-148.42	0.04
Per1	824	1	1.09	0.27	0.98	21.68	0.02	3.04	0.1	1	0	-173.82	-172.1	0.18
Per1	825	1	1.06	0.37	0.99	19.72	0.01	0.66	0.39	1	0	-164.17	-163.84	0.72
Per1	826	1	12.47	1.98	1	18.71	0	0	0.67	0	0	-8.27	-8.27	1
Per1	827	1	0	0	1	0	0	0	1	0	0	0	0	1
Per1	828	1	1.06	0	0.71	3.33	0.29	1.32	0.26	3	0	-46.56	-44.89	0.19
Per1	829	1	3.61	1.14	0.98	5.38	0.02	0.01	0.64	0	0	-86.61	-86.6	0.99
Per1	830	1	3.15	0.7	1	4.72	0	0	0.67	0	0	-91	-91	1
Per1	831	1	0.8	0.19	0.96	21.14	0.04	5.31	0.03	3	0	-156.03	-151.22	0.01
Per1	832	1	1.44	0.34	1	2.16	0	0	0.67	0	0	-170.97	-170.97	1
Per1	833	1	1.66	0.34	0.95	6.03	0.05	0.81	0.36	1	0	-191.38	-189.63	0.17
Per1	834	1	0.46	0.06	0.98	35.63	0.02	7.5	0.01	2	0	-65.16	-57.9	0
Per1	835	1	0.96	0.03	1	1.61	0	0	0.67	0	0	-96.52	-96.51	1
Per1	836	1	2.02	0.05	0	21.86	1	0	0.67	0	0	-8.92	-8.92	1
Per1	837	1	0.7	0.49	1	1.06	0	0	0.67	0	0	-8.28	-8.28	1
Per1	838	1	0	0	1	0	0	0	1	0	0	0	0	1
Per1	839	1	0	0	1	0	0	0	1	0	0	0	0	1
Per1	840	1	0	0	1	0	0	0	1	0	0	0	0	1
Per1	841	1	1.71	0.78	1	2.57	0	0	0.67	0	0	-12.67	-12.67	1
Per1	842	1	1.29	0.14	1	1.93	0	0	0.67	0	0	-10.12	-10.12	1
Per1	843	1	0.34	0.04	1	0.51	0	0	0.67	0	0	-35.85	-35.85	1
Per1	844	1	0.92	0.03	1	1.38	0	0	0.67	0	0	-85.62	-85.62	1
Per1	845	1	0.71	0	0.99	17.07	0.01	3.69	0.07	2	0	-58.37	-51.15	0
Per1	846	1	0.68	0.04	1	1.02	0	0	0.67	0	0	-51.81	-51.81	1
Per1	847	1	0.74	0.07	1	1.11	0	0	0.67	0	0	-58.24	-58.24	1
Per1	848	1	0.18	0.04	0.87	0.56	0.13	0.16	0.54	1	0	-77.46	-76.63	0.44
Per1	849	1	0.83	0.01	1	1.25	0	0	0.67	0	0	-44.73	-44.73	1
Per1	850	1	1.25	0.03	1	1.87	0	0	0.67	0	0	-61.57	-61.57	1
Per1	851	1	2.39	0.04	1	3.58	0	0	0.67	0	0	-77.96	-77.96	1
Per1	852	1	0.68	0.06	1	1.17	0	-0.12	0.67	0	0	-80.94	-80.94	1
Per1	853	1	1.02	0.03	1	1.53	0	0	0.67	0	0	-62.28	-62.28	1
Per1	854	1	0.56	0.05	1	0.84	0	0	0.67	0	0	-50.72	-50.72	1
Per1	855	1	0.98	0.04	1	1.47	0	0	0.67	0	0	-87.55	-87.55	1
Per1	856	1	0.78	0	0.96	0.35	0.04	0	0.67	0	0	-43.42	-41.4	0.13
Per1	857	1	1.37	0.1	1	2.05	0	0	0.67	0	0	-107.47	-107.47	1
Per1	858	1	3.47	0	0.88	1.22	0.12	0	0.67	0	0	-110.77	-109.05	0.18
Per1	859	1	1.54	0	0.99	10000	0.01	7.91	0.01	3	0	-127.59	-118.62	0
Per1	860	1	0.41	0.01	1	0.61	0	0	0.67	0	0	-35.34	-35.34	1
Per1	861	1	1.34	0.03	0.99	7745.12	0.01	4.86	0.04	3	0	-81.23	-74.68	0
Per1	862	1	0.93	0.17	1	1.39	0	0	0.67	0	0	-137.89	-137.89	1
Per1	863	1	1.02	0	0.91	0.44	0.09	0	0.67	0	0	-65.99	-64.66	0.26
Per1	864	1	1.19	0.06	0.99	8.64	0.01	1.41	0.25	1	0	-104.22	-102.49	0.18
Per1	865	1	0.96	0.14	1	1.45	0	0	0.67	0	0	-89.53	-89.53	1
Per1	866	1	0.9	0	0.99	17.95	0.01	4.54	0.05	1	0	-89.12	-82.85	0
Per1	867	1	0	0	1	0	0	0	1	0	0	0	0	1
Per1	868	1	0	0	1	0	0	0	1	0	0	0	0	1
Per1	869	1	1.25	0.05	0.99	7628.87	0.01	4.3	0.05	2	0	-134.13	-129.41	0.01
Per1	870	1	0.49	0.15	0.99	11.62	0.01	1.19	0.28	1	0	-103.34	-102.73	0.55
Per1	871	1	1.52	0.11	0.99	19.32	0.01	5.08	0.04	1	0	-152.92	-148.31	0.01
Per1	872	1	1.08	0.09	0.99	17.9	0.01	2.86	0.11	1	0	-136.49	-134.05	0.09
Per1	873	1	1.68	0	0.52	1.46	0.48	0	0.67	0	0	-247.72	-246.02	0.18
Per1	874	1	1.07	0.28	0.98	5.76	0.02	0.45	0.44	0	0	-129.84	-129.58	0.77
Per1	875	1	1.12	0.13	0.96	11.8	0.04	3.41	0.09	0	0	-158.41	-155.04	0.03
Per1	876	1	0.65	0.03	0.94	1.95	0.06	0.38	0.47	1	0	-93.75	-92.75	0.37
Per1	877	1	0.93	0.22	0.99	11.94	0.01	1.81	0.2	1	0	-125.34	-124.44	0.41
Per1	878	1	0.88	0.55	1	1.32	0	0	0.67	0	0	-115.98	-115.98	1
Per1	879	1	2.01	0	0.49	1.31	0.51	0	0.67	0	0	-128.25	-126.85	0.25
Per1	880	1	0.43	0.03	0	0.83	1	2.63	0.13	0	0	-130.94	-130.94	1
Per1	881	1	0.61	0.23	1	0.92	0	0	0.67	0	0	-86.09	-86.09	1
Per1	882	1	0.73	0.54	0.98	10000	0.02	10.04	0	1	0	-131	-125.97	0.01
Per1	883	1	0.87	0.47	1	1.3	0	0	0.67	0	0	-27.49	-27.49	1
Per1	884	1	0	0	1	0	0	0	1	0	0	0	0	1
Per1	885	1	0	0	1	0	0	0	1	0	0	0	0	1
Per1	886	1	0.66	0.41	1	0.99	0	0	0.67	0	0	-36.79	-36.79	1
Per1	887	1	0	0	0.77	4.33	0.23	4.69	0.04	3	0	-38.12	-36.97	0.31
Per1	888	1	0.97	0.08	1	1.45	0	0	0.67	0	0	-49.35	-49.35	1
Per1	889	1	1.25	0.4	0.89	9.54	0.11	2.35	0.15	0	0	-102.81	-101.53	0.28
Per1	890	1	0	0	1	0	0	0	1	0	0	0	0	1
Per1	891	1	0	0	0	1.51	1	0.78	0.36	0	0	-6.68	-6.68	1
Per1	892	1	0.35	0.16	0.59	1.48	0.41	2.58	0.13	0	0	-128.16	-127.91	0.78
Per1	893	1	1.8	0.45	0.99	776.44	0.01	11.09	0	2	0	-145.73	-139.56	0
Per1	894	1	1.57	0.35	1	2.35	0	0	0.67	0	0	-78.5	-78.5	1
Per1	895	1	0	0	1	0	0	0	1	0	0	0	0	1
Per1	896	1	1.54	0.33	0.99	1246.83	0.01	5.62	0.03	2	0	-170.84	-168	0.06
Per1	897	1	1.1	0.27	0.98	21.71	0.02	4.69	0.04	1	0	-167.74	-164.54	0.04
Per1	898	1	1.28	0.27	1	1.93	0	0	0.67	0	0	-146.2	-146.2	1
Per1	899	1	1.04	0.1	0.73	2.07	0.27	0.22	0.52	0	0	-95.6	-95.19	0.67
Per1	900	1	1.53	0.64	0.98	2.65	0.02	-0.31	0.67	0	0	-86.73	-86.71	0.98
Per1	901	1	0	0	1	0	0	0	1	0	0	0	0	1
Per1	902	1	0.46	0.09	1	0.69	0	0	0.67	0	0	-31.05	-31.05	1
Per1	903	1	2.55	0.53	1	3.83	0	0	0.67	0	0	-62.37	-62.37	1
Per1	904	1	0	0	1	0	0	0	1	0	0	0	0	1
Per1	905	1	0	0	1	0	0	0	1	0	0	0	0	1
Per1	906	1	0	0	1	0	0	0	1	0	0	0	0	1
Per1	907	1	0	0	0	0.78	1	1.36	0.26	0	0	-7.73	-7.73	1
Per1	908	1	0	0	0	0.37	1	1.17	0.29	0	0	-7.69	-7.69	1
Per1	909	1	0.97	0.34	0.89	3.64	0.11	0.71	0.38	0	0	-149.02	-147.6	0.24
Per1	910	1	1.34	0.53	1	2.01	0	0	0.67	0	0	-107.04	-107.04	1
Per1	911	1	1	0.7	1	1.5	0	0	0.67	0	0	-176.47	-176.47	1
Per1	912	1	1.59	0.61	1	2.39	0	0	0.67	0	0	-184.35	-184.35	1
Per1	913	1	1.06	0.33	1	1.59	0	0	0.67	0	0	-115.81	-115.81	1
Per1	914	1	0.59	0	0.86	2.15	0.14	2.2	0.16	7	0	-120.84	-117.69	0.04
Per1	915	1	0.98	0.38	1	1.47	0	0	0.67	0	0	-129.85	-129.85	1
Per1	916	1	0.92	0.41	1	1.38	0	0	0.67	0	0	-167.68	-167.68	1
Per1	917	1	0.73	0.4	1	1.09	0	0	0.67	0	0	-139.37	-139.37	1
Per1	918	1	0.95	0.44	0.95	22.23	0.05	5.38	0.03	2	0	-210.14	-206.28	0.02
Per1	919	1	1.19	0	0.63	1.39	0.37	0.04	0.61	3	0	-168.83	-167.55	0.28
Per1	920	1	1.07	0.27	1	1.77	0	0	0.67	0	0	-124.85	-124.85	1
Per1	921	1	0	0	1	0	0	0	1	0	0	0	0	1
Per1	922	1	0.6	0.17	0.87	5.16	0.13	3.71	0.07	1	0	-142.04	-139.07	0.05
Per1	923	1	1.84	0.52	1	2.76	0	0	0.67	0	0	-176.33	-176.33	1
Per1	924	1	1.57	0.41	0.95	4.78	0.05	0.27	0.5	0	0	-178.69	-178.44	0.78
Per1	925	1	0.61	0	0.58	1.25	0.42	1.05	0.31	7	0	-142.21	-140.89	0.27
Per1	926	1	1.54	0.19	1	2.31	0	0	0.67	0	0	-126.96	-126.96	1
Per1	927	1	0.19	0.01	0.01	0.66	0.99	0.21	0.52	0	0	-23.49	-23.49	1
Per1	928	1	0.88	0	0.74	2.91	0.26	0.64	0.39	0	0	-26.87	-25.71	0.32
Per1	929	1	0	0	1	0	0	0	1	0	0	0	0	1
Per1	930	1	1.03	0.4	0.99	65.63	0.01	3.98	0.06	1	0	-185.02	-183.03	0.14
Per1	931	1	0.81	0.05	0.73	1.78	0.27	0.87	0.34	2	0	-169.7	-167.41	0.1
Per1	932	1	1.08	0.38	0.61	1.45	0.39	0.13	0.56	0	0	-212.7	-212.51	0.82
Per1	933	1	0.95	0.51	1	1.42	0	0	0.67	0	0	-155.22	-155.22	1
Per1	934	1	1.07	0.53	1	1.6	0	0	0.67	0	0	-197.86	-197.86	1
Per1	935	1	0.98	0.17	0.99	31.41	0.01	2.84	0.12	1	0	-142.46	-140.53	0.15
Per1	936	1	1.47	0.7	1	2.21	0	0	0.67	0	0	-12.24	-12.24	1
Per1	937	1	0	0	0	3.9	1	0.78	0.36	0	0	-15.27	-15.26	1
Per1	938	1	1.26	0.2	1	1.89	0	0	0.67	0	0	-133.87	-133.87	1
Per1	939	1	1.15	0	0.48	0.61	0.52	0	0.67	0	0	-144.8	-143.85	0.39
Per1	940	1	1.25	0.29	1	1.87	0	0	0.67	0	0	-175.42	-175.42	1
Per1	941	1	0.51	0.31	1	0.76	0	0	0.67	0	0	-119.85	-119.85	1
Per1	942	1	1	0.16	0.97	11.46	0.03	3.05	0.1	2	0	-144.18	-142.33	0.16
Per1	943	1	0.71	0	0.95	0.67	0.05	0	0.67	0	0	-51.23	-48.87	0.09
Per1	944	1	1.73	0.09	1	2.59	0	0	0.67	0	0	-91.75	-91.75	1
Per1	945	1	1.85	0.35	1	2.78	0	0	0.67	0	0	-182.78	-182.78	1
Per1	946	1	1.47	0.24	0.99	275.83	0.01	1.44	0.25	1	0	-167.67	-166.33	0.26
Per1	947	1	1.44	0.39	1	2.16	0	0	0.67	0	0	-190.07	-190.07	1
Per1	948	1	0.92	0.38	1	1.38	0	0	0.67	0	0	-136.82	-136.82	1
Per1	949	1	0	0	1	0	0	0	1	0	0	0	0	1
Per1	950	1	0	0	1	0	0	0	1	0	0	0	0	1
Per1	951	1	0	0	1	0	0	0	1	0	0	0	0	1
Per1	952	1	0	0	1	0	0	0	1	0	0	0	0	1
Per1	953	1	0	0	1	0	0	0	1	0	0	0	0	1
Per1	954	1	0.47	0	0.92	0.54	0.08	0	0.65	1	0	-37.59	-36.03	0.21
Per1	955	1	0.38	0	0.99	2.6	0.01	1.97	0.19	1	0	-55.39	-51.55	0.02
Per1	956	1	0.5	0	1	0.74	0	0	0.67	0	0	-25.62	-25.62	1
Per1	957	1	0.59	0	1	0.88	0	0	0.67	0	0	-32.21	-32.21	1
Per1	958	1	1.26	0	1	1.98	0	0	0.67	0	0	-40.64	-40.64	1
Per1	959	1	0.65	0.02	1	0.98	0	0	0.67	0	0	-59.27	-59.27	1
Per1	960	1	0.61	0.01	1	0.92	0	0	0.67	0	0	-40.75	-40.75	1
Per1	961	1	0.94	0	0.98	4.42	0.02	0.87	0.34	3	0	-62.28	-60.97	0.27
Per1	962	1	0.38	0	1	0.58	0	0	0.67	0	0	-67.6	-67.6	1
Per1	963	1	0.57	0.01	0.99	8	0.01	3.4	0.09	1	0	-45.89	-42.11	0.02
Per1	964	1	0.6	0	0.92	2.19	0.08	2.02	0.18	7	0	-79.64	-74.69	0.01
Per1	965	1	0.57	0.01	0.99	41.94	0.01	0.95	0.33	1	0	-57.87	-56.97	0.41
Per1	966	1	0.89	0.08	1	1.34	0	0	0.67	0	0	-105.34	-105.34	1
Per1	967	1	1.5	0	0.99	2.38	0.01	0.04	0.61	1	0	-96.52	-96.16	0.7
Per1	968	1	1.56	0.01	1	2.34	0	0	0.67	0	0	-56.44	-56.44	1
Per1	969	1	0.51	0	1	0.77	0	0	0.67	0	0	-74.14	-74.14	1
Per1	970	1	1.66	0.09	1	2.5	0	0	0.67	0	0	-88.92	-88.92	1
Per1	971	1	0.32	0.05	1	0.49	0	0	0.67	0	0	-44.63	-44.63	1
Per1	972	1	1.34	0.04	1	2.01	0	0	0.67	0	0	-79.21	-79.21	1
Per1	973	1	0.73	0.02	1	1.1	0	0	0.67	0	0	-37.84	-37.84	1
Per1	974	1	0.91	0.12	1	1.57	0	0	0.67	0	0	-122.33	-122.33	1
Per1	975	1	0.86	0.02	1	1.3	0	0	0.67	0	0	-83.27	-83.27	1
Per1	976	1	0.73	0.04	0.78	0.49	0.22	0	0.67	0	0	-89.92	-89.34	0.56
Per1	977	1	1.97	0.1	1	2.95	0	0	0.67	0	0	-153.92	-153.92	1
Per1	978	1	1.29	0.06	0.95	2.22	0.05	0.13	0.56	1	0	-140.88	-139.83	0.35
Per1	979	1	0.65	0	1	0.98	0	0	0.67	0	0	-34.9	-34.9	1
Per1	980	1	0.83	0	1	1.25	0	0	0.67	0	0	-72.82	-72.82	1
Per1	981	1	0.66	0	1	0.99	0	0	0.67	0	0	-32.18	-32.18	1
Per1	982	1	1.1	0.01	1	1.66	0	0	0.67	0	0	-74.96	-74.96	1
Per1	983	1	0.6	0.07	1	0.9	0	0	0.67	0	0	-89.98	-89.98	1
Per1	984	1	0.31	0	1	0.47	0	0	0.67	0	0	-9.84	-9.84	1
Per1	985	1	0.99	0.06	1	1.49	0	0	0.67	0	0	-95.79	-95.79	1
Per1	986	1	0.94	0	0.96	2.38	0.04	0.34	0.48	3	0	-106.23	-105.47	0.46
Per1	987	1	0.96	0.06	1	1.44	0	0	0.67	0	0	-97.01	-97.01	1
Per1	988	1	1.18	0.17	0.98	2.01	0.02	0.04	0.61	0	0	-114.49	-114.47	0.97
Per1	989	1	1.8	0	1	2.7	0	0	0.67	0	0	-105.16	-105.16	1
Per1	990	1	0.8	0	0.48	0.55	0.52	0	0.67	0	0	-124.4	-124.15	0.77
Per1	991	1	1.28	0	1	1.92	0	0	0.67	0	0	-85.98	-85.98	1
Per1	992	1	1.16	0.01	1	1.93	0	-0.06	0.67	0	0	-98.75	-98.75	1
Per1	993	1	1.71	0.19	1	2.56	0	0	0.67	0	0	-147.1	-147.1	1
Per1	994	1	0.77	0	1	1.15	0	0	0.67	0	0	-82.67	-82.67	1
Per1	995	1	2.27	0.01	1	3.4	0	0	0.67	0	0	-82.58	-82.58	1
Per1	996	1	2.61	0.1	1	3.91	0	0	0.67	0	0	-111.4	-111.4	1
Per1	997	1	0.35	0.04	1	0.53	0	0	0.67	0	0	-54.24	-54.24	1
Per1	998	1	0.83	0.07	0.94	1.25	0.06	0.02	0.63	0	0	-99.58	-99.39	0.82
Per1	999	1	0.38	0.24	1	0.57	0	0	0.67	0	0	-8.17	-8.17	1
Per1	1000	1	0.79	0.11	1	1.18	0	0	0.67	0	0	-64.33	-64.33	1
Per1	1001	1	1.07	0.22	1	1.61	0	0	0.67	0	0	-128.48	-128.48	1
Per1	1002	1	1.69	0.28	0.98	6.73	0.02	0.45	0.44	1	0	-178.83	-178.39	0.65
Per1	1003	1	1.08	0.41	1	1.62	0	0	0.67	0	0	-165.27	-165.27	1
Per1	1004	1	1.89	0.41	0.97	6.04	0.03	0.24	0.51	0	0	-148.06	-147.74	0.73
Per1	1005	1	0.37	0.22	0.95	48.23	0.05	6.45	0.02	3	0	-103.57	-99.12	0.01
Per1	1006	1	0.77	0.24	1	1.16	0	0	0.67	0	0	-81.21	-81.21	1
Per1	1007	1	2.87	0	0.7	73.74	0.3	0.01	0.65	0	0	-24.55	-23.6	0.39
Per1	1008	1	1.45	0.22	1	2.18	0	0	0.67	0	0	-69.44	-69.44	1
Per1	1009	1	0.68	0.42	1	1.15	0	0	0.67	0	0	-70.04	-70.04	1
Per1	1010	1	0.55	0.02	0	0.76	1	0.18	0.54	0	0	-54.25	-54.25	1
Per1	1011	1	0	0	1	0	0	0	1	0	0	0	0	1
Per1	1012	1	10000	0.13	1	10000	0	0	0.67	0	0	-8.14	-8.14	1
Per1	1013	1	83.89	0.13	1	125.83	0	0	0.67	0	0	-7.01	-7.01	1
Per1	1014	1	0.49	0.16	1	0.73	0	0	0.67	0	0	-8.33	-8.33	1
Per1	1015	1	0	0	0	0.54	1	2.57	0.13	0	0	-9.03	-7.61	0.24
Per1	1016	1	0	0	1	0	0	0	1	0	0	0	0	1
Per1	1017	1	1.59	0.05	0.78	2.89	0.22	0.17	0.54	0	0	-91.18	-89.76	0.24
Per1	1018	1	0.58	0.32	0.91	2.81	0.09	0.27	0.5	0	0	-68.34	-68.2	0.87
Per1	1019	1	0.68	0.06	0	1.14	1	0.71	0.38	0	0	-94.29	-94.29	1
Per1	1020	1	0.71	0.59	1	1.06	0	0	0.67	0	0	-175.72	-175.72	1
Per1	1021	1	0.06	0.06	0.95	3.76	0.05	10.09	0	3	0	-85.92	-81.52	0.01
Per1	1022	1	0.4	0.15	0.94	1.62	0.06	-0.01	0.67	0	0	-64.92	-64.62	0.74
Per1	1023	1	1.26	0.46	0.98	29.84	0.02	3.98	0.06	1	0	-114.49	-112.45	0.13
Per1	1024	1	0.8	0.31	0.68	3.95	0.32	1.52	0.24	0	0	-104.52	-103.98	0.59
Per1	1025	1	1.13	0.11	0.91	3.48	0.09	1.26	0.27	1	0	-84.13	-82.29	0.16
Per1	1026	1	0.75	0.18	0.92	3.7	0.08	1.41	0.25	1	0	-81.77	-80.72	0.35
Per1	1027	1	0	0	1	0	0	0	1	0	0	0	0	1
Per1	1028	1	0	0	1	0	0	0	1	0	0	0	0	1
Per1	1029	1	0	0	1	0	0	0	1	0	0	0	0	1
Per1	1030	1	0	0	1	0	0	0	1	0	0	0	0	1
Per1	1031	1	0	0	1	0	0	0	1	0	0	0	0	1
Per1	1032	1	0	0	1	0	0	0	1	0	0	0	0	1
Per1	1033	1	0.53	0.34	1	0.79	0	0	0.67	0	0	-78.85	-78.85	1
Per1	1034	1	0.56	0	0.75	0.6	0.25	0	0.66	1	0	-58.39	-58.11	0.75
Per1	1035	1	0.63	0.07	0.86	3.75	0.14	1.12	0.3	1	0	-33.66	-32.4	0.29
Per1	1036	1	0.47	0.04	0	0.8	1	0.36	0.47	0	0	-35.26	-35.26	1
Per1	1037	1	0.48	0.02	0	0.64	1	0.02	0.63	0	0	-8.92	-8.91	1
Per1	1038	1	52.33	0	1	20.32	0	0	0.67	0	0	-5.21	-5.21	1
Per1	1039	1	0	0	1	0	0	0	1	0	0	0	0	1
Per1	1040	1	0	0	1	0	0	0	1	0	0	0	0	1
Per1	1041	1	0.34	0.21	1	0.52	0	0	0.67	0	0	-7.86	-7.86	1
Per1	1042	1	0	0	0	0.12	1	0.78	0.36	0	0	-7.29	-7.29	1
Per1	1043	1	1.01	0.41	1	1.52	0	0	0.67	0	0	-104.46	-104.46	1
Per1	1044	1	0.34	0	0.81	1.64	0.19	5.31	0.03	7	0	-118.61	-113.81	0.01
Per1	1045	1	0.66	0.01	0.34	0.57	0.66	0	0.67	0	0	-146.42	-146.19	0.79
Per1	1046	1	0.26	0.24	0.99	1257.83	0.01	15.9	0	2	0	-121.91	-113.96	0
Per1	1047	1	0.75	0.19	0.99	2886.65	0.01	7.24	0.01	1	0	-138.65	-135.03	0.03
Per1	1048	1	0.85	0.4	0.96	36.46	0.04	7.14	0.01	1	0	-186.75	-182.34	0.01
Per1	1049	1	0.96	0.29	1	1.43	0	0	0.67	0	0	-157.05	-157.05	1
Per1	1050	1	0.49	0	0.65	1.03	0.35	1.29	0.27	4	0	-133.83	-132.04	0.17
Per1	1051	1	0.95	0	0.85	44.53	0.15	0.69	0.38	0	0	-19.33	-18.74	0.56
Per1	1052	1	13.55	0	1	5.02	0	0	0.67	0	0	-5.21	-5.21	1
Per1	1053	1	0	0	1	0	0	0	1	0	0	0	0	1
Per1	1054	1	0	0	1	0	0	0	1	0	0	0	0	1
Per1	1055	1	0	0	1	0	0	0	1	0	0	0	0	1
Per1	1056	1	0	0	1	0	0	0	1	0	0	0	0	1
Per1	1057	1	0.5	0.17	0.96	0.84	0.04	-0.01	0.67	0	0	-92.79	-92.78	0.99
Per1	1058	1	0.61	0.13	1	0.92	0	0	0.67	0	0	-81.93	-81.93	1
Per1	1059	1	0.43	0.12	0.98	28.2	0.02	2.07	0.18	1	0	-125.96	-124.52	0.24
Per1	1060	1	0.34	0.15	0.97	46.71	0.03	3.38	0.09	1	0	-110.51	-108.78	0.18
Per1	1061	1	4.49	0	1	6.73	0	0	0.67	0	0	-5.35	-5.35	1
Per1	1062	1	0	0	1	0	0	0	1	0	0	0	0	1
Per1	1063	1	1.63	0.8	1	2.45	0	0	0.67	0	0	-13.69	-13.69	1
Per1	1064	1	0.65	0	1	0.98	0	0	0.67	0	0	-8.13	-8.13	1
Per1	1065	1	0.76	0	1	1.14	0	0	0.67	0	0	-7.29	-7.29	1
Per1	1066	1	0.9	0.34	1	1.34	0	0	0.67	0	0	-12.01	-12.01	1
Per1	1067	1	0.72	0	1	1.08	0	0	0.67	0	0	-10.01	-10.01	1
Per1	1068	1	0	0	0.57	0.49	0.43	1.54	0.23	1	0	-12.61	-12.53	0.93
Per1	1069	1	0.36	0	0.93	1.69	0.07	1.23	0.28	2	0	-38.75	-36.58	0.11
Per1	1070	1	0.07	0	0.98	4.25	0.02	5.8	0.03	1	0	-21.46	-17.67	0.02
Per1	1071	1	0.65	0.21	0.96	5.24	0.04	0.4	0.46	0	0	-49.43	-49.2	0.8
Per1	1072	1	2.99	1.49	1	4.48	0	0	0.67	0	0	-11.52	-11.52	1
Per1	1073	1	0.49	0.15	0.66	1.65	0.34	2.15	0.17	0	0	-161.33	-160.26	0.34
Per1	1074	1	0.55	0.05	1	0.83	0	0	0.67	0	0	-90.32	-90.32	1
Per1	1075	1	0.91	0.13	1	1.37	0	0	0.67	0	0	-112.15	-112.15	1
Per1	1076	1	1.18	0.05	1	1.98	0	0	0.67	0	0	-113.5	-113.5	1
Per1	1077	1	0.47	0.03	1	0.7	0	0	0.67	0	0	-80.62	-80.62	1
Per1	1078	1	0	0	1	0	0	0	1	0	0	0	0	1
Per1	1079	1	0.79	0.13	0.92	2.52	0.08	1.02	0.31	1	0	-135.98	-134.47	0.22
Per1	1080	1	0.45	0.05	1	0.67	0	0	0.67	0	0	-70.53	-70.53	1
Per1	1081	1	0.33	0.08	0.99	2.96	0.01	0.43	0.45	1	0	-66.17	-65.53	0.52
Per1	1082	1	0.21	0.01	0	0.46	1	0.24	0.51	0	0	-17.85	-17.85	1
Per1	1083	1	0.52	0.11	0.96	1.54	0.04	0.32	0.49	0	0	-102.16	-101.72	0.64
Per1	1084	1	0	0	1	0	0	0	1	0	0	0	0	1
Per1	1085	1	0.75	0.02	1	1.13	0	0	0.67	0	0	-40.74	-40.74	1
Per1	1086	1	0.74	0.06	1	1.11	0	0	0.67	0	0	-98.88	-98.88	1
Per1	1087	1	0.82	0.04	0.98	2.87	0.02	0.57	0.41	1	0	-64.77	-63.02	0.17
Per1	1088	1	1.07	0	0.99	5.22	0.01	1.18	0.29	1	0	-68.95	-64.16	0.01
Per1	1089	1	0.35	0	0.99	11.45	0.01	3.05	0.1	1	0	-66.58	-62.2	0.01
Per1	1090	1	0.85	0	0.94	2.87	0.06	1.35	0.26	5	0	-100.85	-97.27	0.03
Per1	1091	1	0.66	0	1	0.99	0	0	0.67	0	0	-83.04	-83.04	1
Per1	1092	1	0.6	0.2	1	0.9	0	0	0.67	0	0	-122.68	-122.68	1
Per1	1093	1	0.96	0.03	1	1.44	0	0	0.67	0	0	-86.94	-86.94	1
Per1	1094	1	0.68	0	0.98	2.16	0.02	1.61	0.23	2	0	-88.29	-81.94	0
Per1	1095	1	0.37	0.04	1	0.56	0	0	0.67	0	0	-42.01	-42.01	1
Per1	1096	1	0.41	0.01	1	0.61	0	0	0.67	0	0	-38.94	-38.94	1
Per1	1097	1	0.42	0	0.99	2.25	0.01	1.59	0.23	1	0	-36.41	-32.3	0.02
Per1	1098	1	0.27	0.01	1	0.41	0	0	0.67	0	0	-23.87	-23.87	1
Per1	1099	1	0	0	1	0	0	0	1	0	0	0	0	1
Per1	1100	1	0	0	1	0	0	0	1	0	0	0	0	1
Per1	1101	1	0	0	1	0	0	0	1	0	0	0	0	1
Per1	1102	1	0	0	1	0	0	0	1	0	0	0	0	1
Per1	1103	1	0.15	0.02	1	0.29	0	0	0.67	0	0	-23.89	-23.89	1
Per1	1104	1	0.74	0	0.98	3.41	0.02	2.39	0.15	2	0	-65.77	-57.96	0
Per1	1105	1	0.41	0.01	1	0.67	0	0	0.67	0	0	-52.93	-52.93	1
Per1	1106	1	0.72	0	1	1.08	0	0	0.67	0	0	-38.09	-38.09	1
Per1	1107	1	0.52	0	1	0.77	0	0	0.67	0	0	-51.27	-51.27	1
Per1	1108	1	0.8	0	0.98	1.28	0.02	0.12	0.56	1	0	-55.91	-52.69	0.04
Per1	1109	1	0.63	0.01	1	0.94	0	0	0.67	0	0	-77.48	-77.48	1
Per1	1110	1	0.26	0	0.99	14.31	0.01	3.63	0.08	1	0	-59.67	-55.24	0.01
Per1	1111	1	0.16	0	0.98	1.41	0.02	0.96	0.33	1	0	-21.57	-20.58	0.37
Per1	1112	1	0	0	1	0	0	0	1	0	0	0	0	1
Per1	1113	1	0	0	1	0	0	0	1	0	0	0	0	1
Per1	1114	1	0	0	1	0	0	0	1	0	0	0	0	1
Per1	1115	1	0.81	0	0.99	4.42	0.01	1.67	0.22	1	0	-48.89	-43.76	0.01
Per1	1116	1	0.54	0	0.92	0.8	0.08	0.06	0.6	3	0	-75.64	-74.17	0.23
Per1	1117	1	0.58	0.05	1	0.87	0	0	0.67	0	0	-89.49	-89.49	1
Per1	1118	1	0.57	0.05	1	0.85	0	0	0.67	0	0	-43.55	-43.55	1
Per1	1119	1	0.09	0	0.96	2.76	0.04	5.54	0.03	3	0	-48.93	-45	0.02
Per1	1120	1	0	0	0.22	0.3	0.78	0.87	0.34	0	0	-11.01	-10.99	0.98
Per1	1121	1	0	0	1	0	0	0	1	0	0	0	0	1
Per1	1122	1	0	0	1	0	0	0	1	0	0	0	0	1
Per1	1123	1	0	0	1	0	0	0	1	0	0	0	0	1
Per1	1124	1	0	0	1	0	0	0	1	0	0	0	0	1
Per1	1125	1	0	0	1	0	0	0	1	0	0	0	0	1
Per1	1126	1	0	0	1	0	0	0	1	0	0	0	0	1
Per1	1127	1	0	0	1	0	0	0	1	0	0	0	0	1
Per1	1128	1	0	0	1	0	0	0	1	0	0	0	0	1
Per1	1129	1	0	0	1	0	0	0	1	0	0	0	0	1
Per1	1130	1	0	0	1	0	0	0	1	0	0	0	0	1
Per1	1131	1	0	0	1	0	0	0	1	0	0	0	0	1
Per1	1132	1	1	0.01	1	1.5	0	0	0.67	0	0	-37.92	-37.92	1
Per1	1133	1	0.88	0.04	1	1.32	0	0	0.67	0	0	-85.41	-85.41	1
Per1	1134	1	0.9	0.15	1	1.34	0	0	0.67	0	0	-112.78	-112.78	1
Per1	1135	1	0	0	1	0	0	0	1	0	0	0	0	1
Per1	1136	1	0	0	0.01	0.01	0.99	0.02	0.63	0	0	-10.88	-10.88	1
Per1	1137	1	0	0	0.95	0.78	0.05	6.69	0.02	3	0	-31.74	-28.41	0.04
Per1	1138	1	2.47	0.03	1	3.7	0	0	0.67	0	0	-69.72	-69.72	1
Per1	1139	1	0.88	0.15	1	1.32	0	0	0.67	0	0	-99.9	-99.9	1
Per1	1140	1	3.22	0.49	1	4.83	0	0	0.67	0	0	-9.08	-9.08	1
Per1	1141	1	0.67	0.21	1	1.01	0	0	0.67	0	0	-116.29	-116.29	1
Per1	1142	1	0.55	0.07	1	0.82	0	0	0.67	0	0	-89.08	-89.08	1
Per1	1143	1	0.45	0.17	0.55	0.84	0.45	0.28	0.5	0	0	-142.61	-142.46	0.86
Per1	1144	1	0.7	0.05	0.87	1.05	0.13	0.12	0.56	1	0	-115.83	-114.76	0.34
Per1	1145	1	0.99	0.18	1	1.48	0	0	0.67	0	0	-117.04	-117.04	1
Per1	1146	1	2.3	0.21	1	4.18	0	0	0.67	0	0	-164.24	-164.24	1
Per1	1147	1	1.8	0.28	1	2.7	0	0	0.67	0	0	-55.8	-55.8	1
Per1	1148	1	0	0	0	0.57	1	1.27	0.27	0	0	-6.47	-6.47	1
Per1	1149	1	0.52	0.03	0	1.7	1	0.51	0.43	0	0	-10.93	-10.93	1
Per1	1150	1	3.25	0.32	1	4.88	0	0	0.67	0	0	-9.53	-9.53	1
Per1	1151	1	1.9	0.44	0.89	2208.32	0.11	0.61	0.4	0	0	-23.9	-23.46	0.65
Per1	1152	1	1.14	0.32	1	1.72	0	0	0.67	0	0	-132.01	-132.01	1
Per1	1153	1	0.87	0.27	1	1.3	0	0	0.67	0	0	-112.5	-112.5	1
Per1	1154	1	1.06	0.98	1	1.59	0	0	0.67	0	0	-14.73	-14.73	1
Per1	1155	1	0	0	1	0	0	0	1	0	0	0	0	1
Per1	1156	1	0	0	0	2.17	1	0.75	0.37	0	0	-7.71	-7.71	1
Per1	1157	1	0.87	0.52	1	1.31	0	0	0.67	0	0	-12.36	-12.36	1
Per1	1158	1	0.46	0.11	0.65	8.8	0.35	0.78	0.36	0	0	-18.79	-18.67	0.89
Per1	1159	1	0.92	0.56	1	1.38	0	0	0.67	0	0	-13.75	-13.75	1
Per1	1160	1	0.4	0	0.86	49.21	0.14	5.44	0.03	0	0	-39.72	-35.63	0.02
Per1	1161	1	0.78	0.14	1	1.16	0	0	0.67	0	0	-109.98	-109.98	1
Per1	1162	1	1.25	0.33	1	1.87	0	0	0.67	0	0	-93.43	-93.43	1
Per1	1163	1	1.23	0.37	0.95	904.16	0.05	5.33	0.03	2	0	-121.53	-117.37	0.02
Per1	1164	1	1.93	0.72	1	2.9	0	0	0.67	0	0	-117.57	-117.57	1
Per1	1165	1	3	0.81	0.93	4733.46	0.07	1.4	0.25	0	0	-70.05	-69.01	0.35
Per1	1166	1	0	0	1	0	0	0	1	0	0	0	0	1
Per1	1167	1	7.56	1.12	1	16.64	0	0	0.67	0	0	-23.98	-23.98	1
Per1	1168	1	2.27	0.62	1	3.4	0	0	0.67	0	0	-21.13	-21.13	1
Per1	1169	1	3.79	1.01	1	5.69	0	0	0.67	0	0	-20.32	-20.32	1
Per1	1170	1	0	0	0.91	7.19	0.09	1.47	0.24	0	0	-9.25	-9.05	0.82
Per1	1171	1	2.04	1.58	1	3.71	0	0	0.67	0	0	-25.58	-25.58	1
Per1	1172	1	1.29	0.61	1	2.4	0	0	0.67	0	0	-14.63	-14.63	1
Per1	1173	1	0	0	0.04	1.11	0.96	2.5	0.14	0	0	-15.81	-15.81	1
Per1	1174	1	1.13	0.32	1	1.7	0	0	0.67	0	0	-12.58	-12.58	1
Per1	1175	1	2.74	0.1	0.72	2.05	0.28	0	0.67	0	0	-74.8	-74.1	0.5
Per1	1176	1	1.13	0.71	1	1.69	0	0	0.67	0	0	-61.72	-61.72	1
Per1	1177	1	0.42	0.07	1	0.63	0	0	0.67	0	0	-23.51	-23.51	1
Per1	1178	1	0.28	0.02	0	0.71	1	1.47	0.24	0	0	-45.83	-45.83	1
Per1	1179	1	1.16	0	0.62	4.08	0.38	1.5	0.24	0	0	-58.52	-57.59	0.39
Per1	1180	1	1.23	0	0.01	1.36	0.99	0.03	0.62	1	0	-53.98	-53.98	1
Per1	1181	1	1.03	0.53	0.97	238.12	0.03	3.36	0.09	1	0	-44.49	-42.81	0.19
Per1	1182	1	3.61	1.35	1	5.41	0	0	0.67	0	0	-68.75	-68.75	1
Per1	1183	1	2.02	1.16	1	3.03	0	0	0.67	0	0	-59.77	-59.77	1
Per1	1184	1	2.65	0.55	1	3.98	0	0	0.67	0	0	-52.32	-52.32	1
Per1	1185	1	0.9	0.32	1	1.34	0	0	0.67	0	0	-35.31	-35.31	1
Per1	1186	1	1.4	0	0.98	32	0.02	4.02	0.06	1	0	-32.08	-27.64	0.01
Per1	1187	1	0.77	0	0.44	2.05	0.56	0.9	0.34	2	0	-54.24	-53.99	0.78
Per1	1188	1	2.92	0.12	0.86	3.96	0.14	0.01	0.64	1	0	-42.76	-41.52	0.29
Per1	1189	1	0.96	0.53	0.96	1124.51	0.04	7.99	0.01	1	0	-67.14	-63.12	0.02
Per1	1190	1	2.2	0.58	1	3.3	0	0	0.67	0	0	-51.79	-51.79	1
Per1	1191	1	1.35	0.91	0.95	3229.64	0.05	4.02	0.06	1	0	-72.57	-69.29	0.04
Per1	1192	1	1.36	0.66	0.8	2.78	0.2	0.12	0.56	0	0	-60.81	-60.74	0.93
Per1	1193	1	1.71	0.35	0.86	13.74	0.14	1.89	0.19	2	0	-73	-71.49	0.22
Per1	1194	1	0	0	1	0	0	0	1	0	0	0	0	1
Per1	1195	1	0.95	0.54	1	1.42	0	0	0.67	0	0	-33.07	-33.07	1
Per1	1196	1	1.03	0	0.84	3.79	0.16	0.64	0.39	0	0	-56.72	-55.71	0.37
Per1	1197	1	3.1	0.12	1	4.65	0	0	0.67	0	0	-65.29	-65.29	1
Per1	1198	1	1.76	0.45	1	2.64	0	0	0.67	0	0	-53.16	-53.16	1
Per1	1199	1	0	0	0	0.36	1	0.73	0.37	0	0	-5.56	-5.56	1
Per1	1200	1	0	0	1	0	0	0	1	0	0	0	0	1
Per1	1201	1	21.86	0	1	32.79	0	0	0.67	0	0	-6.96	-6.96	1
Per1	1202	1	1.45	0	0.87	4.31	0.13	1.93	0.19	8	0	-143.29	-137.63	0
Per1	1203	1	1.99	0.27	1	3.5	0	-0.99	0.67	0	0	-166.7	-166.67	0.97
Per1	1204	1	0.8	0.25	0.99	102.77	0.01	8.79	0.01	2	0	-155.68	-149.87	0
Per1	1205	1	0.67	0.08	1	1.01	0	0	0.67	0	0	-96.31	-96.31	1
Per1	1206	1	2.57	0.01	0.92	11.97	0.08	1.5	0.24	7	0	-177.26	-171.16	0
Per1	1207	1	1.59	0.03	0.92	3.43	0.08	0.31	0.49	2	0	-147.76	-143.58	0.02
Per1	1208	1	2.14	0.43	0.99	39.77	0.01	1.58	0.23	1	0	-147.32	-146.5	0.44
Per1	1209	1	1.62	0.13	0	3.79	1	0.14	0.55	0	0	-24.26	-24.27	1
Per1	1210	1	0.71	0.41	1	1.06	0	0	0.67	0	0	-9.82	-9.82	1
Per1	1211	1	0	0	0	2.09	1	0.71	0.38	0	0	-7.11	-7.11	1
Per1	1212	1	0	0	1	0	0	0	1	0	0	0	0	1
Per1	1213	1	0	0	1	0	0	0	1	0	0	0	0	1
Per1	1214	1	0	0	1	0	0	0	1	0	0	0	0	1
Per1	1215	1	0	0	1	0	0	0	1	0	0	0	0	1
Per1	1216	1	0	0	1	0	0	0	1	0	0	0	0	1
Per1	1217	1	0	0	1	0	0	0	1	0	0	0	0	1
Per1	1218	1	159	0	1	238.5	0	0	0.67	0	0	-5.48	-5.48	1
Per1	1219	1	159	0	1	238.5	0	0	0.67	0	0	-5.21	-5.21	1
Per1	1220	1	0	0	1	0	0	0	1	0	0	0	0	1
Per1	1221	1	0.33	0.03	0	0.4	1	0.04	0.61	0	0	-11	-11	1
Per1	1222	1	4.13	0.58	1	6.2	0	0	0.67	0	0	-24.73	-24.73	1
Per1	1223	1	1.45	0.28	0.88	427.55	0.12	0.76	0.37	0	0	-32.3	-31.81	0.62
Per1	1224	1	1113.57	0.95	1	106.29	0	0	0.67	0	0	-33.37	-33.36	0.99
Per1	1225	1	2.51	0.58	0.94	11.96	0.06	0.02	0.63	0	0	-39.03	-38.98	0.95
Per1	1226	1	0.64	0.39	0.96	7.35	0.04	0.83	0.35	0	0	-119.88	-119.43	0.64
Per1	1227	1	1.01	0.52	1	1.52	0	0	0.67	0	0	-128.26	-128.26	1
Per1	1228	1	1.42	0	1	2.14	0	0	0.67	0	0	-92.06	-92.06	1
Per1	1229	1	0.47	0.16	0.97	4.54	0.03	1.41	0.25	1	0	-114.19	-113.48	0.49
Per1	1230	1	0	0	0	1.7	1	1.51	0.24	0	0	-7.17	-7.17	1
Per1	1231	1	0	0	1	0	0	0	1	0	0	0	0	1
Per1	1232	1	0	0	0	2.94	1	0.74	0.37	0	0	-5.43	-5.43	1
Per1	1233	1	9.06	3.33	1	13.6	0	0	0.67	0	0	-7.4	-7.4	1
Per1	1234	1	1.02	0.93	1	1.53	0	0	0.67	0	0	-14.86	-14.86	1
Per1	1235	1	2.3	0.44	1	3.44	0	0	0.67	0	0	-12.5	-12.5	1
Per1	1236	1	1.03	0.05	0.96	5.45	0.04	0.85	0.35	2	0	-97.2	-93.44	0.02
Per1	1237	1	1714.48	0.12	1	2571.73	0	0	0.67	0	0	-7.42	-7.42	1
Per1	1238	1	12.33	9.25	0.8	7	0.2	0	0.67	0	0	-8.1	-8.1	1
Per1	1239	1	1.25	0.06	0.01	2.75	0.99	0.03	0.62	0	0	-16.24	-16.24	1
Per1	1240	1	0.81	0	0.74	2.4	0.26	1.17	0.29	4	0	-69.28	-67.54	0.18
Per1	1241	1	1.12	0.08	0.52	2.51	0.48	1.05	0.31	1	0	-120.18	-119.09	0.33
Per1	1242	1	1.09	0.08	0.98	15.55	0.02	3.14	0.1	1	0	-77.38	-74.39	0.05
Per1	1243	1	1.64	0	0.75	4.25	0.25	1.62	0.22	6	0	-104.84	-98.98	0
Per1	1244	1	2.03	0.71	1	3.04	0	0	0.67	0	0	-114.41	-114.41	1
Per1	1245	1	878.68	1.01	1	1318.02	0	0	0.67	0	0	-20.89	-20.89	1
Per1	1246	1	0.47	0.28	1	0.77	0	0	0.67	0	0	-7.67	-7.67	1
Per1	1247	1	5.45	0.17	0.96	15.37	0.04	0.01	0.64	0	0	-20.45	-20.38	0.93
Per1	1248	1	0.64	0.21	1	0.96	0	0	0.67	0	0	-17.31	-17.31	1
Per1	1249	1	0.88	0.76	1	1.33	0	0	0.67	0	0	-102.51	-102.51	1
Per1	1250	1	0.28	0.19	0.97	585.73	0.03	1.86	0.2	1	0	-51.44	-50.52	0.4
Per1	1251	1	0.77	0.37	1	1.15	0	0	0.67	0	0	-73.15	-73.15	1
Per1	1252	1	0.96	0.3	1	1.43	0	0	0.67	0	0	-99.3	-99.3	1
Per1	1253	1	0.76	0.06	0.94	2.29	0.06	0.89	0.34	1	0	-101.41	-100.05	0.26
Per1	1254	1	0.88	0.09	1	1.32	0	0	0.67	0	0	-84.07	-84.07	1
Per1	1255	1	3.83	0.74	1	5.75	0	0	0.67	0	0	-12.29	-12.29	1
Per1	1256	1	1	0.16	0.92	3.94	0.08	0.54	0.42	1	0	-139.7	-138.39	0.27
Per1	1257	1	1.01	0	0.73	0.88	0.27	0	0.67	0	0	-116.46	-114.36	0.12
Per1	1258	1	0.9	0.01	1	1.35	0	0	0.67	0	0	-77.49	-77.49	1
Per1	1259	1	0.57	0.38	1	0.93	0	0	0.67	0	0	-90.43	-90.42	1
Per1	1260	1	0.6	0.1	1	0.9	0	0	0.67	0	0	-53.68	-53.68	1
Per1	1261	1	0.55	0.07	0.84	1.47	0.16	0.33	0.48	1	0	-51.92	-51.19	0.48
Per1	1262	1	1.36	0.31	1	2.04	0	0	0.67	0	0	-47.37	-47.37	1
Per1	1263	1	0.24	0.08	1	0.35	0	0	0.67	0	0	-21.12	-21.12	1
Per1	1264	1	1.24	0.31	1	1.86	0	0	0.67	0	0	-35.75	-35.75	1
Per1	1265	1	0.64	0.51	1	0.95	0	0	0.67	0	0	-37.99	-37.99	1
Per1	1266	1	3.39	0.31	1	5.09	0	0	0.67	0	0	-47.07	-47.07	1
Per1	1267	1	3.98	0.23	0.91	6.01	0.09	0.05	0.6	0	0	-48.96	-48.35	0.54
Per1	1268	1	2.02	0.05	0	21.86	1	0	0.67	0	0	-9.21	-9.21	1
Per1	1269	1	0	0	1	0	0	0	1	0	0	0	0	1
Per1	1270	1	0	0	1	0	0	0	1	0	0	0	0	1
Per1	1271	1	0.7	0	1	1.06	0	0	0.67	0	0	-7.61	-7.61	1
Per1	1272	1	3.6	0.42	1	5.4	0	0	0.67	0	0	-13.86	-13.86	1
Per1	1273	1	2.46	0	0.69	4.85	0.31	0.24	0.51	0	0	-29.71	-28.41	0.27
Per1	1274	1	2.32	0.22	1	3.49	0	0	0.67	0	0	-26.35	-26.35	1
Per1	1275	1	1.29	0.11	0.99	2.27	0.01	0	0.67	0	0	-38.77	-38.76	0.98
Per1	1276	1	3.19	0.11	1	4.78	0	0	0.67	0	0	-53.26	-53.26	1
Per1	1277	1	18.24	0	1	2.47	0	0	0.67	0	0	-5.49	-5.49	0.99
Per1	1278	1	0	0	1	0	0	0	1	0	0	0	0	1
Per1	1279	1	0.73	0	0.77	1.27	0.23	0.16	0.55	6	0	-78.85	-78.03	0.44
Per1	1280	1	0.82	0.12	0.92	7.03	0.08	2.25	0.16	2	0	-96.91	-93.62	0.04
Per1	1281	1	1	0.17	0.98	1.97	0.02	-0.25	0.67	0	0	-79.34	-79.3	0.96
Per1	1282	1	10000	3	1	10000	0	0	0.67	0	0	-7.81	-7.81	1
Per1	1283	1	7	0	0.89	23.49	0.11	-0.03	0.67	0	0	-11.51	-10.81	0.5
Per1	1284	1	1.26	0.16	1	1.89	0	0	0.67	0	0	-145.22	-145.22	1
Per1	1285	1	0.34	0.18	0.98	0.61	0.02	0	0.65	0	0	-106.19	-106.19	1
Per1	1286	1	1.04	0	0.99	13.29	0.01	1.27	0.27	1	0	-89.48	-88.45	0.36
Per1	1287	1	0.53	0	1	0.79	0	0	0.67	0	0	-72.29	-72.29	1
Per1	1288	1	0.8	0	1	1.2	0	0	0.67	0	0	-65.31	-65.31	1
Per1	1289	1	1.54	0	1	2.31	0	0	0.67	0	0	-40.72	-40.72	1
Per1	1290	1	1.42	0.04	1	2.13	0	0	0.67	0	0	-71.79	-71.79	1
Per1	1291	1	0.33	0.01	1	0.5	0	0	0.67	0	0	-46.98	-46.98	1
Per1	1292	1	0.53	0	1	0.8	0	0	0.67	0	0	-80.17	-80.17	1
Per1	1293	1	0.9	0	1	1.36	0	0	0.67	0	0	-68.96	-68.96	1
Per1	1294	1	0.47	0.16	1	0.79	0	0	0.67	0	0	-94.43	-94.35	0.92
Per1	1295	1	0.82	0	1	1.23	0	0	0.67	0	0	-31.37	-31.37	1
Per1	1296	1	1.5	0	1	2.25	0	0	0.67	0	0	-102.24	-102.24	1
Per1	1297	1	0.66	0.01	1	0.99	0	0	0.67	0	0	-37.28	-37.28	1
Per1	1298	1	0.91	0.05	1	1.36	0	0	0.67	0	0	-57.84	-57.84	1
Per1	1299	1	0.81	0	1	199.57	0	2.97	0.11	1	0	-45.12	-43.63	0.23
Per1	1300	1	1.71	0	1	2.57	0	0	0.67	0	0	-43.27	-43.27	1
Per1	1301	1	0.64	0.04	1	0.96	0	0	0.67	0	0	-52.33	-52.33	1
Per1	1302	1	1.1	0.08	0.99	1242.2	0.01	11.87	0	2	0	-121.32	-112.68	0
Per1	1303	1	0.34	0.01	1	0.51	0	0	0.67	0	0	-25.53	-25.53	1
Per1	1304	1	0.59	0.04	1	0.89	0	0	0.67	0	0	-72.78	-72.78	1
Per1	1305	1	1.65	0.19	1	2.47	0	0	0.67	0	0	-123.47	-123.47	1
Per1	1306	1	0.74	0.04	1	1.22	0	0	0.67	0	0	-77.36	-77.36	1
Per1	1307	1	0.59	0.01	1	0.89	0	0	0.67	0	0	-35.98	-35.98	1
Per1	1308	1	0	0	1	0	0	0	1	0	0	0	0	1
Per1	1309	1	0	0	1	0	0	0	1	0	0	0	0	1
Per1	1310	1	1.17	0.2	1	1.75	0	0	0.67	0	0	-135.37	-135.37	1
Per1	1311	1	1.08	0.03	1	1.62	0	0	0.67	0	0	-53.63	-53.63	1
Per1	1312	1	0.74	0.06	1	1.11	0	0	0.67	0	0	-102.39	-102.39	1
Per1	1313	1	0.78	0	0.98	9.84	0.02	1.41	0.25	3	0	-67.34	-65.65	0.18
Per1	1314	1	1.45	0.17	1	2.18	0	0	0.67	0	0	-119.92	-119.92	1
Per1	1315	1	0.38	0.03	0.99	208.58	0.01	25.19	0	3	0	-109.99	-97.39	0
Per1	1316	1	1.45	0.07	0.99	2798.48	0.01	14.43	0	2	0	-154.87	-145.38	0
Per1	1317	1	0.94	0.14	1	1.4	0	0	0.67	0	0	-135.92	-135.92	1
Per1	1318	1	2.2	0.15	1	3.31	0	0	0.67	0	0	-139.81	-139.81	1
Per1	1319	1	0.75	0.05	0.97	7.59	0.03	6.2	0.02	2	0	-92.95	-87.19	0
Per1	1320	1	0.67	0.33	1	1	0	0	0.67	0	0	-131.85	-131.85	1
Per1	1321	1	1.05	0.17	0.98	14.25	0.02	1.69	0.22	1	0	-158.28	-156.04	0.11
Per1	1322	1	1.06	0.44	1	1.77	0	0	0.67	0	0	-161.82	-161.82	1
Per1	1323	1	1.19	0.29	0.95	44.47	0.05	7.84	0.01	3	0	-198.07	-192.05	0
Per1	1324	1	1.02	0.34	0.96	8.57	0.04	1.64	0.22	1	0	-110.78	-109.07	0.18
Per1	1325	1	0.9	0.03	0.62	1.07	0.38	0.05	0.6	2	0	-97.88	-96.85	0.36
Per1	1326	1	0.37	0.03	0	0.59	1	1.02	0.31	0	0	-117.39	-117.39	1
Per1	1327	1	1.77	0.4	0.99	11.28	0.01	0.74	0.37	1	0	-126.4	-126.03	0.69
Per1	1328	1	1.21	0.25	0.96	3.75	0.04	0.24	0.51	0	0	-110.23	-109.91	0.73
Per1	1329	1	0.73	0	0.43	1.08	0.57	0.27	0.5	6	0	-113.82	-112.33	0.23
Per1	1330	1	0	0	1	0	0	0	1	0	0	0	0	1
Per1	1331	1	1.3	0.03	0.48	1.14	0.52	0	0.67	0	0	-179.78	-179.04	0.48
Per1	1332	1	1.16	0.4	1	1.74	0	0	0.67	0	0	-155.25	-155.25	1
Per1	1333	1	0.88	0.46	1	1.32	0	0	0.67	0	0	-169.06	-169.06	1
Per1	1334	1	0.6	0.42	1	0.9	0	0	0.67	0	0	-110.56	-110.56	1
Per1	1335	1	0.61	0.04	0.97	212.73	0.03	3.23	0.09	0	0	-32.21	-28.86	0.04
Per1	1336	1	0	0	1	0	0	0	1	0	0	0	0	1
Per1	1337	1	0.61	0.11	1	0.92	0	0	0.67	0	0	-102.68	-102.68	1
Per1	1338	1	0.92	0.43	1	1.38	0	0	0.67	0	0	-154.58	-154.58	1
Per1	1339	1	0.84	0	0.47	0.63	0.53	0	0.67	0	0	-120.99	-120.56	0.65
Per1	1340	1	3.89	0.96	1	5.83	0	0	0.67	0	0	-12	-12	1
Per1	1341	1	4.33	0.74	1	6.5	0	0	0.67	0	0	-8.2	-8.2	1
Per1	1342	1	1.76	0.43	1	2.64	0	0	0.67	0	0	-11.84	-11.84	1
Per1	1343	1	1.95	0.82	1	2.92	0	0	0.67	0	0	-12.57	-12.57	1
Per1	1344	1	0	0	0.48	1.01	0.52	0.56	0.41	0	0	-18.09	-17.9	0.83
Per1	1345	1	0	0	1	0	0	0	1	0	0	0	0	1
Per1	1346	1	0.2	0	0.82	1.92	0.18	3.64	0.08	7	0	-99.34	-97.29	0.13
Per1	1347	1	0	0	1	0	0	0	1	0	0	0	0	1
Per1	1348	1	0	0	1	0	0	0	1	0	0	0	0	1
Per1	1349	1	0	0	1	0	0	0	1	0	0	0	0	1
Per1	1350	1	0	0	1	0	0	0	1	0	0	0	0	1
Per1	1351	1	0	0	1	0	0	0	1	0	0	0	0	1
Per1	1352	1	0	0	1	0	0	0	1	0	0	0	0	1
Per1	1353	1	0	0	1	0	0	0	1	0	0	0	0	1
Per1	1354	1	0	0	1	0	0	0	1	0	0	0	0	1
Per1	1355	1	0	0	1	0	0	0	1	0	0	0	0	1
Per1	1356	1	0	0	1	0	0	0	1	0	0	0	0	1
Per1	1357	1	0	0	1	0	0	0	1	0	0	0	0	1
Per1	1358	1	0	0	1	0	0	0	1	0	0	0	0	1
Per1	1359	1	0	0	1	0	0	0	1	0	0	0	0	1
Per1	1360	1	0	0	1	0	0	0	1	0	0	0	0	1
Per1	1361	1	0	0	1	0	0	0	1	0	0	0	0	1
Per1	1362	1	0	0	1	0	0	0	1	0	0	0	0	1
Per1	1363	1	0	0	1	0	0	0	1	0	0	0	0	1
Per1	1364	1	0	0	1	0	0	0	1	0	0	0	0	1
Per1	1365	1	0	0	1	0	0	0	1	0	0	0	0	1
Per1	1366	1	0	0	1	0	0	0	1	0	0	0	0	1
Per1	1367	1	0	0	1	0	0	0	1	0	0	0	0	1
Per1	1368	1	0	0	1	0	0	0	1	0	0	0	0	1
Per1	1369	1	0	0	1	0	0	0	1	0	0	0	0	1
Per1	1370	1	0	0	0	0.94	1	2.63	0.13	0	0	-7.96	-7.96	1
Per1	1371	1	2.08	0.07	0	25.67	1	0	0.67	0	0	-7.42	-7.42	1
Per1	1372	1	186.29	0.34	1	279.43	0	0	0.67	0	0	-8.93	-8.93	1
Per1	1373	1	0.93	0	0.98	2.77	0.02	0.7	0.38	2	0	-102.46	-99.01	0.03
Per1	1374	1	0.66	0.21	1	1.13	0	0	0.67	0	0	-8.24	-8.24	1
Per1	1375	1	0	0	1	0	0	0	1	0	0	0	0	1
Per1	1376	1	0.77	0.22	0.88	0.85	0.12	-4.52	0.67	0	0	-131.11	-131.05	0.93
Per1	1377	1	1.11	0.13	0.95	7.31	0.05	3.12	0.1	3	0	-143.67	-139.79	0.02
Per1	1378	1	1.8	0.14	1	3.24	0	0	0.67	0	0	-99.33	-99.33	1
Per1	1379	1	0	0	1	0	0	0	1	0	0	0	0	1
Per1	1380	1	0	0	1	0	0	0	1	0	0	0	0	1
Per1	1381	1	0	0	1	0	0	0	1	0	0	0	0	1
Per1	1382	1	0	0	1	0	0	0	1	0	0	0	0	1
Per1	1383	1	0	0	1	0	0	0	1	0	0	0	0	1
Per1	1384	1	0	0	1	0	0	0	1	0	0	0	0	1
Per1	1385	1	0	0	1	0	0	0	1	0	0	0	0	1
Per1	1386	1	0	0	1	0	0	0	1	0	0	0	0	1
Per1	1387	1	0	0	1	0	0	0	1	0	0	0	0	1
Per1	1388	1	0	0	1	0	0	0	1	0	0	0	0	1
Per1	1389	1	0	0	1	0	0	0	1	0	0	0	0	1
Per1	1390	1	0	0	1	0	0	0	1	0	0	0	0	1
Per1	1391	1	0	0	1	0	0	0	1	0	0	0	0	1
Per1	1392	1	0	0	1	0	0	0	1	0	0	0	0	1
Per1	1393	1	1.08	0.07	0.97	6.36	0.03	1.81	0.2	1	0	-116.43	-114.34	0.12
Per1	1394	1	1.15	0.12	1	1.72	0	0	0.67	0	0	-84.18	-84.18	1
Per1	1395	1	1.12	0.06	1	1.68	0	0	0.67	0	0	-43.53	-43.53	1
Per1	1396	1	0.99	0	1	1.49	0	0	0.67	0	0	-24.72	-24.72	1
Per1	1397	1	1.43	0	0.97	8.22	0.03	1.62	0.22	4	0	-131.57	-129.43	0.12
Per1	1398	1	0	0	1	0	0	0	1	0	0	0	0	1
Per1	1399	1	1.38	0.38	0.95	4.42	0.05	0.35	0.47	0	0	-173.16	-172.92	0.78
Per1	1400	1	0.49	0.29	1	0.74	0	0	0.67	0	0	-87.46	-87.46	1
Per1	1401	1	0.34	0.05	0.91	1.57	0.09	0.36	0.47	0	0	-69.59	-69.19	0.67
Per1	1402	1	1.06	0.34	1	1.58	0	0	0.67	0	0	-108.77	-108.77	1
Per1	1403	1	0	0	1	0	0	0	1	0	0	0	0	1
Per1	1404	1	0	0	1	0	0	0	1	0	0	0	0	1
Per1	1405	1	0	0	1	0	0	0	1	0	0	0	0	1
Per1	1406	1	0	0	1	0	0	0	1	0	0	0	0	1
Per1	1407	1	0	0	0	0.19	1	0.52	0.42	0	0	-7.53	-7.53	1
Per1	1408	1	1.44	0.24	1	2.16	0	0	0.67	0	0	-19.37	-19.37	1
Per1	1409	1	0.83	0.32	1	1.24	0	0	0.67	0	0	-140.89	-140.89	1
Per1	1410	1	1.65	0.15	0.91	5.47	0.09	1.19	0.29	1	0	-185.39	-183.29	0.12
Per1	1411	1	0.95	0.08	0.84	1.41	0.16	-0.05	0.67	0	0	-146.13	-145.23	0.41
Per1	1412	1	0.86	0.07	0.95	2.09	0.05	0.48	0.44	1	0	-98.64	-97.71	0.39
Per1	1413	1	1.04	0.04	1	1.55	0	0	0.67	0	0	-99.76	-99.76	1
Per1	1414	1	0.8	0.05	0.88	0.8	0.12	0	0.66	0	0	-35.74	-35.35	0.68
Per1	1415	1	1.51	0.08	1	2.26	0	0	0.67	0	0	-111.04	-111.04	1
Per1	1416	1	0.73	0.11	1	1.09	0	0	0.67	0	0	-83.74	-83.74	1
Per1	1417	1	336.12	0.36	1	504.18	0	0	0.67	0	0	-24.46	-24.46	1
Per1	1418	1	1.3	0.04	1	1.96	0	0	0.67	0	0	-112.78	-112.78	1
Per1	1419	1	1.09	0	0.98	10.08	0.02	4.78	0.04	3	0	-122.18	-111.03	0
Per1	1420	1	2.02	0.05	0	21.86	1	0	0.67	0	0	-9.58	-9.58	1
Per1	1421	1	0	0	0	0.94	1	1.06	0.31	0	0	-7.41	-7.41	1
Per1	1422	1	0.34	0	1	0.52	0	0	0.67	0	0	-6.43	-6.43	1
Per1	1423	1	0	0	1	0	0	0	1	0	0	0	0	1
Per1	1424	1	0	0	1	0	0	0	1	0	0	0	0	1
Per1	1425	1	0	0	1	0	0	0	1	0	0	0	0	1
Per1	1426	1	0	0	1	0	0	0	1	0	0	0	0	1
Per1	1427	1	0	0	1	0	0	0	1	0	0	0	0	1
Per1	1428	1	0	0	1	0	0	0	1	0	0	0	0	1
Per1	1429	1	0.37	0.05	1	0.56	0	0	0.67	0	0	-23.71	-23.71	1
Per1	1430	1	0.88	0.12	1	1.32	0	0	0.67	0	0	-111.24	-111.24	1
Per1	1431	1	1.34	0.03	1	2.01	0	0	0.67	0	0	-53.74	-53.74	1
Per1	1432	1	1.48	0.01	1	2.22	0	0	0.67	0	0	-94.23	-94.23	1
Per1	1433	1	0.78	0.27	1	1.18	0	0	0.67	0	0	-146.5	-146.5	1
Per1	1434	1	2	0.07	1	2.99	0	0	0.67	0	0	-92.25	-92.25	1
Per1	1435	1	0	0	1	0	0	0	1	0	0	0	0	1
Per1	1436	1	0	0	1	0	0	0	1	0	0	0	0	1
Per1	1437	1	0	0	1	0	0	0	1	0	0	0	0	1
Per1	1438	1	0.82	0.1	0.96	2.01	0.04	0.25	0.51	1	0	-86.86	-85.84	0.36
Per1	1439	1	0.84	0	0.9	0.54	0.1	0	0.67	0	0	-53.64	-51.99	0.19
Per1	1440	1	1.07	0.16	0.97	29.18	0.03	2.17	0.17	1	0	-121.11	-118.6	0.08
Per1	1441	1	154.74	0.22	1	232.11	0	0	0.67	0	0	-8.95	-8.95	1
Per1	1442	1	0.82	0.04	0	1.12	1	0.01	0.64	0	0	-8.21	-8.21	1
Per1	1443	1	1.3	0.35	0.98	130.97	0.02	8.09	0.01	2	0	-190.3	-184.48	0
Per1	1444	1	1.28	0	0.86	3.79	0.14	2.3	0.16	8	0	-178.06	-171.86	0
Per1	1445	1	0.6	0.27	0.98	10000	0.02	1.79	0.2	0	0	-100.61	-99.73	0.41
Per1	1446	1	1.87	0.25	1	2.8	0	0	0.67	0	0	-74.25	-74.25	1
Per1	1447	1	1.2	0.11	0.84	4	0.16	1.09	0.3	0	0	-94.39	-92.61	0.17
Per1	1448	1	1.47	0	0.43	0.52	0.57	0	0.67	0	0	-81.6	-81.38	0.8
Per1	1449	1	0.43	0.2	1	0.64	0	0	0.67	0	0	-67.95	-67.95	1
Per1	1450	1	0.82	0	0.54	1.17	0.46	0.16	0.55	5	0	-96.31	-95.79	0.59
Per1	1451	1	1.04	0.15	0.92	8.57	0.08	3.75	0.07	3	0	-97.91	-93.77	0.02
Per1	1452	1	1.29	1.04	1	1.93	0	0	0.67	0	0	-137.64	-137.64	1
Per1	1453	1	2.92	0.39	1	5.24	0	0	0.67	0	0	-95.11	-95.1	1
Per1	1454	1	0.73	0	0.57	1.46	0.43	1.07	0.31	6	0	-89.04	-87.86	0.31
Per1	1455	1	1.44	0.32	1	2.17	0	0	0.67	0	0	-90.01	-90.01	1
Per1	1456	1	1.62	0.79	1	2.43	0	0	0.67	0	0	-128.04	-128.04	1
Per1	1457	1	1.61	1.06	1	2.42	0	0	0.67	0	0	-137.94	-137.94	1
Per1	1458	1	0.34	0	0.76	1.43	0.24	2.64	0.13	3	0	-61.56	-58.91	0.07
Per1	1459	1	0.57	0	0.55	2.11	0.45	2.15	0.17	4	0	-107.44	-106.41	0.36
Per1	1460	1	0.76	0.06	0.85	10.3	0.15	6.96	0.01	1	0	-102.46	-96.53	0
Per1	1461	1	1.27	0.73	0.93	3.22	0.07	0.07	0.59	0	0	-120.62	-120.58	0.96
Per1	1462	1	1.9	0.57	1	2.86	0	0	0.67	0	0	-106.56	-106.56	1
Per1	1463	1	1.13	0.72	1	1.7	0	0	0.67	0	0	-113.32	-113.32	1
Per1	1464	1	1.09	0.5	1	1.64	0	0	0.67	0	0	-99.88	-99.88	1
Per1	1465	1	0.99	0.3	0.92	4.04	0.08	0.62	0.4	0	0	-93.72	-93.32	0.67
Per1	1466	1	0.8	0.5	0.77	2.44	0.23	0.04	0.61	0	0	-38.91	-38.89	0.97
Per1	1467	1	3.77	0.48	1	5.65	0	0	0.67	0	0	-11.01	-11.01	1
Per1	1468	1	0	0	0	1.62	1	0.56	0.41	0	0	-6.43	-6.43	1
Per1	1469	1	0.56	0.03	0.01	0.76	0.99	0.02	0.63	0	0	-9.88	-9.88	1
Per1	1470	1	1.54	0.69	1	2.32	0	0	0.67	0	0	-40.23	-40.23	1
Per1	1471	1	0	0	0.7	21.55	0.3	6.06	0.02	0	0	-48.88	-46.11	0.06
Per1	1472	1	0.15	0.09	0.68	14.29	0.32	5.08	0.04	0	0	-53.99	-51.74	0.1
Per1	1473	1	3.11	0.48	1	4.66	0	0	0.67	0	0	-110.65	-110.65	1
Per1	1474	1	0.86	0.13	0.83	2.99	0.17	1.52	0.24	0	0	-162.37	-160.51	0.15
Per1	1475	1	1.15	0.42	1	1.72	0	0	0.67	0	0	-170.77	-170.77	1
Per1	1476	1	0.74	0.33	0.99	588.84	0.01	8.97	0	1	0	-145.72	-141.17	0.01
Per1	1477	1	1.66	0.56	1	2.56	0	0	0.67	0	0	-189.2	-189.2	1
Per1	1478	1	1.31	0	0.97	5.09	0.03	0.91	0.33	3	0	-100.55	-99.18	0.25
Per1	1479	1	1.63	0.38	1	2.44	0	0	0.67	0	0	-159.35	-159.35	1
Per1	1480	1	1.84	0.5	1	2.75	0	0	0.67	0	0	-84.3	-84.3	1
Per1	1481	1	0.3	0	0.65	0.81	0.35	0.29	0.49	1	0	-18.25	-17.77	0.62
Per1	1482	1	0.85	0.07	0	1.64	1	0.13	0.56	0	0	-21.06	-21.06	1
Per1	1483	1	1.46	0.07	0.01	52.33	0.99	0	0.67	0	0	-18.22	-18.22	1
Per1	1484	1	1.3	0.32	1	1.94	0	0	0.67	0	0	-7.96	-7.96	1
Per1	1485	1	0.38	0.01	0	0.89	1	0.07	0.59	0	0	-8.27	-8.27	1
Per1	1486	1	0	0	1	0	0	0	1	0	0	0	0	1
Per1	1487	1	0	0	1	0	0	0	1	0	0	0	0	1
Per1	1488	1	0	0	1	0	0	0	1	0	0	0	0	1
Per1	1489	1	0	0	1	0	0	0	1	0	0	0	0	1
Per1	1490	1	0	0	1	0	0	0	1	0	0	0	0	1
Per1	1491	1	0	0	1	0	0	0	1	0	0	0	0	1
Per1	1492	1	0	0	1	0	0	0	1	0	0	0	0	1
Per1	1493	1	0	0	1	0	0	0	1	0	0	0	0	1
Per1	1494	1	0	0	1	0	0	0	1	0	0	0	0	1
Per1	1495	1	0.46	0.23	1	0.7	0	0	0.67	0	0	-17.95	-17.95	1
Per1	1496	1	2.26	0.07	0.81	5.39	0.19	0.99	0.32	1	0	-93.13	-90.36	0.06
Per1	1497	1	0.56	0.33	1	0.84	0	0	0.67	0	0	-63.38	-63.38	1
Per1	1498	1	1.23	0.56	1	1.84	0	0	0.67	0	0	-85.94	-85.94	1
Per1	1499	1	1.48	0.09	0.88	2.3	0.12	0.06	0.6	0	0	-79.66	-78.76	0.4
Per1	1500	1	1.2	0.06	0.88	2.87	0.12	1.08	0.3	2	0	-156.76	-154.51	0.1
Per1	1501	1	0.8	0.18	0.99	1.31	0.01	0	0.67	0	0	-136.32	-136.31	0.99
Per1	1502	1	1.12	0.34	0.99	21.34	0.01	0.83	0.35	1	0	-168.34	-167.92	0.66
Per1	1503	1	2.77	0.17	1	4.15	0	0	0.67	0	0	-10.37	-10.37	1
Per1	1504	1	1.26	0.8	1	1.9	0	0	0.67	0	0	-12.5	-12.5	1
Per1	1505	1	0	0	0	3.91	1	0.45	0.44	0	0	-13.7	-13.7	1
Per1	1506	1	1.36	0	0.77	1	0.23	0	0.67	0	0	-12.04	-11.68	0.7
Per1	1507	1	1.02	0.48	1	1.97	0	0	0.67	0	0	-14.8	-14.8	1
Per1	1508	1	0.64	0	0.69	0.81	0.31	0.07	0.59	6	0	-115.51	-114.66	0.42
Per1	1509	1	0.83	0.25	1	1.25	0	0	0.67	0	0	-118.89	-118.89	1
Per1	1510	1	0.56	0.09	1	0.84	0	0	0.67	0	0	-78.45	-78.45	1
Per1	1511	1	0.99	0	0.63	0.83	0.37	0	0.67	0	0	-138.83	-137.9	0.39
Per1	1512	1	0.77	0.07	1	1.16	0	0	0.67	0	0	-88.28	-88.28	1
Per1	1513	1	0	0	1	0	0	0	1	0	0	0	0	1
Per1	1514	1	1.4	0.91	1	2.1	0	0	0.67	0	0	-29.9	-29.9	1
Per1	1515	1	0	0	0	1.37	1	1.06	0.31	0	0	-7.6	-7.6	1
Per1	1516	1	0.46	0.04	0	0.6	1	0.01	0.64	0	0	-8.99	-8.99	1
Per1	1517	1	1.71	0.11	0.99	2.77	0.01	-0.16	0.67	0	0	-124.86	-124.81	0.95
Per1	1518	1	0	0	1	0	0	0	1	0	0	0	0	1
Per1	1519	1	0	0	1	0	0	0	1	0	0	0	0	1
Per1	1520	1	0.87	0.41	1	1.31	0	0	0.67	0	0	-45.85	-45.85	1
Per1	1521	1	0.88	0	0.85	1.44	0.15	0.2	0.53	4	0	-138.81	-137.05	0.17
Per1	1522	1	1.01	0.19	1	1.52	0	0	0.67	0	0	-123.55	-123.55	1
Per1	1523	1	0.87	0	0.75	2.21	0.25	1.16	0.29	5	0	-162.9	-161.5	0.25
Per1	1524	1	0.47	0.1	1	0.71	0	0	0.67	0	0	-81.99	-81.99	1
Per1	1525	1	1.06	0.14	0.93	2.28	0.07	0.05	0.6	1	0	-112.83	-111.93	0.41
Per1	1526	1	0.77	0.04	0.92	5	0.08	2.22	0.16	1	0	-134.04	-130.92	0.04
Per1	1527	1	1.28	0.08	1	1.91	0	0	0.67	0	0	-49.88	-49.88	1
Per1	1528	1	1.11	0.27	1	1.66	0	0	0.67	0	0	-108.3	-108.3	1
Per1	1529	1	1.64	0.12	1	2.46	0	0	0.67	0	0	-84.7	-84.7	1
Per1	1530	1	0.7	0.26	1	1.06	0	0	0.67	0	0	-102.54	-102.54	1
Per1	1531	1	0.53	0	0.43	0.65	0.57	0.07	0.59	3	0	-101.11	-100.82	0.75
Per1	1532	1	0.51	0.21	0.86	19.23	0.14	1.53	0.24	1	0	-27.81	-25.9	0.15
Per1	1533	1	0.88	0.29	0.94	1.45	0.06	0	0.67	0	0	-23.52	-23.52	1
Per1	1534	1	1.33	0.28	0.99	2.14	0.01	0	0.67	0	0	-149.57	-149.57	0.99
Per1	1535	1	1.69	0.1	1	2.54	0	0	0.67	0	0	-80.65	-80.65	1
Per1	1536	1	1.03	0.21	1	1.54	0	0	0.67	0	0	-89.19	-89.19	1
Per1	1537	1	1.81	0	0.01	52.33	0.99	0	0.67	0	0	-9.01	-9.01	1
Per1	1538	1	1.32	0.12	1	1.98	0	0	0.67	0	0	-133.38	-133.38	1
Per1	1539	1	1.02	0.19	1	1.53	0	0	0.67	0	0	-134.84	-134.84	1
Per1	1540	1	1.04	0.15	0.98	16.62	0.02	3.32	0.09	1	0	-121.64	-119.37	0.1
Per1	1541	1	0.45	0.16	1	0.67	0	0	0.67	0	0	-95.15	-95.15	1
Per1	1542	1	1.63	0	0.91	1.1	0.09	0	0.67	0	0	-107.68	-105.7	0.14
Per1	1543	1	1.04	0.39	1	1.56	0	0	0.67	0	0	-163.66	-163.66	1
Per1	1544	1	1.34	0.12	1	2.01	0	0	0.67	0	0	-85.49	-85.49	1
Per1	1545	1	2.99	0.16	1	4.48	0	0	0.67	0	0	-172.82	-172.82	1
Per1	1546	1	1.37	0.34	1	2.05	0	0	0.67	0	0	-168.34	-168.34	1
Per1	1547	1	1.2	0	1	1.81	0	0	0.67	0	0	-33.46	-33.46	1
Per1	1548	1	0	0	1	0	0	0	1	0	0	0	0	1
Per1	1549	1	0	0	1	0	0	0	1	0	0	0	0	1
Per1	1550	1	0	0	1	0	0	0	1	0	0	0	0	1
Per1	1551	1	2.1	0.25	1	3.15	0	0	0.67	0	0	-71.23	-71.23	1
Per1	1552	1	0.97	0.08	0.99	40.85	0.01	0.68	0.38	1	0	-78.53	-77.72	0.45
Per1	1553	1	1.53	0.08	1	2.3	0	0	0.67	0	0	-110.63	-110.63	1
Per1	1554	1	2.06	0	0.71	1.18	0.29	0	0.67	0	0	-172.85	-171.36	0.22
Per1	1555	1	1.62	0.26	1	2.44	0	0	0.67	0	0	-73.82	-73.82	1
Per1	1556	1	2.21	0.3	1	3.32	0	0	0.67	0	0	-123.78	-123.78	1
Per1	1557	1	1.37	0.61	1	2.05	0	0	0.67	0	0	-198.62	-198.62	1
Per1	1558	1	1.86	0.22	0.97	16.77	0.03	0.19	0.53	1	0	-146.78	-145.63	0.32
Per1	1559	1	0	0	1	0	0	0	1	0	0	0	0	1
Per1	1560	1	1.54	0.15	1	2.31	0	0	0.67	0	0	-132.36	-132.36	1
Per1	1561	1	1.35	0.43	1	2.02	0	0	0.67	0	0	-164.62	-164.62	1
Per1	1562	1	0	0	0	2.59	1	0.34	0.48	0	0	-18.96	-18.96	1
Per1	1563	1	0.85	0.29	1	1.27	0	0	0.67	0	0	-8.51	-8.51	1
Per1	1564	1	0	0	1	0	0	0	1	0	0	0	0	1
Per1	1565	1	0	0	0	0.2	1	0.76	0.37	0	0	-5.73	-5.73	1
Per1	1566	1	1.05	0	0.8	1.22	0.2	0.04	0.61	5	0	-108.81	-107.59	0.3
Per1	1567	1	0	0	0	0.19	1	0.13	0.56	0	0	-9.54	-9.54	1
Per1	1568	1	0	0	0	0.57	1	1.24	0.28	0	0	-6.95	-6.94	1
Per1	1569	1	0	0	0.01	0.84	0.99	0.47	0.44	0	0	-11.76	-11.76	1
Per1	1570	1	1.01	0.52	1	1.52	0	0	0.67	0	0	-90.24	-90.24	1
Per1	1571	1	1.8	0.47	1	2.7	0	0	0.67	0	0	-141.97	-141.97	1
Per1	1572	1	0.95	0.52	1	1.42	0	0	0.67	0	0	-155.24	-155.24	1
Per1	1573	1	1.63	0.18	0.99	16.47	0.01	0	0.65	0	0	-118.16	-117.86	0.74
Per1	1574	1	1.8	0	0.78	1.06	0.22	0	0.67	0	0	-124.61	-123.44	0.31
Per1	1575	1	1.42	0.16	0.83	1.89	0.17	0.06	0.59	0	0	-166.53	-165.79	0.48
Per1	1576	1	2.3	0.59	1	3.45	0	0	0.67	0	0	-27.5	-27.5	1
Per1	1577	1	2.08	0.07	0	25.67	1	0	0.66	0	0	-8.19	-8.19	1
Per1	1578	1	2.02	0.05	0	21.86	1	0	0.67	0	0	-8.56	-8.56	1
Per1	1579	1	0	0	1	0	0	0	1	0	0	0	0	1
Per1	1580	1	0	0	1	0	0	0	1	0	0	0	0	1
Per1	1581	1	0	0	1	0	0	0	1	0	0	0	0	1
Per1	1582	1	0	0	1	0	0	0	1	0	0	0	0	1
Per1	1583	1	0	0	1	0	0	0	1	0	0	0	0	1
Per1	1584	1	0	0	1	0	0	0	1	0	0	0	0	1
Per1	1585	1	4.8	0.34	1	7.2	0	0	0.67	0	0	-48.25	-48.25	1
Per1	1586	1	1.24	0.03	1	1.86	0	0	0.67	0	0	-19.8	-19.8	1
Per1	1587	1	2.85	0.6	0.99	4.75	0.01	0	0.66	0	0	-59.95	-59.95	1
Per1	1588	1	1.96	0.23	1	2.94	0	0	0.67	0	0	-43.64	-43.64	1
Per1	1589	1	1.1	0.69	1	1.66	0	0	0.67	0	0	-27.8	-27.8	1
Per1	1590	1	0	0	1	0	0	0	1	0	0	0	0	1
Per1	1591	1	0	0	1	0	0	0	1	0	0	0	0	1
Per1	1592	1	0	0	1	0	0	0	1	0	0	0	0	1
Per1	1593	1	0.67	0.22	1	1.17	0	0	0.67	0	0	-8.31	-8.31	1
Per1	1594	1	0	0	0	0.15	1	0.78	0.36	0	0	-7.29	-7.29	1
Per1	1595	1	0	0	0	0.85	1	2.22	0.16	0	0	-8.06	-8.06	1
Per1	1596	1	1.08	0.53	1	1.63	0	0	0.67	0	0	-16.87	-16.87	1
Per1	1597	1	0	0	0	0.51	1	0.66	0.39	0	0	-18.99	-18.99	1
Per1	1598	1	0.53	0.51	1	0.79	0	0	0.67	0	0	-72.92	-72.92	1
Per1	1599	1	0.83	0.21	0.8	2.23	0.2	0.6	0.4	0	0	-73.95	-73.54	0.66
Per1	1600	1	0.88	0	0.93	3.46	0.07	0.86	0.35	3	0	-61.08	-59.78	0.27
Per1	1601	1	0	0	1	0	0	0	1	0	0	0	0	1
Per1	1602	1	0.39	0	0.22	0.66	0.78	0.25	0.51	3	0	-65.75	-65.71	0.96
Per1	1603	1	1.27	0.22	1	1.91	0	0	0.67	0	0	-92.47	-92.47	1
Per1	1604	1	1.03	0.27	0.98	1.67	0.02	-0.02	0.67	0	0	-123.8	-123.8	1
Per1	1605	1	1.14	0.11	1	1.75	0	0	0.67	0	0	-81.95	-81.94	1
Per1	1606	1	0.98	0	0.83	0.77	0.17	0	0.67	0	0	-76.98	-75.71	0.28
Per1	1607	1	0.98	0.59	1	1.47	0	0	0.67	0	0	-123.72	-123.72	1
Per1	1608	1	0	0	1	0	0	0	1	0	0	0	0	1
Per1	1609	1	0	0	1	0	0	0	1	0	0	0	0	1
Per1	1610	1	0	0	1	0	0	0	1	0	0	0	0	1
Per1	1611	1	0	0	1	0	0	0	1	0	0	0	0	1
Per1	1612	1	0.64	0.19	1	0.95	0	0	0.67	0	0	-31.89	-31.89	1
Per1	1613	1	0.32	0.02	0.82	35.98	0.18	8.68	0.01	1	0	-50.83	-45.27	0
Per1	1614	1	2.05	0.08	0.69	1.7	0.31	0	0.67	0	0	-44.26	-43.62	0.53
Per1	1615	1	1.59	0	1	12.45	0	0	0.67	0	0	-10.75	-10.67	0.92
Per1	1616	1	0	0	1	0	0	0	1	0	0	0	0	1
Per1	1617	1	1.21	0.14	1	2.2	0	0	0.67	0	0	-26.25	-26.25	1
Per1	1618	1	0.97	0	0.66	2.77	0.34	0.74	0.37	0	0	-46.94	-46	0.39
Per1	1619	1	0.9	0	0.85	0.72	0.15	0	0.67	0	0	-64.04	-62.6	0.24
Per1	1620	1	2.09	0.11	1	3.69	0	0	0.67	0	0	-132.12	-132.12	1
Per1	1621	1	0.14	0.07	0.5	0.92	0.5	1.84	0.2	0	0	-42.21	-42.11	0.91
Per1	1622	1	0.52	0.02	0.91	4.56	0.09	1.95	0.19	0	0	-38.75	-36.98	0.17
Per1	1623	1	2.01	0.11	1	3.01	0	0	0.67	0	0	-112.33	-112.33	1
Per1	1624	1	1.14	0.13	1	1.71	0	0	0.67	0	0	-124.89	-124.89	1
Per1	1625	1	0.86	0.09	1	1.29	0	0	0.67	0	0	-108.26	-108.26	1
Per1	1626	1	1.34	0	1	2.01	0	0	0.67	0	0	-97.45	-97.45	1
Per1	1627	1	1.94	0.11	1	2.92	0	0	0.67	0	0	-65.44	-65.44	1
Per1	1628	1	0.36	0.03	0.99	2.44	0.01	1.41	0.25	1	0	-49.18	-47.25	0.14
Per1	1629	1	1.03	0.11	1	1.55	0	0	0.67	0	0	-105.14	-105.14	1
Per1	1630	1	1.56	0.22	1	2.66	0	0	0.67	0	0	-151.25	-151.25	1
Per1	1631	1	0.66	0.04	1	0.99	0	0	0.67	0	0	-81.95	-81.95	1
Per1	1632	1	0.68	0.12	1	1.02	0	0	0.67	0	0	-118.07	-118.07	1
Per1	1633	1	0.67	0	0.97	0.75	0.03	0.01	0.64	1	0	-78.58	-76.17	0.09
Per1	1634	1	0	0	1	0	0	0	1	0	0	0	0	1
Per1	1635	1	0.89	0.01	0.99	19.56	0.01	3.52	0.08	2	0	-60.19	-54.33	0
Per1	1636	1	0.88	0.09	1	1.33	0	0	0.67	0	0	-68.89	-68.89	1
Per1	1637	1	1.73	0.07	0.95	1.14	0.05	0	0.67	0	0	-107.72	-106.28	0.24
Per1	1638	1	1.4	0.03	0.99	2.16	0.01	0.08	0.59	1	0	-66.13	-64.93	0.3
Per1	1639	1	0.96	0.03	1	1.43	0	0	0.67	0	0	-90.98	-90.98	1
Per1	1640	1	1.28	0	0.85	2.29	0.15	0.42	0.45	8	0	-110.67	-107.64	0.05
Per1	1641	1	0	0	1	0	0	0	1	0	0	0	0	1
Per1	1642	1	0.63	0.51	1	0.94	0	0	0.67	0	0	-18.87	-18.87	1
Per1	1643	1	0.25	0	0.81	1.11	0.19	0.88	0.34	1	0	-15.3	-14.43	0.42
Per1	1644	1	0.92	0	0.83	15.63	0.17	4.63	0.05	1	0	-23.72	-20.79	0.05
Per1	1645	1	0.72	0.45	1	1.07	0	0	0.67	0	0	-19.51	-19.51	1
Per1	1646	1	0	0	0.72	3.4	0.28	3.84	0.07	0	0	-15.53	-14.89	0.52
Per1	1647	1	0	0	1	0	0	0	1	0	0	0	0	1
Per1	1648	1	0	0	1	0	0	0	1	0	0	0	0	1
Per1	1649	1	0	0	1	0	0	0	1	0	0	0	0	1
Per1	1650	1	0	0	0.76	4.29	0.24	1.47	0.24	0	0	-9.03	-8.59	0.65
Per1	1651	1	1.07	0	1	1.6	0	0	0.67	0	0	-5.82	-5.82	1
Per1	1652	1	1.07	0	1	1.61	0	0	0.67	0	0	-5.25	-5.25	1
Per1	1653	1	25.96	0.8	1	38.94	0	0	0.67	0	0	-13.48	-13.48	1
Per1	1654	1	0.7	0.48	0.83	1.51	0.17	0.01	0.64	0	0	-9.71	-9.7	0.99
Per1	1655	1	0	0	1	0	0	0	1	0	0	0	0	1
Per1	1656	1	0	0	1	0	0	0	1	0	0	0	0	1
Per1	1657	1	0	0	1	0	0	0	1	0	0	0	0	1
Per1	1658	1	0	0	1	0	0	0	1	0	0	0	0	1
Per1	1659	1	0	0	1	0	0	0	1	0	0	0	0	1
Per1	1660	1	0	0	1	0	0	0	1	0	0	0	0	1
Per1	1661	1	0	0	0.77	26.21	0.23	1.53	0.24	0	0	-8.11	-7.86	0.77
Per1	1662	1	0	0	0	0.89	1	0.11	0.57	0	0	-7.72	-7.72	1
Per1	1663	1	5.21	0	1	7.82	0	0	0.67	0	0	-6.2	-6.2	1
Per1	1664	1	0	0	0	1.44	1	0.32	0.49	0	0	-6.92	-6.92	1
Per1	1665	1	0	0	1	0	0	0	1	0	0	0	0	1
Per1	1666	1	0	0	0	3.05	1	0.65	0.39	0	0	-8.42	-8.42	1
Per1	1667	1	0	0	1	0	0	0	1	0	0	0	0	1
Per1	1668	1	0	0	0	1.3	1	0.69	0.38	0	0	-7.02	-7.02	1
Per1	1669	1	0	0	1	0	0	0	1	0	0	0	0	1
Per1	1670	1	0	0	1	0	0	0	1	0	0	0	0	1
Per1	1671	1	0.65	0	1	0.97	0	0	0.67	0	0	-5.73	-5.73	1
Per1	1672	1	10.11	0.55	1	15.17	0	0	0.67	0	0	-8.4	-8.4	1
Per1	1673	1	0	0	1	0	0	0	1	0	0	0	0	1
Per1	1674	1	0.77	0.35	1	1.16	0	0	0.67	0	0	-15.54	-15.54	1
Per1	1675	1	2.28	0	1	3.41	0	0	0.67	0	0	-12.2	-12.2	1
Per1	1676	1	0	0	1	0	0	0	1	0	0	0	0	1
Per1	1677	1	1.67	0.67	1	2.5	0	0	0.67	0	0	-21.66	-21.66	1
Per1	1678	1	0.76	0.34	1	1.23	0	0	0.67	0	0	-16.28	-16.28	1
Per1	1679	1	1.22	0.51	1	1.82	0	0	0.67	0	0	-20.05	-20.05	1
Per1	1680	1	1.15	0.32	1	1.73	0	0	0.67	0	0	-18.05	-18.05	1
Per1	1681	1	0	0	0.73	2.54	0.27	2.14	0.17	1	0	-15.95	-15.34	0.54
Per1	1682	1	1	0.25	1	1.5	0	0	0.67	0	0	-18.69	-18.69	1
Per1	1683	1	2.35	1.4	1	3.52	0	0	0.67	0	0	-25.92	-25.92	1
Per1	1684	1	15.7	0.89	1	23.56	0	0	0.67	0	0	-19.68	-19.68	1
Per1	1685	1	1.01	0	0.72	4.45	0.28	0.95	0.33	0	0	-19.83	-18.74	0.33
Per1	1686	1	1.48	0.59	0.89	16.49	0.11	0.29	0.49	0	0	-17.06	-16.92	0.86
Per1	1687	1	0	0	1	0	0	0	1	0	0	0	0	1
Per1	1688	1	0	0	1	0	0	0	1	0	0	0	0	1
Per1	1689	1	0	0	1	0	0	0	1	0	0	0	0	1
Per1	1690	1	0.59	0	1	0.88	0	0	0.67	0	0	-8.68	-8.68	1
Per1	1691	1	0.25	0.15	1	0.38	0	0	0.67	0	0	-12.08	-12.08	1
Per1	1692	1	0.96	0	1	1.44	0	0	0.67	0	0	-8.87	-8.87	1
Per1	1693	1	0	0	0	0.32	1	0.72	0.38	0	0	-5.83	-5.83	1
Per1	1694	1	1.02	0.14	1	1.54	0	0	0.67	0	0	-13.47	-13.47	1
Per1	1695	1	3.89	0.2	1	5.84	0	0	0.67	0	0	-23.47	-23.47	1
Per1	1696	1	0.87	0	0.94	3.4	0.06	0.43	0.45	1	0	-15.21	-14.39	0.44
Per1	1697	1	0.38	0.15	1	0.58	0	0	0.67	0	0	-18.28	-18.28	1
Per1	1698	1	4	1.39	1	5.99	0	0	0.67	0	0	-18.74	-18.74	1
Per1	1699	1	0.98	0.53	1	1.47	0	0	0.67	0	0	-21	-21	1
Per1	1700	1	1.01	0.49	1	1.51	0	0	0.67	0	0	-19.34	-19.34	1
Per1	1701	1	3	0	1	10.96	0	0	0.67	0	0	-7.75	-7.74	0.99
Per1	1702	1	15.02	0	0.9	22.4	0.1	0.03	0.62	1	0	-23.43	-21.26	0.11
Per1	1703	1	0.68	0	0.87	2.82	0.13	1.01	0.32	1	0	-15.28	-13.25	0.13
Per1	1704	1	1.95	0	0.89	4.52	0.11	0.18	0.54	1	0	-17.14	-16.72	0.66
Per1	1705	1	0.22	0.12	0.47	1.19	0.53	0.68	0.38	0	0	-19.74	-19.71	0.98
Per1	1706	1	0.49	0.01	0.03	0.68	0.97	-0.01	0.67	0	0	-27.57	-27.56	0.99
Per1	1707	1	0.42	0.03	0	1.26	1	0.81	0.36	0	0	-32.21	-32.21	1
Per1	1708	1	1.59	0	0.94	123.95	0.06	1.52	0.24	0	0	-15.05	-12.43	0.07
Per1	1709	1	3.61	0.15	1	5.42	0	0	0.67	0	0	-15.04	-15.04	1
Per1	1710	1	1.16	0.08	1	1.74	0	0	0.67	0	0	-10.45	-10.45	1
Per1	1711	1	0	0	1	0	0	0	1	0	0	0	0	1
Per1	1712	1	0	0	1	0	0	0	1	0	0	0	0	1
Per1	1713	1	0	0	1	0	0	0	1	0	0	0	0	1
Per1	1714	1	0	0	1	0	0	0	1	0	0	0	0	1
Per1	1715	1	0	0	1	0	0	0	1	0	0	0	0	1
Per1	1716	1	0	0	1	0	0	0	1	0	0	0	0	1
Per1	1717	1	0	0	0	0.85	1	0.93	0.33	0	0	-17.88	-17.88	1
Per1	1718	1	4.13	0.22	1	6.19	0	0	0.67	0	0	-77.31	-77.31	1
Per1	1719	1	0.68	0	0.58	0.66	0.42	0	0.67	0	0	-93.68	-93.01	0.51
Per1	1720	1	3.29	0.55	1	4.94	0	0	0.67	0	0	-147.28	-147.28	1
Per1	1721	1	0.75	0.23	1	1.12	0	0	0.67	0	0	-88.16	-88.16	1
Per1	1722	1	1.94	0.55	1	2.91	0	0	0.67	0	0	-138.14	-138.14	1
Per1	1723	1	0	0	1	0	0	0	1	0	0	0	0	1
Per1	1724	1	0.49	0	0.17	0.92	0.83	0.75	0.37	4	0	-104.37	-104.31	0.94
Per1	1725	1	1.81	0.03	0.96	34.91	0.04	4.32	0.05	1	0	-60.08	-54.94	0.01
Per1	1726	1	0.96	0.15	1	1.45	0	0	0.67	0	0	-67.17	-67.17	1
Per1	1727	1	0.91	0.4	0.92	14.19	0.08	0.97	0.32	0	0	-45.55	-45.04	0.61
Per1	1728	1	1.26	0.56	1	1.89	0	0	0.67	0	0	-44.69	-44.69	1
Per1	1729	1	7.69	0.44	1	11.53	0	0	0.67	0	0	-36.31	-36.31	1
Per1	1730	1	7.83	0.05	0.95	11.9	0.05	0.01	0.64	1	0	-23	-21.25	0.17
Per1	1731	1	1.16	0.35	0.94	2.09	0.06	-0.02	0.67	0	0	-28.14	-28.13	0.99
Per1	1732	1	1.04	0.12	1	1.57	0	0	0.67	0	0	-11.91	-11.91	1
Per1	1733	1	4.55	0	1	6.83	0	0	0.67	0	0	-14.2	-14.2	1
Per1	1734	1	1.26	0	1	1.9	0	0	0.67	0	0	-7.42	-7.42	1
Per1	1735	1	0.64	0.45	1	0.96	0	0	0.67	0	0	-12.39	-12.39	1
Per1	1736	1	0.44	0.02	0	0.49	1	0	0.66	0	0	-14.73	-14.73	1
Per1	1737	1	44.71	0	1	67.07	0	0	0.67	0	0	-9.28	-9.28	1
Per1	1738	1	1.73	0.4	1	2.6	0	0	0.67	0	0	-17.58	-17.58	1
Per1	1739	1	0.37	0	0.79	3.2	0.21	1.68	0.22	2	0	-21.15	-19.98	0.31
Per1	1740	1	5.76	0	1	8.64	0	0	0.67	0	0	-12.63	-12.63	1
Per1	1741	1	0.85	0.29	1	1.28	0	0	0.67	0	0	-16.99	-16.99	1
Per1	1742	1	0	0	0.67	2.13	0.33	0.82	0.35	0	0	-9.35	-9.16	0.83
Per1	1743	1	2.1	0.4	1	3.34	0	0	0.67	0	0	-22.66	-22.65	1
Per1	1744	1	1.51	0.43	1	2.26	0	0	0.67	0	0	-99.01	-99.01	1
Per1	1745	1	2.3	0.62	1	3.45	0	0	0.67	0	0	-115.88	-115.88	1
Per1	1746	1	1.27	0.55	1	1.91	0	0	0.67	0	0	-103.71	-103.71	1
Per1	1747	1	1.9	0.11	1	2.85	0	0	0.67	0	0	-97.53	-97.53	1
Per1	1748	1	0.38	0	0.8	1.07	0.2	1.48	0.24	5	0	-74.8	-72.09	0.07
Per1	1749	1	2.76	0.37	1	5.13	0	0	0.67	0	0	-123.19	-123.19	1
Per1	1750	1	1.67	0	0.86	0.57	0.14	0	0.67	0	0	-58.95	-57.52	0.24
Per1	1751	1	0.45	0.09	1	0.68	0	0	0.67	0	0	-44.04	-44.04	1
Per1	1752	1	1.17	0	0.86	0.87	0.14	0	0.67	0	0	-97.41	-94.68	0.06
Per1	1753	1	1.72	0.16	1	2.58	0	0	0.67	0	0	-104.1	-104.1	1
Per1	1754	1	1.05	0.09	0.91	7.44	0.09	1.62	0.22	1	0	-104.25	-100.44	0.02
Per1	1755	1	9.67	1.32	1	14.5	0	0	0.67	0	0	-8.09	-8.09	1
Per1	1756	1	1.19	0	0.35	0.81	0.65	0	0.67	0	0	-166.61	-166.23	0.69
Per1	1757	1	1.15	0.74	1	1.73	0	0	0.67	0	0	-223.67	-223.67	1
Per1	1758	1	1.56	0.19	0.98	15.46	0.02	2.55	0.14	1	0	-137.61	-134.43	0.04
Per1	1759	1	3.37	0.93	1	5.06	0	0	0.67	0	0	-19.73	-19.73	1
Per1	1760	1	0	0	1	0	0	0	1	0	0	0	0	1
Per1	1761	1	0	0	1	0	0	0	1	0	0	0	0	1
Per1	1762	1	0	0	1	0	0	0	1	0	0	0	0	1
Per1	1763	1	0	0	1	0	0	0	1	0	0	0	0	1
Per1	1764	1	0	0	1	0	0	0	1	0	0	0	0	1
Per1	1765	1	0	0	1	0	0	0	1	0	0	0	0	1
Per1	1766	1	0	0	1	0	0	0	1	0	0	0	0	1
Per1	1767	1	0	0	1	0	0	0	1	0	0	0	0	1
Per1	1768	1	0.31	0	0.49	1.87	0.51	0.67	0.39	0	0	-24.56	-24.4	0.85
Per1	1769	1	1.11	0	0.89	4.49	0.11	3.26	0.09	7	0	-156.42	-148.84	0
Per1	1770	1	2.56	0.03	0.78	2.91	0.22	0.05	0.61	4	0	-147.44	-140.16	0
Per1	1771	1	2.4	0.24	0.95	1549.85	0.05	1.88	0.19	0	0	-67.34	-66.26	0.34
Per1	1772	1	1332.07	1.33	1	99.93	0	0	0.67	0	0	-9.75	-9.75	1
Per1	1773	1	0.16	0	0	6.65	1	0.39	0.46	0	0	-11.36	-11.36	1
Per1	1774	1	0	0	0.95	79.78	0.05	5.06	0.04	0	0	-10.51	-8.31	0.11
Per1	1775	1	0	0	1	0	0	0	1	0	0	0	0	1
Per1	1776	1	1.5	0.58	1	2.25	0	0	0.67	0	0	-56.43	-56.43	1
Per1	1777	1	0	0	1	0	0	0	1	0	0	0	0	1
Per1	1778	1	0	0	1	0	0	0	1	0	0	0	0	1
Per1	1779	1	0	0	1	0	0	0	1	0	0	0	0	1
Per1	1780	1	0	0	1	0	0	0	1	0	0	0	0	1
Per1	1781	1	0	0	0	8.02	1	0.69	0.38	0	0	-6.4	-6.4	1
Per1	1782	1	20.69	0.24	1	31.04	0	0	0.67	0	0	-9.23	-9.23	1
Per1	1783	1	0	0	0	8.32	1	1.05	0.31	0	0	-11.23	-11.23	1
Per1	1784	1	1.22	1.22	1	1.83	0	0	0.67	0	0	-7.6	-7.6	1
Per1	1785	1	0.88	0.35	1	1.32	0	0	0.67	0	0	-98.6	-98.6	1
Per1	1786	1	0.97	0.8	1	1.45	0	0	0.67	0	0	-151.91	-151.91	1
Per1	1787	1	1.76	0	0.72	2.24	0.28	0.11	0.57	9	0	-125.91	-123.63	0.1
Per1	1788	1	0.75	0.32	0.98	40.88	0.02	3.37	0.09	1	0	-44.5	-42.42	0.13
Per1	1789	1	1.96	0.95	1	2.95	0	0	0.67	0	0	-72.07	-72.07	1
Per1	1790	1	1.81	0.23	1	2.57	0	0	0.67	0	0	-48.54	-48.54	1
Per1	1791	1	1.48	0.86	1	2.63	0	0	0.67	0	0	-66.21	-66.21	1
Per1	1792	1	2.27	0.36	1	3.4	0	0	0.67	0	0	-41.47	-41.47	1
Per1	1793	1	1.21	0.51	1	1.82	0	0	0.67	0	0	-171.24	-171.24	1
Per1	1794	1	0.99	0.07	0.88	6.56	0.12	2.82	0.12	1	0	-170.33	-166.84	0.03
Per1	1795	1	1.9	0.74	1	2.85	0	0	0.67	0	0	-214.17	-214.17	1
Per1	1796	1	1.57	0.17	0.9	5.39	0.1	0.16	0.54	0	0	-33.18	-32.89	0.75
Per1	1797	1	0	0	0	0.41	1	1.53	0.23	0	0	-8.87	-8.87	1
Per1	1798	1	4.06	0.91	1	6.09	0	0	0.67	0	0	-7.67	-7.67	1
Per1	1799	1	0	0	1	0	0	0	1	0	0	0	0	1
Per1	1800	1	0	0	1	0	0	0	1	0	0	0	0	1
Per1	1801	1	0	0	1	0	0	0	1	0	0	0	0	1
Per1	1802	1	0	0	1	0	0	0	1	0	0	0	0	1
Per1	1803	1	0	0	1	0	0	0	1	0	0	0	0	1
Per1	1804	1	6.33	0	1	9.49	0	0	0.67	0	0	-5.53	-5.53	1
Per1	1805	1	0.58	0.28	0.91	10000	0.09	2.08	0.17	0	0	-19.42	-18.37	0.35
Per1	1806	1	13.81	0.39	1	20.71	0	0	0.67	0	0	-30.27	-30.27	1
Per1	1807	1	1.6	0.56	1	2.88	0	0	0.67	0	0	-152.58	-152.57	1
Per1	1808	1	1.26	0	0.89	1.35	0.11	0	0.65	4	0	-114.48	-112.38	0.12
Per1	1809	1	1.01	0.62	1	1.52	0	0	0.67	0	0	-85.09	-85.09	1
Per1	1810	1	0.96	0.21	1	1.57	0	0	0.67	0	0	-35.07	-35.07	1
Per1	1811	1	1.56	0.56	1	2.35	0	0	0.67	0	0	-56.82	-56.82	1
Per1	1812	1	0	0	0	1.44	1	0.37	0.47	0	0	-12.09	-12.09	1
Per1	1813	1	1.13	0.03	0	2.56	1	0	0.65	0	0	-8.03	-8.03	1
Per1	1814	1	6.15	0.58	1	9.23	0	0	0.67	0	0	-8.92	-8.92	1
Per1	1815	1	0	0	1	0	0	0	1	0	0	0	0	1
Per1	1816	1	0	0	1	0	0	0	1	0	0	0	0	1
Per1	1817	1	0	0	1	0	0	0	1	0	0	0	0	1
Per1	1818	1	0	0	1	0	0	0	1	0	0	0	0	1
Per1	1819	1	0	0	1	0	0	0	1	0	0	0	0	1
Per1	1820	1	0	0	1	0	0	0	1	0	0	0	0	1
Per1	1821	1	1.24	0.61	1	1.87	0	0	0.67	0	0	-122.4	-122.4	1
Per1	1822	1	1.23	0	0.44	1.93	0.56	0.66	0.39	4	0	-141.34	-140.2	0.32
Per1	1823	1	1.68	0.68	1	2.53	0	0	0.67	0	0	-134.74	-134.74	1
Per1	1824	1	0.69	0.02	0	0.8	1	0.08	0.59	0	0	-114.22	-114.22	1
Per1	1825	1	1.29	0.3	1	1.93	0	0	0.67	0	0	-135.53	-135.53	1
Per1	1826	1	1.41	0.22	1	2.12	0	0	0.67	0	0	-146.92	-146.92	1
Per1	1827	1	0.22	0.02	0	1.53	1	1.53	0.24	0	0	-20.52	-20.52	1
Per1	1828	1	2.08	0.07	0	25.67	1	0	0.67	0	0	-8.2	-8.2	1
Per1	1829	1	1.91	0.58	1	2.86	0	0	0.67	0	0	-202.39	-202.39	1
Per1	1830	1	0.96	0.09	0.89	1.95	0.11	0.09	0.58	1	0	-142.32	-141.05	0.28
Per1	1831	1	0.46	0.04	0	2.33	1	2.34	0.15	0	0	-32.51	-32.51	1
Per1	1832	1	3.27	0.5	1	4.9	0	0	0.67	0	0	-16.8	-16.8	1
Per1	1833	1	0.81	0.51	0.91	1.66	0.09	0.04	0.61	0	0	-20.32	-20.3	0.98
Per1	1834	1	1.95	1.58	1	2.92	0	0	0.67	0	0	-33.33	-33.33	1
Per1	1835	1	1.58	0.51	1	2.37	0	0	0.67	0	0	-163.6	-163.6	1
Per1	1836	1	1.04	0.41	1	1.56	0	0	0.67	0	0	-157.83	-157.83	1
Per1	1837	1	0.76	0.42	0.98	1.3	0.02	0.01	0.64	0	0	-138.33	-138.33	0.99
Per1	1838	1	0.85	0.5	0.93	1.33	0.07	0.02	0.63	0	0	-166.01	-165.99	0.98
Per1	1839	1	1.4	0.43	0.89	2.45	0.11	0.2	0.53	0	0	-193.04	-192.84	0.82
Per1	1840	1	0.74	0.51	1	1.11	0	0	0.67	0	0	-163.65	-163.65	1
Per1	1841	1	2.91	0	0.75	1.84	0.25	0	0.67	0	0	-199.54	-195.93	0.03
Per1	1842	1	0.87	0	0.9	0.81	0.1	0	0.67	0	0	-76.67	-73.85	0.06
Per1	1843	1	0.61	0	0.59	0.57	0.41	0	0.67	0	0	-93.19	-92.58	0.54
Per1	1844	1	0.32	0	0.87	0.87	0.13	0.95	0.33	5	0	-61.18	-58.97	0.11
Per1	1845	1	0.24	0.09	0.95	1.32	0.05	-1.16	0.67	1	0	-58.09	-57.64	0.64
Per1	1846	1	1.17	0.05	0.98	1.9	0.02	0.04	0.61	1	0	-101.59	-101.01	0.56
Per1	1847	1	1.24	0	0.94	1.45	0.06	0.01	0.65	3	0	-116.6	-114.1	0.08
Per1	1848	1	1.3	0.2	1	1.95	0	0	0.67	0	0	-116.94	-116.94	1
Per1	1849	1	0.93	0	1	1.39	0	0	0.67	0	0	-48.1	-48.1	1
Per1	1850	1	0.68	0.46	1	1.01	0	0	0.67	0	0	-100.79	-100.79	1
Per1	1851	1	1.69	0.17	1	2.54	0	0	0.67	0	0	-93.04	-93.04	1
Per1	1852	1	0.93	0	0.79	1.05	0.21	0.03	0.62	6	0	-67.75	-65.21	0.08
Per1	1853	1	1.06	0.45	1	1.58	0	0	0.67	0	0	-121.21	-121.21	1
Per1	1854	1	1.62	0.04	0.98	27.14	0.02	3.53	0.08	1	0	-76.19	-72.29	0.02
Per1	1855	1	1.28	0.37	1	1.92	0	0	0.67	0	0	-23.66	-23.66	1
Per1	1856	1	0.61	0.41	1	0.92	0	0	0.67	0	0	-15.88	-15.88	1
Per1	1857	1	1.16	0.38	0.98	34.8	0.02	3.69	0.07	1	0	-113.25	-111.42	0.16
Per1	1858	1	0.68	0.26	1	1.01	0	0	0.67	0	0	-69.2	-69.2	1
Per1	1859	1	2.14	0.07	1	3.21	0	0	0.67	0	0	-81.88	-81.88	1
Per1	1860	1	1.29	0.19	0.93	1.62	0.07	0	0.65	0	0	-136.41	-136.31	0.9
Per1	1861	1	0	0	1	0	0	0	1	0	0	0	0	1
Per1	1862	1	1	0.24	1	1.5	0	0	0.67	0	0	-155.71	-155.71	1
Per1	1863	1	1.41	0.23	1	2.12	0	0	0.67	0	0	-172.52	-172.52	1
Per1	1864	1	1.14	0.22	1	1.71	0	0	0.67	0	0	-110.7	-110.7	1
Per1	1865	1	1.4	0.08	1	2.1	0	0	0.67	0	0	-118.14	-118.14	1
Per1	1866	1	0.91	0	0.99	1786.49	0.01	5.15	0.03	2	0	-106.91	-100.79	0
Per1	1867	1	0	0	1	0	0	0	1	0	0	0	0	1
Per1	1868	1	0	0	1	0	0	0	1	0	0	0	0	1
Per1	1869	1	0	0	1	0	0	0	1	0	0	0	0	1
Per1	1870	1	0.61	0.03	1	0.92	0	0	0.67	0	0	-76.54	-76.54	1
Per1	1871	1	0.94	0.01	1	1.41	0	0	0.67	0	0	-38.99	-38.99	1
Per1	1872	1	0	0	1	0	0	0	1	0	0	0	0	1
Per1	1873	1	0	0	1	0	0	0	1	0	0	0	0	1
Per1	1874	1	0.88	0.21	0.98	3.17	0.02	0.34	0.48	1	0	-103.12	-102.85	0.76
Per1	1875	1	1.31	0	0.98	2.78	0.02	0.7	0.38	2	0	-111.45	-105.19	0
Per1	1876	1	0.69	0.02	1	1.04	0	0	0.67	0	0	-90.71	-90.71	1
Per1	1877	1	0.35	0	1	0.52	0	0	0.67	0	0	-19.81	-19.81	1
Per1	1878	1	0.59	0	0.96	1.75	0.04	1.5	0.24	3	0	-75.62	-68.78	0
Per1	1879	1	0.72	0	0.97	2.2	0.03	1.47	0.24	2	0	-90.45	-84.35	0
Per1	1880	1	0	0	1	0	0	0	1	0	0	0	0	1
Per1	1881	1	0	0	1	0	0	0	1	0	0	0	0	1
Per1	1882	1	0	0	1	0	0	0	1	0	0	0	0	1
Per1	1883	1	0	0	1	0	0	0	1	0	0	0	0	1
Per1	1884	1	0	0	1	0	0	0	1	0	0	0	0	1
Per1	1885	1	0	0	1	0	0	0	1	0	0	0	0	1
Per1	1886	1	0	0	1	0	0	0	1	0	0	0	0	1
Per1	1887	1	0	0	1	0	0	0	1	0	0	0	0	1
Per1	1888	1	0	0	1	0	0	0	1	0	0	0	0	1
Per1	1889	1	0	0	1	0	0	0	1	0	0	0	0	1
Per1	1890	1	0	0	1	0	0	0	1	0	0	0	0	1
Per1	1891	1	1.16	0.02	1	1.74	0	0	0.67	0	0	-101.95	-101.95	1
Per1	1892	1	0.83	0	0.96	1.61	0.04	0.35	0.48	1	0	-38.24	-35.59	0.07
Per1	1893	1	0.37	0.03	1	0.56	0	0	0.67	0	0	-16.79	-16.79	1
Per1	1894	1	1.09	0.01	1	1.64	0	0	0.67	0	0	-96.77	-96.77	1
Per1	1895	1	0.73	0.01	0.96	1.25	0.04	0.15	0.55	2	0	-58.8	-54.97	0.02
Per1	1896	1	0.76	0.02	1	1.15	0	0	0.67	0	0	-95.63	-95.63	1
Per1	1897	1	1.07	0	0.88	0.55	0.12	0	0.67	0	0	-120.35	-118.92	0.24
Per1	1898	1	0.95	0	0.94	1.08	0.06	0.02	0.63	3	0	-67.46	-62.81	0.01
Per1	1899	1	0.81	0.04	1	1.21	0	0	0.67	0	0	-113.38	-113.38	1
Per1	1900	1	0	0	1	0	0	0	1	0	0	0	0	1
Per1	1901	1	0.7	0	0.96	1.1	0.04	0.17	0.54	2	0	-51.4	-46.83	0.01
Per1	1902	1	1.4	0	0.99	2.23	0.01	0.11	0.57	1	0	-53.57	-49.17	0.01
Per1	1903	1	1.02	0.41	0.96	19.01	0.04	1.83	0.2	1	0	-194.18	-192.88	0.27
Per1	1904	1	0.97	0.15	1	1.45	0	0	0.67	0	0	-126.48	-126.48	1
Per1	1905	1	1.09	0.13	0.99	159.7	0.01	9.5	0	1	0	-119	-113.31	0
Per1	1906	1	0.94	0.26	0.99	152.76	0.01	5.6	0.03	1	0	-142.98	-139.14	0.02
Per1	1907	1	0	0	1	0	0	0	1	0	0	0	0	1
Per1	1908	1	1.69	0	0.98	11.63	0.02	1.87	0.2	1	0	-28.99	-25.18	0.02
Per1	1909	1	0.3	0.18	0.87	0.59	0.13	0.02	0.62	0	0	-30.05	-30.03	0.99
Per1	1910	1	0	0	1	0	0	0	1	0	0	0	0	1
Per1	1911	1	0	0	1	0	0	0	1	0	0	0	0	1
Per1	1912	1	0.25	0	0	1	1	0.85	0.35	0	0	-23.37	-23.37	1
Per1	1913	1	5.98	0.34	0.85	9.29	0.15	0.04	0.61	0	0	-26.27	-26.02	0.78
Per1	1914	1	0	0	0.31	0.51	0.69	1.39	0.25	2	0	-24.06	-23.73	0.72
Per1	1915	1	1.39	0.1	1	2.08	0	0	0.67	0	0	-101.49	-101.49	1
Per1	1916	1	1.21	0.27	1	1.81	0	0	0.67	0	0	-113.12	-113.12	1
Per1	1917	1	2.54	0.03	1	3.81	0	0	0.67	0	0	-48.91	-48.91	1
Per1	1918	1	1.89	0.31	1	3.48	0	0	0.67	0	0	-113.65	-113.64	1
Per1	1919	1	0.86	0.45	1	1.28	0	0	0.67	0	0	-109.38	-109.38	1
Per1	1920	1	1.17	0.37	1	1.76	0	0	0.67	0	0	-97.81	-97.81	1
Per1	1921	1	2.36	0.01	0.79	2.55	0.21	0.01	0.64	3	0	-91.94	-89.92	0.13
Per1	1922	1	1.23	0.28	0.99	79.1	0.01	7.36	0.01	1	0	-156.68	-152.12	0.01
Per1	1923	1	1.21	0	0.76	2.83	0.24	1.23	0.28	6	0	-175.87	-173.13	0.06
Per1	1924	1	1.03	0.26	0.99	299.13	0.01	3.07	0.1	1	0	-156.3	-153.7	0.07
Per1	1925	1	0.94	0.05	0.92	4.25	0.08	1.49	0.24	1	0	-137.87	-136.5	0.26
Per1	1926	1	0.95	0.41	1	1.42	0	0	0.67	0	0	-136.38	-136.38	1
Per1	1927	1	1.18	0.45	1	2.12	0	0	0.67	0	0	-56.15	-56.15	1
Per1	1928	1	0	0	1	0	0	0	1	0	0	0	0	1
Per1	1929	1	0	0	1	0	0	0	1	0	0	0	0	1
Per1	1930	1	0	0	1	0	0	0	1	0	0	0	0	1
Per1	1931	1	0	0	1	0	0	0	1	0	0	0	0	1
Per1	1932	1	0	0	1	0	0	0	1	0	0	0	0	1
Per1	1933	1	0.92	0	0.88	1.72	0.12	0.29	0.5	2	0	-44.82	-43.15	0.19
Per1	1934	1	2.18	0.06	0.96	3.23	0.04	0.13	0.56	2	0	-97.63	-95.94	0.18
Per1	1935	1	0.63	0	0.86	1.14	0.14	0.41	0.46	2	0	-86.03	-84.13	0.15
Per1	1936	1	0.91	0.26	0.97	1.47	0.03	0.03	0.62	0	0	-153.75	-153.72	0.98
Per1	1937	1	0.71	0	0.81	1.92	0.19	2.38	0.15	9	0	-154.68	-150.42	0.01
Per1	1938	1	0.61	0	0.89	5.34	0.11	10.33	0	8	0	-149.32	-138.72	0
Per1	1939	1	0.98	0.43	1	1.47	0	0	0.67	0	0	-181.4	-181.4	1
Per1	1940	1	0.8	0.55	1	1.19	0	0	0.67	0	0	-168.08	-168.08	1
Per1	1941	1	0.85	0	0.73	1.5	0.27	0.61	0.4	7	0	-104.56	-101.89	0.07
Per1	1942	1	0.99	0.36	1	1.48	0	0	0.67	0	0	-106.71	-106.71	1
Per1	1943	1	1.13	0	0.75	9.25	0.25	3.69	0.07	0	0	-57.69	-53.89	0.02
Per1	1944	1	1.51	0.55	0.95	13.12	0.05	0.2	0.53	0	0	-59	-58.9	0.9
Per1	1945	1	0	0	0.77	105.1	0.23	1.86	0.2	0	0	-8.77	-7.84	0.39
Per1	1946	1	0	0	1	0	0	0	1	0	0	0	0	1
Per1	1947	1	0	0	1	0	0	0	1	0	0	0	0	1
Per1	1948	1	0	0	1	0	0	0	1	0	0	0	0	1
Per1	1949	1	0	0	1	0	0	0	1	0	0	0	0	1
Per1	1950	1	0	0	0.02	0.18	0.98	0.26	0.51	0	0	-9.34	-9.34	1
Per1	1951	1	0	0	1	0	0	0	1	0	0	0	0	1
Per1	1952	1	0	0	1	0	0	0	1	0	0	0	0	1
Per1	1953	1	2.43	2.18	1	3.65	0	0	0.67	0	0	-8.03	-8.03	1
Per1	1954	1	0	0	1	0	0	0	1	0	0	0	0	1
Per1	1955	1	1	0.08	1	1.5	0	0	0.67	0	0	-40.78	-40.78	1
Per1	1956	1	0.82	0.24	1	1.23	0	0	0.67	0	0	-84.64	-84.64	1
Per1	1957	1	1.43	0.24	0.97	5.07	0.03	0.19	0.53	0	0	-115.87	-115.56	0.73
Per1	1958	1	0.97	0.47	1	1.45	0	0	0.67	0	0	-113.35	-113.35	1
Per1	1959	1	1.59	0.46	1	2.38	0	0	0.67	0	0	-111.85	-111.85	1
Per1	1960	1	1.15	0.6	0.96	1.61	0.04	0.01	0.64	0	0	-124.48	-124.47	0.99
Per1	1961	1	1.24	0	0.83	2.63	0.17	0.75	0.37	5	0	-98.67	-95.37	0.04
Per1	1962	1	36.53	0.07	0.76	4247.04	0.24	0.01	0.64	0	0	-15.06	-14.64	0.65
Per1	1963	1	1.94	0.2	1	2.92	0	0	0.67	0	0	-73.74	-73.74	1
Per1	1964	1	1.65	0	0.66	1.15	0.34	0	0.67	0	0	-109.56	-107.54	0.13
Per1	1965	1	0.75	0.52	1	1.12	0	0	0.67	0	0	-115.34	-115.34	1
Per1	1966	1	0.91	0.56	0.97	1.6	0.03	0	0.66	0	0	-123.87	-123.87	1
Per1	1967	1	0.49	0	0.83	1.22	0.17	1.3	0.27	5	0	-61.69	-58.22	0.03
Per1	1968	1	0.82	0.22	1	1.22	0	0	0.67	0	0	-59.64	-59.64	1
Per1	1969	1	0.18	0.01	0	0.29	1	0.44	0.45	0	0	-58.47	-58.47	1
Per1	1970	1	0.96	0	0.71	0.71	0.29	0	0.67	0	0	-61.28	-60.74	0.58
Per1	1971	1	0.78	0.33	0.98	15.93	0.02	2.06	0.18	1	0	-97.61	-96.59	0.36
Per1	1972	1	0.89	0.34	0.92	7.06	0.08	-0.16	0.67	0	0	-133.06	-132.24	0.44
Per1	1973	1	1.11	0.29	1	1.67	0	0	0.67	0	0	-125.84	-125.84	1
Per1	1974	1	1.06	0	0.65	0.94	0.35	0	0.67	0	0	-124.06	-122.82	0.29
Per1	1975	1	0.55	0	0.56	0.9	0.44	0.22	0.52	1	0	-129.42	-128.96	0.63
Per1	1976	1	1.43	0.19	1	2.15	0	0	0.67	0	0	-118.99	-118.99	1
Per1	1977	1	1.33	0.08	0.88	1.55	0.12	0.01	0.64	0	0	-107.78	-106.8	0.38
Per1	1978	1	0.43	0.22	1	0.65	0	0	0.67	0	0	-112.4	-112.4	1
Per1	1979	1	1.31	0.1	1	1.96	0	0	0.67	0	0	-82.33	-82.33	1
Per1	1980	1	0	0	1	0	0	0	1	0	0	0	0	1
Per1	1981	1	0	0	1	0	0	0	1	0	0	0	0	1
Per1	1982	1	0.67	0.55	1	1.01	0	0	0.67	0	0	-67.03	-67.03	1
Per1	1983	1	0.61	0.24	0.96	1.02	0.04	-0.01	0.67	0	0	-47.02	-47.02	1
Per1	1984	1	0	0	1	0	0	0	1	0	0	0	0	1
Per1	1985	1	0	0	0	0.18	1	0.76	0.37	0	0	-8.21	-8.21	1
Per1	1986	1	0.13	0.13	1	0	0	0	0.67	0	0	-7.71	-7.47	0.78
Per1	1987	1	0.86	0.22	0.99	1.45	0.01	0.01	0.65	0	0	-129.87	-129.84	0.97
Per1	1988	1	0.66	0.35	1	0.99	0	0	0.67	0	0	-159.09	-159.09	1
Per1	1989	1	0.61	0.05	1	0.91	0	0	0.67	0	0	-57.5	-57.5	1
Per1	1990	1	1.04	0.42	1	1.56	0	0	0.67	0	0	-166.83	-166.83	1
Per1	1991	1	1.28	0.15	1	1.92	0	0	0.67	0	0	-148.74	-148.74	1
Per1	1992	1	1.03	0.09	1	1.55	0	0	0.67	0	0	-72.76	-72.76	1
Per1	1993	1	1.19	0.04	0.93	2.72	0.07	0.33	0.48	2	0	-53.66	-51.55	0.12
Per1	1994	1	0.43	0.05	0.99	27.09	0.01	0.96	0.32	1	0	-65.86	-64.92	0.39
Per1	1995	1	1.07	0.08	1	1.6	0	0	0.67	0	0	-70.48	-70.48	1
Per1	1996	1	0	0	1	0	0	0	1	0	0	0	0	1
Per1	1997	1	2.06	0.23	1	3.1	0	0	0.67	0	0	-124.58	-124.58	1
Per1	1998	1	3.36	0.01	0.99	3.66	0.01	0	0.66	1	0	-99.91	-97.14	0.06
Per1	1999	1	0.9	0.09	1	1.35	0	0	0.67	0	0	-111.7	-111.7	1
[truncated: 5,830 more rows]

## Sheet: Table S7
geneID	length	group
ENSJJAG00000016621	441	per1
ENSODEG00000017868	453	per1
ENSDORG00000003870	498	per1
ENSHHUG00000019495	507	per1
ENSSGRG00000006562	759	per1
ENSNNAG00000007670	843	per1
ENSHHUG00000019504	1083	per1
ENSJJAG00000017534	1665	per1
ENSODEG00000017774	2445	per1
ENSDORG00000026078	2481	per1
ENSXETG00000009086	2742	per1
ENSNSUG00000001824	3501	per1
ENSTNIG00000007198	3579	per1
ENSPTXG00000018647	3585	per1
ENSPSNG00000022172	3621	per1
ENSPSMG00000017939	3669	per1
ENSPTXG00000012556	3678	per1
ENSRBIG00000016555	3681	per1
ENSACAG00000004715	3699	per1
ENSNSUG00000002661	3702	per1
ENSLLEG00000007826	3726	per1
ENSOANG00000040896	3753	per1
ENSSPUG00000017620	3762	per1
ENSVURG00010015456	3780	per1
ENSPCIG00000023811	3780	per1
ENSMODG00000007769	3783	per1
ENSDLEG00000021732	3801	per1
ENSMMNG00015020995	3801	per1
ENSNLEG00000009876	3804	per1
ENSBMSG00010017372	3807	per1
ENSANAG00000022319	3807	per1
ENSCWAG00000013755	3813	per1
ENSLLTG00000000584	3816	per1
ENSCDRG00005013843	3825	per1
ENSPCTG00005013167	3834	per1
ENSSSCG00000017983	3834	per1
ENSHGLG00000013259	3840	per1
ENSSHAG00000013301	3843	per1
ENSBGRG00000026736	3852	per1
ENSBMUG00000022265	3852	per1
ENSBTAG00000003889	3852	per1
ENSCLAG00000012391	3852	per1
ENSNGAG00000023133	3855	per1
ENSPPYG00000007949	3855	per1
ENSMPUG00000008208	3858	per1
ENSPLOG00000016343	3858	per1
ENSEASG00005019491	3858	per1
ENSMOCG00000017373	3858	per1
ENSOARG00020022543	3861	per1
ENSMMSG00000016416	3861	per1
ENSLAFG00000012222	3861	per1
ENSECAG00000013291	3864	per1
ENSMMMG00000020158	3867	per1
ENSMLUG00000003612	3870	per1
ENSPPAG00000040729	3870	per1
ENSPTRG00000008726	3870	per1
ENSG00000179094	3870	per1
ENSGGOG00000005764	3870	per1
ENSTSYG00000012377	3870	per1
ENSUPAG00010016219	3873	per1
MGP_SPRETEiJ_G0017390	3873	per1
ENSMUSG00000020893	3873	per1
MGP_CAROLIEiJ_G0016554	3873	per1
ENSSVLG00005012222	3876	per1
ENSMSIG00000009513	3876	per1
MGP_PahariEiJ_G0017685	3876	per1
ENSMLEG00000034085	3876	per1
ENSPANG00000023840	3876	per1
ENSCSAG00000010737	3876	per1
ENSRROG00000032724	3876	per1
ENSCJAG00000014556	3876	per1
ENSPCOG00000016795	3876	per1
ENSMICG00000013724	3876	per1
ENSRFEG00010008074	3879	per1
ENSRNOG00000007387	3879	per1
ENSCATG00000041578	3879	per1
ENSDNOG00000031517	3879	per1
ENSVVUG00000028090	3882	per1
ENSSTOG00000005366	3882	per1
ENSSBOG00000035418	3897	per1
ENSAMEG00000002633	3900	per1
ENSCGRG00001019654	3918	per1
ENSOGAG00000026695	3921	per1
ENSPMRG00000021379	3993	per1
ENSMFAG00000043997	4041	per1
ENSDARG00000056885	4056	per1
ENSGMOG00000018883	4059	per1
ENSCHAG00000013155	4074	per1
ENSGACG00000019308	4077	per1
ENSOTSG00005002942	4092	per1
ENSOMYG00000025403	4098	per1
ENSMNEG00000037582	4098	per1
ENSSSAG00000002804	4107	per1
ENSMMUG00000021798	4107	per1
ENSCLMG00005019416	4113	per1
ENSFCAG00000015191	4119	per1
ENSOJAG00000011505	4131	per1
ENSNFUG00015001033	4137	per1
ENSSTUG00000001806	4146	per1
ENSSGRG00000048014	4146	per1
ENSCCRG00000042463	4152	per1
ENSIPUG00000002047	4155	per1
ENSCARG00000010959	4155	per1
ENSHHUG00000014154	4167	per1
ENSCARG00000042052	4182	per1
ENSPKIG00000011097	4185	per1
ENSELUG00000000378	4188	per1
ENSCARG00000044250	4188	per1
ENSOKIG00005027152	4191	per1
ENSDARG00000012499	4194	per1
ENSCSEG00000001323	4197	per1
ENSSGRG00000053909	4200	per1
ENSORLG00000006929	4218	per1
ENSELUG00000014417	4218	per1
ENSCARG00000012891	4221	per1
ENSCCRG00000007240	4227	per1
ENSCCRG00000042808	4227	per1
ENSOSIG00000012514	4230	per1
ENSCCRG00000025395	4233	per1
ENSSGRG00000054213	4239	per1
ENSNBRG00000001871	4242	per1
ENSTRUG00000014420	4248	per1
ENSMZEG00005021382	4251	per1
ENSPNAG00000011346	4275	per1
ENSSAUG00010014015	4275	per1
ENSSMAG00000008060	4284	per1
ENSAMXG00000018625	4287	per1
ENSAMXG00000019909	4293	per1
ENSLCAG00010016329	4296	per1
ENSAPOG00000001385	4299	per1
ENSDCDG00000018952	4302	per1
ENSFHEG00000004927	4302	per1
ENSCHAG00000004574	4308	per1
ENSDLAG00005015065	4314	per1
ENSHCOG00000017052	4317	per1
ENSXMAG00000015314	4320	per1
ENSPREG00000011641	4323	per1
ENSPFOG00000011185	4332	per1
ENSPNYG00000013210	4332	per1
ENSACIG00000017049	4332	per1
ENSCVAG00000005799	4335	per1
ENSLOCG00000013344	4335	per1
ENSPLAG00000017288	4338	per1
ENSSPAG00000015080	4341	per1
ENSSLUG00000010714	4341	per1
ENSMAMG00000001379	4344	per1
ENSPNAG00000007615	4344	per1
ENSSLDG00000022250	4347	per1
ENSSDUG00000021452	4347	per1
ENSAOCG00000015559	4350	per1
ENSAPEG00000007394	4350	per1
ENSACLG00000006908	4353	per1
ENSATEG00000000356	4359	per1
ENSLCRG00005009853	4365	per1
ENSBSLG00000004934	4368	per1
ENSHBUG00000020875	4368	per1
ENSHHUG00000010049	4368	per1
ENSOMYG00000023847	4374	per1
ENSECRG00000008214	4377	per1
ENSMMDG00005016500	4392	per1
ENSKMAG00000010097	4422	per1
ENSONIG00000009248	4425	per1
ENSHHUG00000022188	4437	per1
ENSSTUG00000010026	4440	per1
ENSOTSG00005005373	4443	per1
ENSOKIG00005046829	4482	per1
ENSOMYG00000047395	4482	per1
ENSLBEG00000028344	4500	per1
ENSOTSG00005030555	4515	per1
ENSOKIG00005047270	4524	per1
ENSSSAG00000077896	4557	per1
ENSSSAG00000063164	4578	per1
ENSSTUG00000021054	4644	per1
ENSOARG00020001611	825	per2
ENSLLTG00000016163	927	per2
ENSIPUG00000001103	1212	per2
ENSOARG00020001597	1440	per2
ENSSGRG00000026448	1530	per2
ENSCLMG00005008838	1623	per2
ENSSVLG00005024105	2235	per2
ENSOMYG00000047444	2652	per2
ENSMGAG00000004187	2664	per2
ENSOTSG00005043412	2670	per2
ENSMODG00000010664	3066	per2
ENSACIG00000002932	3141	per2
ENSLLEG00000007939	3273	per2
ENSVVUG00000023105	3327	per2
ENSGACG00000005662	3402	per2
ENSBGRG00000022027	3531	per2
ENSSLDG00000024851	3537	per2
ENSNSUG00000013751	3567	per2
ENSNGAG00000010926	3582	per2
ENSSPUG00000003989	3606	per2
ENSTNIG00000015238	3606	per2
ENSPCTG00005010248	3621	per2
ENSNNAG00000014610	3627	per2
ENSCWAG00000019566	3636	per2
ENSDNOG00000044759	3639	per2
ENSODEG00000008617	3669	per2
ENSPTXG00000001395	3675	per2
ENSPCIG00000022055	3684	per2
ENSHCOG00000005430	3714	per2
ENSUPAG00010021414	3717	per2
ENSPSNG00000001979	3717	per2
ENSMMMG00000005017	3726	per2
ENSJJAG00000001468	3729	per2
ENSCLAG00000004749	3735	per2
ENSHGLG00000007462	3738	per2
ENSCMIG00000016544	3741	per2
ENSSBOG00000033356	3747	per2
ENSBMSG00010002946	3747	per2
ENSANAG00000032506	3753	per2
ENSLAFG00000010995	3756	per2
ENSRROG00000030477	3759	per2
ENSPPYG00000013324	3762	per2
ENSCATG00000029774	3762	per2
ENSMLEG00000006510	3762	per2
ENSMFAG00000042522	3762	per2
ENSMMUG00000018930	3762	per2
ENSCSAG00000006029	3762	per2
ENSCJAG00000000428	3762	per2
ENSTSYG00000013592	3762	per2
ENSMOCG00000004188	3765	per2
ENSPPAG00000042957	3765	per2
ENSPTRG00000013092	3765	per2
ENSGGOG00000004542	3765	per2
ENSG00000132326	3765	per2
ENSMSIG00000025064	3771	per2
MGP_SPRETEiJ_G0015228	3771	per2
ENSMUSG00000055866	3771	per2
MGP_CAROLIEiJ_G0014424	3771	per2
MGP_PahariEiJ_G0027660	3771	per2
ENSRNOG00000020254	3771	per2
ENSPLOG00000019234	3777	per2
ENSRFEG00010002711	3777	per2
ENSDORG00000011263	3780	per2
ENSFCAG00000046551	3780	per2
ENSCGRG00001006630	3786	per2
ENSPCOG00000028172	3795	per2
ENSPMRG00000016046	3795	per2
ENSCDRG00005016463	3813	per2
ENSMLUG00000017783	3816	per2
ENSOGAG00000006245	3825	per2
ENSAMEG00000014831	3825	per2
ENSNLEG00000011250	3831	per2
ENSMPUG00000000124	3834	per2
ENSPANG00000008425	3840	per2
ENSMNEG00000031637	3840	per2
ENSPSMG00000004042	3849	per2
ENSMICG00000004716	3852	per2
ENSACAG00000002744	3852	per2
ENSMMSG00000007392	3861	per2
ENSMMNG00015007785	3864	per2
ENSBMUG00000016787	3873	per2
ENSOSIG00000021669	3873	per2
ENSDLEG00000020051	3882	per2
ENSNBRG00000014834	3888	per2
ENSSTOG00000008549	3891	per2
ENSABRG00000007500	3915	per2
ENSCJPG00005005589	3915	per2
ENSCPRG00005004773	3927	per2
ENSSGRG00000022606	3930	per2
ENSRBIG00000028705	3933	per2
ENSBTAG00000001879	3933	per2
ENSFALG00000004057	3936	per2
ENSPMJG00000016502	3936	per2
ENSSCAG00000016761	3939	per2
ENSSHAG00000007161	3951	per2
ENSTRUG00000026606	3951	per2
ENSVURG00010022504	3957	per2
ENSCCRG00000076132	3969	per2
ENSOANG00000003059	3975	per2
ENSEASG00005007415	3999	per2
ENSECAG00000013247	4017	per2
ENSSHBG00005007954	4032	per2
ENSGALG00000005521	4035	per2
ENSSCUG00000012234	4044	per2
ENSOKIG00005035689	4068	per2
ENSSSCG00000016338	4086	per2
ENSIPUG00000010200	4119	per2
ENSCARG00000027559	4125	per2
ENSCLMG00005014179	4128	per2
ENSECRG00000005382	4131	per2
ENSPLAG00000009354	4134	per2
ENSPLAG00000009816	4134	per2
ENSCCRG00000051829	4143	per2
ENSHHUG00000044882	4146	per2
ENSSTUG00000047814	4152	per2
ENSGACG00000013485	4155	per2
ENSLOCG00000004441	4155	per2
ENSSGRG00000034562	4164	per2
ENSCCRG00000051901	4179	per2
ENSDARG00000034503	4197	per2
ENSACIG00000015164	4203	per2
ENSTNIG00000014323	4203	per2
ENSDCDG00000030438	4215	per2
ENSAMXG00000008750	4215	per2
ENSCARG00000000960	4224	per2
ENSXETG00000008256	4230	per2
ENSPNAG00000018376	4239	per2
ENSCSEG00000013321	4245	per2
ENSCHAG00000019894	4251	per2
ENSELUG00000014096	4260	per2
ENSSSAG00000076981	4278	per2
ENSGMOG00000010256	4281	per2
ENSPNYG00000011658	4290	per2
ENSPKIG00000009456	4299	per2
ENSPKIG00000006248	4302	per2
ENSHBUG00000003858	4311	per2
ENSACLG00000023399	4311	per2
ENSMZEG00005025436	4311	per2
ENSONIG00000009815	4311	per2
ENSBSLG00000023083	4314	per2
ENSAMXG00000001431	4317	per2
ENSOSIG00000000400	4320	per2
ENSOMYG00000006999	4323	per2
ENSPFOG00000001002	4326	per2
ENSPFOG00000008129	4326	per2
ENSPNAG00000004287	4329	per2
ENSSDUG00000008522	4341	per2
ENSPREG00000003272	4353	per2
ENSOTSG00005040438	4356	per2
ENSNFUG00015008390	4359	per2
ENSORLG00000015456	4362	per2
ENSOJAG00000015635	4371	per2
ENSMMDG00005016315	4380	per2
ENSOJAG00000021021	4386	per2
ENSSMAG00000000129	4389	per2
ENSSLUG00000019172	4395	per2
ENSFHEG00000005989	4401	per2
ENSONIG00000007937	4401	per2
ENSSLUG00000022765	4407	per2
ENSCSEG00000016878	4416	per2
ENSXMAG00000016174	4419	per2
ENSLCAG00010012170	4425	per2
ENSORLG00000016612	4425	per2
ENSLBEG00000018252	4431	per2
ENSCVAG00000004066	4455	per2
ENSPLAG00000018906	4455	per2
ENSPFOG00000006138	4455	per2
ENSSSAG00000001704	4458	per2
ENSSMAG00000000137	4461	per2
ENSSAUG00010027189	4461	per2
ENSHCOG00000016767	4461	per2
ENSATEG00000010983	4467	per2
ENSACLG00000012344	4473	per2
ENSMZEG00005027486	4473	per2
ENSHBUG00000000709	4473	per2
ENSAPOG00000021723	4476	per2
ENSSPAG00000005935	4476	per2
ENSKMAG00000012068	4476	per2
ENSMAMG00000012766	4479	per2
ENSPREG00000011271	4482	per2
ENSAPEG00000006966	4485	per2
ENSSLDG00000023691	4491	per2
ENSLCAG00010004908	4491	per2
ENSCVAG00000006385	4491	per2
ENSXMAG00000006651	4491	per2
ENSMAMG00000012347	4494	per2
ENSBSLG00000012891	4497	per2
ENSAOCG00000010381	4500	per2
ENSDLAG00005000521	4503	per2
ENSNBRG00000002361	4503	per2
ENSTRUG00000006817	4506	per2
ENSPNYG00000012204	4512	per2
ENSATEG00000021691	4515	per2
ENSAPOG00000007646	4518	per2
ENSLCRG00005021272	4521	per2
ENSMMDG00005007371	4521	per2
ENSAOCG00000023729	4527	per2
ENSAPEG00000000330	4527	per2
ENSFHEG00000020488	4548	per2
ENSGMOG00000014046	4554	per2
ENSTRUG00000007894	4569	per2
ENSSDUG00000010286	4569	per2
ENSSTUG00000038404	4572	per2
ENSSPAG00000012203	4587	per2
ENSLCRG00005011302	4593	per2
ENSDLAG00005020824	4626	per2
ENSKMAG00000001995	4632	per2
ENSLBEG00000011024	4653	per2
ENSNFUG00015006162	4683	per2
ENSSAUG00010010319	4701	per2
ENSELUG00000006542	4740	per2
ENSOKIG00005050829	4761	per2
ENSCDRG00005010242	564	per3
ENSCJAG00000000288	666	per3
ENSAMEG00000030567	762	per3
ENSHHUG00000002473	906	per3
ENSDNOG00000037461	1011	per3
ENSTSYG00000007736	1119	per3
ENSBTAG00000051176	1122	per3
ENSPCOG00000003974	1128	per3
ENSMICG00000046888	1128	per3
ENSSSCG00000028572	1128	per3
ENSPSMG00000023307	1131	per3
ENSMZEG00005000184	1140	per3
ENSCJAG00000058235	1158	per3
ENSOARG00020020371	1182	per3
ENSFCAG00000004371	1191	per3
ENSIPUG00000001103	1212	per3
ENSSVLG00005003976	1368	per3
ENSMMNG00015009049	1377	per3
ENSBGRG00000013473	1389	per3
ENSSSCG00000046937	1443	per3
ENSPCTG00005004009	1473	per3
ENSMOCG00000019748	1497	per3
ENSPCTG00005004021	1506	per3
ENSSGRG00000026448	1530	per3
ENSJJAG00000015643	1539	per3
ENSMMNG00015009065	1554	per3
ENSMODG00000005802	1560	per3
ENSMZEG00005000256	1566	per3
ENSSVLG00005001954	1575	per3
ENSCLMG00005008838	1623	per3
ENSBGRG00000013647	1638	per3
ENSPSMG00000023312	1701	per3
ENSOARG00020020217	1704	per3
ENSNGAG00000004047	1743	per3
ENSDNOG00000009963	1965	per3
ENSMLUG00000015940	2613	per3
ENSOMYG00000047444	2652	per3
ENSOTSG00005043412	2670	per3
ENSECRG00000006458	2811	per3
ENSHGLG00000004736	3033	per3
ENSLAFG00000000581	3054	per3
ENSSGRG00000030470	3081	per3
ENSDORG00000015158	3123	per3
ENSACIG00000002932	3141	per3
ENSODEG00000012194	3162	per3
ENSCWAG00000003709	3165	per3
ENSSTOG00000014007	3186	per3
ENSGGOG00000000580	3222	per3
ENSMPUG00000006609	3258	per3
ENSSHBG00005018710	3291	per3
ENSABRG00000000813	3294	per3
ENSCJPG00005007394	3294	per3
ENSPLOG00000011483	3306	per3
MGP_PahariEiJ_G0029185	3309	per3
ENSCLAG00000005162	3309	per3
ENSSTUG00000004514	3330	per3
ENSMMMG00000017552	3336	per3
ENSMUSG00000028957	3339	per3
ENSUPAG00010011727	3339	per3
MGP_SPRETEiJ_G0027830	3345	per3
ENSBMUG00000001120	3345	per3
MGP_CAROLIEiJ_G0026837	3351	per3
ENSRNOG00000018413	3369	per3
ENSOGAG00000009800	3372	per3
ENSFALG00000009854	3387	per3
ENSSCAG00000002816	3390	per3
ENSVVUG00000026293	3390	per3
ENSCGRG00001024380	3396	per3
ENSGACG00000005662	3402	per3
ENSMSIG00000011221	3414	per3
ENSTNIG00000007273	3420	per3
ENSRFEG00010011857	3423	per3
ENSDLEG00000007501	3435	per3
ENSECAG00000018928	3450	per3
ENSEASG00005021218	3450	per3
ENSCHIG00000022335	3465	per3
ENSANAG00000026090	3477	per3
ENSSHAG00000015444	3477	per3
ENSNLEG00000008768	3480	per3
ENSMMSG00000009595	3483	per3
ENSLOCG00000002607	3495	per3
ENSMLEG00000042084	3507	per3
ENSSPUG00000012024	3516	per3
ENSPPYG00000001930	3522	per3
ENSMMUG00000018562	3534	per3
ENSRROG00000043563	3534	per3
ENSPANG00000004699	3537	per3
ENSCATG00000030582	3537	per3
ENSMFAG00000034511	3537	per3
ENSRBIG00000044590	3537	per3
ENSSLDG00000024851	3537	per3
ENSMNEG00000008243	3540	per3
ENSMGAG00000000952	3543	per3
ENSGALG00000000573	3546	per3
ENSCSAG00000000754	3546	per3
ENSKMAG00000002321	3546	per3
ENSBMSG00010005592	3552	per3
ENSVURG00010024204	3555	per3
ENSAPOG00000022163	3561	per3
ENSPSNG00000007020	3567	per3
ENSSBOG00000024177	3570	per3
ENSPTRG00000000099	3573	per3
ENSG00000049246	3630	per3
ENSPPAG00000028242	3633	per3
ENSPMJG00000010434	3645	per3
ENSMZEG00005021666	3702	per3
ENSSCUG00000005199	3705	per3
ENSPCIG00000010815	3708	per3
ENSHCOG00000009320	3723	per3
ENSSGRG00000039996	3729	per3
ENSLLEG00000010907	3735	per3
ENSPNAG00000012241	3738	per3
ENSOJAG00000015067	3741	per3
ENSCMIG00000016544	3741	per3
ENSPMRG00000012550	3762	per3
ENSAMXG00000003662	3771	per3
ENSXETG00000005028	3774	per3
ENSTRUG00000003219	3774	per3
ENSCSEG00000004967	3792	per3
ENSORLG00000015952	3792	per3
ENSOSIG00000007670	3792	per3
ENSLCRG00005006596	3792	per3
ENSNFUG00015015748	3795	per3
ENSFHEG00000021062	3795	per3
ENSNBRG00000012934	3810	per3
ENSCARG00000006116	3816	per3
ENSSLDG00000008423	3822	per3
ENSACIG00000000318	3822	per3
ENSMAMG00000008565	3825	per3
ENSSAUG00010011519	3825	per3
ENSSPAG00000009502	3828	per3
ENSCARG00000026956	3831	per3
ENSXMAG00000003961	3831	per3
ENSACLG00000006505	3834	per3
ENSPNYG00000017700	3834	per3
ENSHBUG00000006626	3834	per3
ENSLBEG00000011813	3834	per3
ENSBSLG00000013174	3837	per3
ENSDLAG00005020421	3837	per3
ENSIPUG00000003798	3840	per3
ENSATEG00000024276	3840	per3
ENSPREG00000003263	3840	per3
ENSCCRG00000004920	3843	per3
ENSDARG00000010519	3843	per3
ENSSDUG00000001160	3843	per3
ENSPFOG00000017337	3843	per3
ENSLCAG00010011922	3846	per3
ENSAOCG00000013152	3846	per3
ENSAPEG00000006356	3846	per3
ENSPLAG00000017164	3849	per3
ENSSMAG00000006586	3858	per3
ENSSLUG00000011504	3867	per3
ENSMMDG00005000381	3876	per3
ENSONIG00000019320	3906	per3
ENSDCDG00000016973	3912	per3
ENSSSAG00000077674	3945	per3
ENSDCDG00000013788	3963	per3
ENSCCRG00000076132	3969	per3
ENSCVAG00000005951	3972	per3
ENSCCRG00000004515	4011	per3
ENSCHAG00000009823	4110	per3
ENSECRG00000005382	4131	per3
ENSHHUG00000044882	4146	per3
ENSLOCG00000004441	4155	per3
ENSTNIG00000014323	4203	per3
ENSAMXG00000008750	4215	per3
ENSPNAG00000018376	4239	per3
ENSCSEG00000013321	4245	per3
ENSELUG00000014096	4260	per3
ENSPKIG00000009456	4299	per3
ENSPKIG00000006248	4302	per3
ENSOSIG00000000400	4320	per3
ENSOMYG00000006999	4323	per3
ENSORLG00000015456	4362	per3
ENSOJAG00000015635	4371	per3
ENSSMAG00000000129	4389	per3
ENSONIG00000007937	4401	per3
ENSSLUG00000022765	4407	per3
ENSPLAG00000018906	4455	per3
ENSPFOG00000006138	4455	per3
ENSSSAG00000001704	4458	per3
ENSHCOG00000016767	4461	per3
ENSACLG00000012344	4473	per3
ENSMZEG00005027486	4473	per3
ENSHBUG00000000709	4473	per3
ENSPREG00000011271	4482	per3
ENSLCAG00010004908	4491	per3
ENSCVAG00000006385	4491	per3
ENSXMAG00000006651	4491	per3
ENSMAMG00000012347	4494	per3
ENSBSLG00000012891	4497	per3
ENSNBRG00000002361	4503	per3
ENSTRUG00000006817	4506	per3
ENSPNYG00000012204	4512	per3
ENSATEG00000021691	4515	per3
ENSAPOG00000007646	4518	per3
ENSMMDG00005007371	4521	per3
ENSAOCG00000023729	4527	per3
ENSAPEG00000000330	4527	per3
ENSFHEG00000020488	4548	per3
ENSGMOG00000014046	4554	per3
ENSSDUG00000010286	4569	per3
ENSSTUG00000038404	4572	per3
ENSSPAG00000012203	4587	per3
ENSLCRG00005011302	4593	per3
ENSDLAG00005020824	4626	per3
ENSKMAG00000001995	4632	per3
ENSLBEG00000011024	4653	per3
ENSNFUG00015006162	4683	per3
ENSSAUG00010010319	4701	per3
ENSELUG00000006542	4740	per3
ENSOKIG00005050829	4761	per3

## Sheet: Table S8
NA-not reported, N- Nterminal is broken, C- C terminal is broken, NC both teminals are broken
domain	PAS superfamily	Period_C superfamily	PAS_11 superfamily	PAS superfamily	SP1-4_N superfamily
gene	395786	403366	405306	419744	425404
ENSAOCG00000013152	-	-	-	-	NA
ENSAPEG00000006356	-	-	-	-	NA
ENSAPOG00000022163	-	-	-	-	NA
ENSATEG00000024276	-	-	-	-	NA
ENSCCRG00000004515	-	-	-	-	NA
ENSCCRG00000004920	-	-	-	-	NA
ENSDARG00000010519	-	-	-	-	NA
ENSGALG00000000573	-	-	-	-	NA
ENSIPUG00000003798	-	-	-	-	NA
ENSLACG00000010219	-	-	-	-	NA
ENSSAUG00010011519	-	-	-	-	NA
ENSSGRG00000039996	-	-	-	-	NA
ENSSHAG00000015444	-	-	-	-	NA
ENSABRG00000000813	-	N	-	-	NA
ENSACCG00020002003	-	N	-	-	NA
ENSACIG00000000318	-	N	-	-	NA
ENSACLG00000006505	-	N	-	-	NA
ENSAMXG00000003662	-	N	-	-	NA
ENSANAG00000026090	-	N	-	-	NA
ENSBBBG00000019952	NA	N	NA	NA	NA
ENSBGRG00000013473	NA	N	NA	NA	NA
ENSBIXG00005007336	NA	N	NA	NA	NA
ENSBMSG00010005592	-	N	-	-	NA
ENSBMUG00000001120	-	N	-	-	NA
ENSBSLG00000013174	-	N	-	-	NA
ENSCAFG00020008154	-	N	-	-	NA
ENSCAFG00845027006	-	N	-	-	NA
ENSCARG00000006116	NA	N	-	-	NA
ENSCARG00000026956	-	N	-	-	NA
ENSCATG00000030582	-	N	-	-	NA
ENSCCAG00000017353	-	N	-	-	NA
ENSCGRG00001024380	-	N	-	-	NA
ENSCHAG00000009823	-	N	-	-	NA
ENSCHIG00000022335	-	N	-	-	NA
ENSCHOG00000007396	NA	N	NA	NA	NA
ENSCHYG00000017373	-	N	-	-	NA
ENSCJAG00000000288	NA	N	NA	NA	NA
ENSCJPG00005007394	-	N	-	-	NA
ENSCLAG00000005162	-	N	-	-	NA
ENSCPOG00000022169	-	N	-	-	NA
ENSCSAG00000000754	-	N	-	-	NA
ENSCSEG00000004967	-	N	-	-	NA
ENSCVAG00000005951	-	N	-	-	NA
ENSCWAG00000003709	-	N	-	-	NA
ENSDCDG00000013788	-	N	-	-	NA
ENSDCDG00000016973	-	N	-	-	NA
ENSDLAG00005020421	-	N	-	-	NA
ENSDLEG00000007501	-	N	-	-	NA
ENSDNOG00000037461	NA	N	NA	NA	NA
ENSDORG00000015158	-	N	-	-	NA
ENSEASG00005021218	-	N	-	-	NA
ENSECAG00000018928	-	N	-	-	NA
ENSECRG00000006458	-	N	-	-	NA
ENSFALG00000009854	-	N	-	-	NA
ENSFHEG00000021062	-	N	-	-	NA
ENSG00000049246	-	N	-	-	NA
ENSGFOG00000010021	-	N	-	-	NA
ENSGGOG00000000580	-	N	-	-	NA
ENSHBUG00000006626	-	N	-	-	NA
ENSHCOG00000009320	-	N	-	-	NA
ENSHGLG00000004736	-	N	-	-	NA
ENSLAFG00000000581	-	N	-	-	NA
ENSLBEG00000011813	-	N	-	-	NA
ENSLCAG00010011922	-	N	-	-	NA
ENSLCRG00005006596	-	N	-	-	NA
ENSLLEG00000010907	-	N	-	-	NA
ENSLOCG00000002607	-	N	-	-	NA
ENSMAMG00000008565	-	N	-	-	NA
ENSMEUG00000010189	-	N	-	-	NA
ENSMFAG00000034511	-	N	-	-	NA
ENSMGAG00000000952	-	N	-	-	NA
ENSMLEG00000042084	-	N	-	-	NA
ENSMMDG00005000381	-	N	-	-	NA
ENSMMMG00000017552	-	N	-	-	NA
ENSMMNG00015009049	NA	N	NA	NA	NA
ENSMMSG00000009595	-	N	-	-	NA
ENSMMUG00000018562	-	N	-	-	NA
ENSMNEG00000008243	-	N	-	-	NA
ENSMPUG00000006609	-	N	-	-	NA
ENSMSIG00000011221	-	N	-	-	NA
ENSMUSG00000028957	-	N	-	-	NA
ENSMZEG00005000256	NA	N	NA	NA	NA
ENSNBRG00000012934	-	N	-	-	NA
ENSNFUG00015015748	-	N	-	-	NA
ENSNGAG00000004047	NA	N	NA	NA	NA
ENSNLEG00000008768	-	N	-	-	NA
ENSNVIG00000005886	-	N	-	-	NA
ENSOARG00020020217	NA	N	NA	NA	NA
ENSODEG00000012194	-	N	-	-	NA
ENSOGAG00000009800	-	N	-	-	NA
ENSOJAG00000015067	-	N	-	-	NA
ENSOMEG00000019234	-	N	-	-	NA
ENSONIG00000019320	-	N	-	-	NA
ENSORLG00000015952	-	N	-	-	NA
ENSOSIG00000007670	-	N	-	-	NA
ENSPANG00000004699	-	N	-	-	NA
ENSPCAG00000004848	NA	N	NA	NA	NA
ENSPCIG00000010815	-	N	-	-	NA
ENSPCTG00005004009	NA	N	NA	NA	NA
ENSPEMG00000014326	-	N	-	-	NA
ENSPFOG00000017337	-	N	-	-	NA
ENSPLAG00000017164	-	N	-	-	NA
ENSPLOG00000011483	-	N	-	-	NA
ENSPMJG00000010434	-	N	-	-	NA
ENSPMRG00000012550	-	N	-	-	NA
ENSPNAG00000012241	-	N	-	-	NA
ENSPNYG00000017700	-	N	-	-	NA
ENSPPAG00000028242	-	N	-	-	NA
ENSPPRG00000002194	-	N	-	-	NA
ENSPPYG00000001930	-	N	-	-	NA
ENSPREG00000003263	-	N	-	-	NA
ENSPSMG00000023312	NA	N	NA	NA	NA
ENSPSNG00000007020	-	N	-	-	NA
ENSPTRG00000000099	-	N	-	-	NA
ENSPVAG00000005395	-	N	-	-	NA
ENSRBIG00000044590	-	N	-	-	NA
ENSRFEG00010011857	-	N	-	-	NA
ENSRNOG00000018413	-	N	-	-	NA
ENSRROG00000043563	-	N	-	-	NA
ENSSBOG00000024177	-	N	-	-	NA
ENSSCAG00000002816	-	N	-	-	NA
ENSSCUG00000005199	-	N	-	-	NA
ENSSDUG00000001160	-	N	-	-	NA
ENSSFOG00015002214	-	N	-	-	NA
ENSSGRG00000030470	-	N	-	-	NA
ENSSHBG00005018710	-	N	-	-	NA
ENSSLDG00000008423	-	N	-	-	NA
ENSSLUG00000011504	-	N	-	-	NA
ENSSMAG00000006586	-	N	-	-	NA
ENSSMRG00000017615	-	N	-	-	NA
ENSSPAG00000009502	-	N	-	-	NA
ENSSPUG00000012024	-	N	-	-	NA
ENSSSAG00000077674	NA	N	NA	-	NC
ENSSSCG00000046937	NA	N	NA	NA	NA
ENSSTOG00000014007	-	N	-	-	NA
ENSSTUG00000004514	NA	N	-	-	NA
ENSSVLG00005003976	NA	N	NA	NA	NA
ENSTBEG00000003546	N	N	N	-	NA
ENSTNIG00000007273	-	N	-	-	NA
ENSTRUG00000003219	-	N	-	-	NA
ENSTTRG00000010402	NA	N	C	N	NA
ENSUPAG00010011727	-	N	-	-	NA
ENSVURG00010024204	-	N	-	-	NA
ENSVVUG00000026293	-	N	-	-	NA
ENSXETG00000005028	-	N	-	-	NA
ENSXMAG00000003961	-	N	-	-	NA
MGP CAROLIEiJ G0026837	-	N	-	-	NA
MGP PahariEiJ G0029185	-	N	-	-	NA
MGP SPRETEiJ G0027830	-	N	-	-	NA
ENSAPLG00000011254	-	NA	-	-	NA
ENSBBBG00000019926	-	NA	-	-	NA
ENSBGRG00000013647	-	NA	-	-	NA
ENSBIXG00005018143	-	NA	-	-	NA
ENSBTAG00000051176	-	NA	-	-	NA
ENSCGOG00000007911	NA	NA	NA	N	NA
ENSCJAG00000058235	-	NA	-	-	NA
ENSDNOG00000009963	-	NA	-	-	NA
ENSFCAG00000004371	-	NA	-	-	NA
ENSHHUG00000002473	NA	NA	NA	-	NA
ENSJJAG00000015643	-	NA	-	-	NA
ENSMAUG00000001119	-	NA	-	-	NA
ENSMICG00000046888	-	NA	-	-	NA
ENSMLUG00000015940	-	NA	-	-	NA
ENSMMNG00015009065	-	NA	-	-	NA
ENSMOCG00000019748	-	NA	-	-	NA
ENSMODG00000005802	-	NA	-	-	NA
ENSOARG00020020371	-	NA	-	-	NA
ENSPCOG00000003974	-	NA	-	-	NA
ENSPCTG00005004021	-	NA	-	-	NA
ENSPSMG00000023307	-	NA	-	-	NA
ENSPTIG00000020110	-	NA	-	-	NA
ENSSSCG00000028572	-	NA	-	-	NA
ENSSVLG00005001954	-	NA	-	-	NA
ENSTSYG00000007736	-	NA	-	-	NA
ENSAMEG00000030567	NA	NC	NA	NA	NA
ENSKMAG00000002321	-	NC	-	-	NA
ENSMZEG00005021666	-	NC	-	-	NA

## Sheet: Table S9
gene	motif	species	strand	start	p	up	site	down	Species_name	Species_name		clade
per1	CCGCCCCCGGATAAAATTAGCC	ENSAMEG00000002633_5prim	+	613	1.60E-13	GGGGGTGGCA	CCGCCCCCAGATAAAATTAGCC	CGAAGGCCTA	Ailuropoda melanoleuca (Giant panda)	Ailuropoda melanoleuca		Eutheria
per1	CCGCCCCCGGATAAAATTAGCC	ENSBBBG00000006876_5prim	+	485	1.05E-13	GGAGGTGGCA	CCGCCCCCGGGTAAAATTAGCC	CGGAGGCCTA	Bison bison bison (American bison)	Bison bison bison		Eutheria
per1	CCGCCCCCGGATAAAATTAGCC	ENSBGRG00000026736_5prim	+	627	1.05E-13	GGAGGTGGCG	CCGCCCCCGGGTAAAATTAGCC	CGGAGGCCTA	Bos grunniens (Domestic yak)	Bos grunniens		Eutheria
per1	CCGCCCCCGGATAAAATTAGCC	ENSCHYG00000015413_5prim	+	627	1.05E-13	GGAGGTGGTG	CCGCCCCCGGGTAAAATTAGCC	CGGAGGCCTA	Cervus hanglu yarkandensis (Yarkand deer)	Cervus hanglu yarkandensis		Eutheria
per1	CCGCCCCCGGATAAAATTAGCC	ENSEEUG00000009292_5prim	+	234	3.79E-13	GGGGGTGGCG	TCGCCCCCGGATAAAATTAGCC	TGGAGGCCTA	Erinaceus europaeus (Hedgehog)	Erinaceus europaeus		Eutheria
per1	CCGCCCCCGGATAAAATTAGCC	ENSJJAG00000017534_5prim	+	184	5.32E-14	GGGGGTGGTG	CCGCCCCCGGATAAAATTAGCC	CGGAAGCCTA	Jaculus jaculus (Lesser Egyptian jerboa)	Jaculus jaculus		Eutheria
per1	CCGCCCCCGGATAAAATTAGCC	ENSJJAG00000016621_5prim	+	326	5.32E-14	GGGGGTGGTG	CCGCCCCCGGATAAAATTAGCC	CGGAAGCCTA	Jaculus jaculus (Lesser Egyptian jerboa)	Jaculus jaculus		Eutheria
per1	CCGCCCCCGGATAAAATTAGCC	ENSLAFG00000012222_5prim	+	444	5.32E-14	AGGGGTGGCG	CCGCCCCCGGATAAAATTAGCC	TGGAGGCCTA	Loxodonta africana (Elephant)	Loxodonta africana		Eutheria
per1	CCGCCCCCGGATAAAATTAGCC	ENSMMMG00000020158_5prim	+	488	5.32E-14	GGGAGTAGTG	CCGCCCCCGGATAAAATTAGCC	CGGAAGCCTA	Marmota marmota marmota (Alpine marmot)	Marmota marmota marmota		Eutheria
per1	CCGCCCCCGGATAAAATTAGCC	ENSMAUG00000014411_5prim	+	471	5.32E-14	GGGGGTGGTA	CCGCCCCCGGATAAAATTAGCC	CGGAAGCCTA	Mesocricetus auratus (Golden Hamster)	Mesocricetus auratus		Eutheria
per1	CCGCCCCCGGATAAAATTAGCC	ENSMOCG00000017373_5prim	+	482	5.32E-14	GGGGGTGGCA	CCGCCCCCGGATAAAATTAGCC	CGGAAGCCTA	Microtus ochrogaster (Prairie vole)	Microtus ochrogaster		Eutheria
per1	CCGCCCCCGGATAAAATTAGCC	ENSMLUG00000003612_5prim	+	460	9.85E-13	GGAGGTGGCA	CCGCCCACTGATAAAATTAGCC	GGGAGACCTA	Myotis lucifugus (Microbat)	Myotis lucifugus		Eutheria
per1	CCGCCCCCGGATAAAATTAGCC	ENSHGLG00000013259_5prim	+	455	3.79E-13	GGGGGTGGTG	CCGCCCCTGGATAAAATTAGCC	CCGAAGCCTA	Naked mole-rat male (Heterocephalus glaber)	Naked mole-rat male		Eutheria
per1	CCGCCCCCGGATAAAATTAGCC	ENSOPRG00000016943_5prim	+	428	5.32E-14	GGGGGTGGTG	CCGCCCCCGGATAAAATTAGCC	CGGAAGCCTA	Ochotona princeps (Pika)	Ochotona princeps		Eutheria
per1	CCGCCCCCGGATAAAATTAGCC	ENSOCUG00000026333_5prim	+	441	5.32E-14	GGGGGTGGCA	CCGCCCCCGGATAAAATTAGCC	CGGAAGCCTA	Oryctolagus cuniculus (Rabbit)	Oryctolagus cuniculus		Eutheria
per1	CCGCCCCCGGATAAAATTAGCC	ENSPEMG00000018665_5prim	+	471	5.32E-14	GGGGGTGGCA	CCGCCCCCGGATAAAATTAGCC	CGGAAGCCTA	Peromyscus maniculatus bairdii (Northern American deer mouse)	Peromyscus maniculatus bairdii		Eutheria
per1	CCGCCCCCGGATAAAATTAGCC	ENSPSMG00000017939_5prim	+	506	5.32E-14	GGGGGTGGCT	CCGCCCCCGGATAAAATTAGCC	CCGAGGCCTA	Prolemur simus (Greater bamboo lemur)	Prolemur simus		Eutheria
per1	CCGCCCCCGGATAAAATTAGCC	ENSPVAG00000016372_5prim	+	450	5.32E-14	GGGGGCGGTG	CCGCCCCCGGATAAAATTAGCC	CAGAGCCCTA	Pteropus vampyrus (Megabat)	Pteropus vampyrus		Eutheria
per1	CCGCCCCCGGATAAAATTAGCC	ENSRNOG00000007387_5prim	+	542	5.32E-14	GGGGGTGGCA	CCGCCCCCGGATAAAATTAGCC	CGGAAGCCTA	Rattus norvegicus (Rat - SHRSP/BbbUtx)	Rattus norvegicus		Eutheria
per1	CCGCCCCCGGATAAAATTAGCC	ENSTTRG00000010313_5prim	+	442	5.32E-14	GGAGGTGGCA	CCGCCCCCGGATAAAATTAGCC	CGGAGGCCTA	Tursiops truncatus (Dolphin)	Tursiops truncatus		Eutheria
per1	CCGCCCCCGGATAAAATTAGCC	ENSUPAG00010016219_5prim	+	485	5.32E-14	GGGAGTAGTG	CCGCCCCCGGATAAAATTAGCC	CGGAAGCCTA	Urocitellus parryii (Arctic ground squirrel)	Urocitellus parryii		Eutheria
per1	CCGCCCCCGGATAAAATTAGCC	ENSUAMG00000005294_5prim	+	613	1.60E-13	GGGGGTGGCA	CCGCCCCCAGATAAAATTAGCC	CGAAGGCCTA	Ursus americanus (American black bear)	Ursus americanus		Eutheria
per1	CCGCCCCCGGATAAAATTAGCC	ENSVVUG00000028090_5prim	+	637	5.32E-14	GGGGGTGGCG	CCGCCCCCGGATAAAATTAGCC	GGGAGGCCTA	Vulpes vulpes (Red fox)	Vulpes vulpes		Eutheria
per2	CTTGTATAACCGTTTAGATAAC	ENSAPOG00000021723_5prim	+	797	9.07E-14	CACACACACA	CTTGTATAACCGTTTAGATAAC	AGTCGGCCGT	Acanthochromis polyacanthus (Spiny chromis)	Acanthochromis polyacanthus		Teleostei
per2	CTTGTATAACCGTTTAGATAAC	ENSAOCG00000010381_5prim	+	687	9.07E-14	CACACACACA	CTTGTATAACCGTTTAGATAAC	AGTCGGCCGT	Amphiprion ocellaris (Clown anemonefish)	Amphiprion ocellaris		Teleostei
per2	CTTGTATAACCGTTTAGATAAC	ENSAPEG00000006966_5prim	+	679	9.07E-14	CACACACACA	CTTGTATAACCGTTTAGATAAC	AGTCGGCCGT	Amphiprion percula (Orange clownfish)	Amphiprion percula		Teleostei
per2	CTTGTATAACCGTTTAGATAAC	ENSATEG00000010983_5prim	+	937	9.07E-14	CACACACACA	CTTGTATAACCGTTTAGATAAC	AGTCGGCCGT	Anabas testudineus (Climbing perch)	Anabas testudineus		Teleostei
per2	CTTGTATAACCGTTTAGATAAC	ENSAMXG00000001431_5prim	+	697	5.71E-13	CTTACACACG	CTTGTATAACCGTTTGTATAAC	ACAGCATCGT	Astyanax mexicanus (Pachon cavefish)	Astyanax mexicanus		Teleostei
per2	CTTGTATAACCGTTTAGATAAC	ENSCARG00000027559_5prim	+	694	5.71E-13	TGTACACACA	CTTGTATAACCGTTTGTATAAC	ACTTCGGTGT	Carassius auratus (Goldfish)	Carassius auratus		Teleostei
per2	CTTGTATAACCGTTTAGATAAC	ENSCSEG00000016878_5prim	+	955	9.07E-14	ACATACAAAA	CTTGTATAACCGTTTAGATAAC	AGTCAGTTGC	Cynoglossus semilaevis (Tongue sole)	Cynoglossus semilaevis		Teleostei
per2	CTTGTATAACCGTTTAGATAAC	ENSCVAG00000004066_5prim	+	654	3.77E-13	GCCATGCACA	CTTGTATAACCTTTTAGATAAC	AGCCGGTCGC	Cyprinodon variegatus (Sheepshead minnow)	Cyprinodon variegatus		Teleostei
per2	CTTGTATAACCGTTTAGATAAC	ENSCCRG00000051829_5prim	+	750	5.71E-13	TGTACACACA	CTTGTATAACCGTTTGTATAAC	ACTTCGGCGT	Cyprinus carpio (Common carp huanghe)	Cyprinus carpio		Teleostei
per2	CTTGTATAACCGTTTAGATAAC	ENSCCRG00000051901_5prim	+	662	5.71E-13	TGTACACACA	CTTGTATAACCGTTTGTATAAC	ACTTCAACGT	Cyprinus carpio (Common carp huanghe)	Cyprinus carpio		Teleostei
per2	CTTGTATAACCGTTTAGATAAC	ENSDARG00000034503_5prim	+	666	5.71E-13	TGTACACACA	CTTGTATAACCGTTTGTATAAC	ACTACAGCGT	Danio rerio (Zebrafish)	Danio rerio		Teleostei
per2	CTTGTATAACCGTTTAGATAAC	ENSDCDG00000030438_5prim	+	681	4.80E-13	CACACACACA	CTTGTATAACTGTTTAGATAAC	GCCCGTCATG	Denticeps clupeoides (Denticle herring)	Denticeps clupeoides		Teleostei
per2	CTTGTATAACCGTTTAGATAAC	ENSELUG00000006542_5prim	+	733	9.07E-14	CACACACACT	CTTGTATAACCGTTTAGATAAC	AGACAATGTT	Esox lucius (Northern pike)	Esox lucius		Teleostei
per2	CTTGTATAACCGTTTAGATAAC	ENSFHEG00000005989_5prim	+	650	1.01E-12	CATGCACACA	CTTGTATAACCCTTTAGATAAC	AGCCGGTCGC	Fundulus heteroclitus (Mummichog)	Fundulus heteroclitus		Teleostei
per2	CTTGTATAACCGTTTAGATAAC	ENSIPUG00000010200_5prim	+	716	9.11E-12	GCTAACACAC	ATTGTATAACTGTTTGTATAAC	ACACGTTGTG	Ictalurus punctatus (Channel catfish)	Ictalurus punctatus		Teleostei
per2	CTTGTATAACCGTTTAGATAAC	ENSLBEG00000018252_5prim	+	799	9.07E-14	CACACACACA	CTTGTATAACCGTTTAGATAAC	AGTCGGGTTT	Labrus bergylta (Ballan wrasse)	Labrus bergylta		Teleostei
per2	CTTGTATAACCGTTTAGATAAC	ENSLCRG00005021272_5prim	+	725	9.07E-14	TGCACACACA	CTTGTATAACCGTTTAGATAAC	AGTCGGTCTT	Larimichthys crocea (Large yellow croaker)	Larimichthys crocea		Teleostei
per2	CTTGTATAACCGTTTAGATAAC	ENSMAMG00000012766_5prim	+	698	9.07E-14	CGTACACACA	CTTGTATAACCGTTTAGATAAC	ACGCAGCCGT	Mastacembelus armatus (Zig-zag eel)	Mastacembelus armatus		Teleostei
per2	CTTGTATAACCGTTTAGATAAC	ENSMMDG00005016315_5prim	+	677	1.33E-12	CATACACACA	CTTGTATAACAGTTTAGATAAC	AGTGGCTCGT	Myripristis murdjan (Pinecone soldierfish)	Myripristis murdjan		Teleostei
per2	CTTGTATAACCGTTTAGATAAC	ENSORLG00000016612_5prim	+	711	6.50E-13	CGCACACACA	CTTGTGTAACCGTTTAGATAAC	AGCGGGCCGT	Oryzias latipes (Japanese medaka HNI)	Oryzias latipes		Teleostei
per2	CTTGTATAACCGTTTAGATAAC	ENSOSIG00000021669_5prim	+	697	6.50E-13	CGCACACACA	CTTGTGTAACCGTTTAGATAAC	AGCGGGCCGT	Oryzias sinensis (Chinese medaka)	Oryzias sinensis		Teleostei
per2	CTTGTATAACCGTTTAGATAAC	ENSPKIG00000006248_5prim	+	732	3.18E-12	CATACACATC	ATTGTATAACTGTTTAGATAAC	ACGCGAGAGC	Paramormyrops kingsleyae (Paramormyrops kingsleyae)	Paramormyrops kingsleyae		Teleostei
per2	CTTGTATAACCGTTTAGATAAC	ENSPFOG00000008129_5prim	+	709	3.77E-13	CATGCACACA	CTTGTATAACCTTTTAGATAAC	AGCCGGTCGC	Poecilia formosa (Amazon molly)	Poecilia formosa		Teleostei
per2	CTTGTATAACCGTTTAGATAAC	ENSPFOG00000001002_5prim	+	705	3.77E-13	CATGCACACA	CTTGTATAACCTTTTAGATAAC	AGCCGGTCGC	Poecilia formosa (Amazon molly)	Poecilia formosa		Teleostei
per2	CTTGTATAACCGTTTAGATAAC	ENSPREG00000003272_5prim	+	372	3.77E-13	CATGCACACA	CTTGTATAACCTTTTAGATAAC	AGCCGGTCGC	Poecilia reticulata (Guppy)	Poecilia reticulata		Teleostei
per2	CTTGTATAACCGTTTAGATAAC	ENSPNYG00000011658_5prim	+	657	9.07E-14	CATACGCACA	CTTGTATAACCGTTTAGATAAC	AGTCGGCCGC	Pundamilia nyererei (Makobe Island cichlid)	Pundamilia nyererei		Teleostei
per2	CTTGTATAACCGTTTAGATAAC	ENSPNAG00000004287_5prim	+	965	5.71E-13	CTTACACACG	CTTGTATAACCGTTTGTATAAC	ACGCCGGCGT	Pygocentrus nattereri (Red-bellied piranha)	Pygocentrus nattereri		Teleostei
per2	CTTGTATAACCGTTTAGATAAC	ENSSTUG00000047814_5prim	+	854	9.07E-14	AATACACACA	CTTGTATAACCGTTTAGATAAC	AGCCAGCCGC	Salmo trutta (Brown trout)	Salmo trutta		Teleostei
per2	CTTGTATAACCGTTTAGATAAC	ENSSLUG00000019172_5prim	+	703	1.01E-12	CACACACACA	CTTGTATAACCGTTTAGGTAAC	AGTCGCCCGC	Sander lucioperca (Pike-perch)	Sander lucioperca		Teleostei
per2	CTTGTATAACCGTTTAGATAAC	ENSSLDG00000023691_5prim	+	627	9.07E-14	CACACACTCA	CTTGTATAACCGTTTAGATAAC	ACTCGGCCGT	Seriola lalandi dorsalis (Yellowtail amberjack)	Seriola lalandi dorsalis		Teleostei
per2	CTTGTATAACCGTTTAGATAAC	ENSSPAG00000005935_5prim	+	708	9.07E-14	CACACACACC	CTTGTATAACCGTTTAGATAAC	ACTCGGCCGT	Stegastes partitus (Bicolor damselfish)	Stegastes partitus		Teleostei
per2	CTTGTATAACCGTTTAGATAAC	ENSTRUG00000007894_5prim	+	688	9.07E-14	TTTCCCTCAG	CTTGTATAACCGTTTAGATAAC	AGCGGTCGGG	Takifugu rubripes (Fugu)	Takifugu rubripes		Teleostei
per3	GCACGCGGCGGGCCTCGAGACT	ENSANAG00000026090_5prim	+	435	5.96E-14	CTGCTTCCCG	GCACGCGGCGGGCCTCGAGACT	GCACGCGCGG	Aotus nancymaae (Ma's night monkey)	Aotus nancymaae		Boreoeutheria
per3	GCACGCGGCGGGCCTCGAGACT	ENSBMSG00010005592_5prim	+	415	5.96E-14	CGACCGCCCG	GCACGCGGCGGGCCTCGAGACT	GTGTGGGGCC	Balaenoptera musculus (Blue whale)	Balaenoptera musculus		Boreoeutheria
per3	GCACGCGGCGGGCCTCGAGACT	ENSBGRG00000013647_5prim	+	852	2.48E-11	CGGTCGCCTG	GCCCGCGGCGGGCCTCAAGACC	GCGCGCGGTC	Bos grunniens (Domestic yak)	Bos grunniens		Boreoeutheria
per3	GCACGCGGCGGGCCTCGAGACT	ENSBTAG00000051176_5prim	+	469	2.03E-12	CGGTCGCCTG	GCACGCGGCGGGCCTCAAGACC	GCGCGCGGTC	Bos taurus (Cow)	Bos taurus		Boreoeutheria
per3	GCACGCGGCGGGCCTCGAGACT	ENSCJAG00000058235_5prim	+	979	7.17E-13	CTGCTTCCCG	GCACGCGGCCGGCCTCGAGACT	NA	Callithrix jacchus (White-tufted-ear marmoset)	Callithrix jacchus		Boreoeutheria
per3	GCACGCGGCGGGCCTCGAGACT	ENSCHIG00000022335_5prim	+	677	1.79E-13	CGGTCGCCTG	GCACGCGGCGGGCCTCGAGACC	GCGCGGGGTC	Capra hircus (Goat)	Capra hircus		Boreoeutheria
per3	GCACGCGGCGGGCCTCGAGACT	ENSCWAG00000003709_5prim	+	436	5.96E-14	CGGCAGCCCT	GCACGCGGCGGGCCTCGAGACT	ACCCGGGACC	Catagonus wagneri (Chacoan peccary)	Catagonus wagneri		Boreoeutheria
per3	GCACGCGGCGGGCCTCGAGACT	ENSCLAG00000005162_5prim	-	626	3.53E-09	CGTGCTGCGC	GCGCGCGAAGGGCCCTGGGACT	GTGCGGTGTT	Chinchilla lanigera (Long-tailed chinchilla)	Chinchilla lanigera		Boreoeutheria
per3	GCACGCGGCGGGCCTCGAGACT	ENSCSAG00000000754_5prim	+	664	5.96E-14	CTGCTGCCTG	GCACGCGGCGGGCCTCGAGACT	GCGCGCGGGC	Chlorocebus sabaeus (Vervet-AGM)	Chlorocebus sabaeus		Boreoeutheria
per3	GCACGCGGCGGGCCTCGAGACT	ENSECAG00000018928_5prim	+	592	1.25E-12	CGGCCGCCCG	GCACGCGGTGGGCCTCGAGACT	GAGCGCGGCC	Equus caballus (Horse)	Equus caballus		Boreoeutheria
per3	GCACGCGGCGGGCCTCGAGACT	ENSMFAG00000034511_5prim	+	931	5.96E-14	CTGCTGCCCG	GCACGCGGCGGGCCTCGAGACT	GCGCGCGGGC	Macaca fascicularis (Crab-eating macaque)	Macaca fascicularis		Boreoeutheria
per3	GCACGCGGCGGGCCTCGAGACT	ENSMOCG00000019748_5prim	+	586	3.59E-13	CGGCGGCTCA	GCACGCGGCTGGCCTCGAGACC	TGGCGGCGCG	Microtus ochrogaster (Prairie vole)	Microtus ochrogaster		Boreoeutheria
per3	GCACGCGGCGGGCCTCGAGACT	ENSMMNG00015009065_5prim	+	442	2.24E-11	CGACCGTCCG	GCACGCTGGTGGCCTCGAGACT	GCATGAGGCC	Monodon monoceros (Narwhal)	Monodon monoceros		Boreoeutheria
per3	GCACGCGGCGGGCCTCGAGACT	ENSHGLG00000004736_5prim	+	680	5.96E-14	CGCGCCCGGG	GCACGCGGCGGGCCTCGAGACT	GCGCGCGCGG	Naked mole-rat male (Heterocephalus glaber)	Naked mole-rat male		Boreoeutheria
per3	GCACGCGGCGGGCCTCGAGACT	ENSNLEG00000008768_5prim	+	439	5.96E-14	CTGCTGACCG	GCACGCGGCGGGCCTCGAGACT	GCGCGCGGGC	Nomascus leucogenys (Gibbon)	Nomascus leucogenys		Boreoeutheria
per3	GCACGCGGCGGGCCTCGAGACT	ENSODEG00000012194_5prim	+	478	1.25E-12	CGCGCGCGGG	GCACACGGCGGGCCTCGAGACT	GCGCGCGCGA	Octodon degus (Degu)	Octodon degus		Boreoeutheria
per3	GCACGCGGCGGGCCTCGAGACT	ENSOGAG00000009800_5prim	+	409	3.63E-12	GCGGCGCCTG	GCACGCGGCTGGCCTCGAGAGT	GCGTGCGGCG	Otolemur garnettii (Bushbaby)	Otolemur garnettii		Boreoeutheria
per3	GCACGCGGCGGGCCTCGAGACT	ENSOARG00020020371_5prim	+	576	7.82E-12	CGGTCGCCTG	GCACGCGGCTGACCTCGAGACC	GCGCGGGGTC	Ovis aries (Sheep (texel))	Ovis aries		Boreoeutheria
per3	GCACGCGGCGGGCCTCGAGACT	ENSPTRG00000000099_5prim	+	949	5.96E-14	CTGCTGACCG	GCACGCGGCGGGCCTCGAGACT	GCGCGCGGGC	Pan troglodytes (Chimpanzee)	Pan troglodytes		Boreoeutheria
per3	GCACGCGGCGGGCCTCGAGACT	ENSPLOG00000011483_5prim	+	489	5.01E-11	CGGCCACCCG	GCACGCGGCGGGCTTCGGGACG	GTTCGCGGCC	Panthera leo (Lion)	Panthera leo		Boreoeutheria
per3	GCACGCGGCGGGCCTCGAGACT	ENSPANG00000004699_5prim	+	770	5.96E-14	CTGCTGCCCG	GCACGCGGCGGGCCTCGAGACT	GCGCGCGGGC	Papio anubis (Olive baboon)	Papio anubis		Boreoeutheria
per3	GCACGCGGCGGGCCTCGAGACT	ENSPSNG00000007020_5prim	+	942	1.85E-12	CGACCGCCCG	GCACGCTGCTGGCCTCGAGACT	GCGTGGGGCC	Phocoena sinus (Vaquita)	Phocoena sinus		Boreoeutheria
per3	GCACGCGGCGGGCCTCGAGACT	ENSPCTG00005004021_5prim	-	550	2.63E-09	CGGGGCGACC	GCGCCCGGCGGGTCCCGAGGCC	TCCCCGCCCG	Physeter catodon (Sperm whale)	Physeter catodon		Boreoeutheria
per3	GCACGCGGCGGGCCTCGAGACT	ENSPCOG00000003974_5prim	+	422	5.97E-13	CGGCCGTCCG	GCACGCGGCTGGCCTCGGGACT	GAGCGCGGGG	Propithecus coquereli (Coquerel's sifaka)	Propithecus coquereli		Boreoeutheria
per3	GCACGCGGCGGGCCTCGAGACT	ENSSVLG00005001954_5prim	+	552	1.19E-13	CTGGCGCCCG	GCACGCGGCTGGCCTCGAGACT	GCGCGAGCGG	Sciurus vulgaris (Eurasian red squirrel)	Sciurus vulgaris		Boreoeutheria
per3	GCACGCGGCGGGCCTCGAGACT	ENSSSCG00000028572_5prim	+	943	3.59E-13	CAGCCGCCCC	GCACGCGGCGGGCCCCGAGACT	GCCCGGGACC	Sus scrofa (Pig - Jinhua)	Sus scrofa		Boreoeutheria
per3	GCACGCGGCGGGCCTCGAGACT	ENSUPAG00010011727_5prim	+	973	1.79E-13	CAGTAGCCCG	GCACGCGGCGGGCCTCGAGACC	GCACGC	Urocitellus parryii (Arctic ground squirrel)	Urocitellus parryii		Boreoeutheria
per3	GCACGCGGCGGGCCTCGAGACT	ENSVVUG00000026293_5prim	+	608	2.39E-13	GCTCCCCCCA	GCACGCGGCGGGCCTCGGGACT	GCTCCGGCTG	Vulpes vulpes (Red fox)	Vulpes vulpes		Boreoeutheria
